# Supplementary material for: Insights into the Pathobiology of GM1 Gangliosidosis from Single-Nucleus Transcriptomic Analysis of CNS Cells in a Mouse Model
Source: Int J Mol Sci. 2024 Sep 8;25(17):9712. doi: 10.3390/ijms25179712 (PMC11395632; doi:10.3390/ijms25179712)
Supplement: Supplementary file 1 [file ijms-25-09712-s001.zip]

Archive with 5 entries (5 files):
- Supplementary Figure S1aRevised.pdf
- Supplementary Table S1.xlsx
- Supplementary Table S2.xlsx
- Supplementary Table S3.xlsx
- Supplementary Table S4.xlsx
