# Supplementary material for: Insights into the Pathobiology of GM1 Gangliosidosis from Single-Nucleus Transcriptomic Analysis of CNS Cells in a Mouse Model
Source: Int J Mol Sci. 2024 Sep 8;25(17):9712. doi: 10.3390/ijms25179712 (PMC11395632; doi:10.3390/ijms25179712)
Supplement: Supplementary file 1 [file ijms-25-09712-s001.zip › Supplementary Table S1.xlsx]

## Sheet: Sheet1
Supplementary Table S1 Differentially expressed genes (DEGs) of the six cell types.
Cell type	genes	g1_mean	g2_mean	FC	P.value	FDR	pct1	pct2
ASC	Eif2s3y	0.409917	0.714017	0.574099	5.38848e-22	2.05948e-18	0.197564	0.376212
ASC	Unc5c	0.306703	0.599536	0.511567	3.74863e-21	1.43198e-17	0.148173	0.294118
ASC	Lypd6	0.137988	0.341011	0.404645	1.13199e-19	4.32194e-16	0.0703654	0.182935
ASC	Penk	0.127721	0.306446	0.416782	3.6062e-18	1.37649e-14	0.0615697	0.164835
ASC	Srgap2	0.400388	0.655521	0.610794	7.90252e-17	3.0156e-13	0.198917	0.346477
ASC	Ephb1	0.312394	0.543526	0.574754	2.87628e-16	1.0973e-12	0.149526	0.281189
ASC	Hspa8	0.434182	0.682156	0.636485	6.26612e-16	2.3899e-12	0.213126	0.361991
ASC	Magi3	0.412553	0.663387	0.621889	7.99671e-16	3.04915e-12	0.200947	0.343891
ASC	Rcan2	0.271318	0.476046	0.56994	8.27453e-15	3.1526e-11	0.139378	0.257919
ASC	Gfra1	0.257486	0.468523	0.549568	1.02659e-14	3.91027e-11	0.125169	0.239819
ASC	Lyrm4	0.339923	0.568592	0.597832	4.31697e-14	1.64347e-10	0.171854	0.292178
ASC	Abat	0.342903	0.550223	0.623207	6.79955e-14	2.58791e-10	0.171854	0.299289
ASC	Gm26843	0.436884	0.692144	0.631204	9.74544e-14	3.70814e-10	0.200947	0.327731
ASC	Pcp4	0.18957	0.349044	0.543111	2.77959e-13	1.05708e-09	0.0893099	0.186813
ASC	Dach1	0.193451	0.362813	0.533197	5.73864e-13	2.18068e-09	0.0920162	0.186813
ASC	Nsg2	0.0960535	0.221988	0.432697	1.27429e-12	4.84103e-09	0.0548038	0.130575
ASC	Tac1	0.121708	0.257371	0.47289	3.38515e-12	1.285e-08	0.0595399	0.137039
ASC	Pcdh15	0.137692	0.322482	0.426974	3.77259e-12	1.4317e-08	0.064276	0.140271
ASC	Evl	0.0840034	0.181263	0.463433	4.72412e-12	1.79186e-08	0.0433018	0.113122
ASC	Rbms1	0.241249	0.408309	0.59085	7.02555e-12	2.66268e-08	0.122463	0.221719
ASC	Gapdh	0.323986	0.503148	0.643918	1.21566e-11	4.6025e-08	0.158999	0.271493
ASC	March1	0.166306	0.344326	0.48299	1.90215e-11	7.19203e-08	0.0838972	0.162896
ASC	Sh3kbp1	0.182917	0.323276	0.565823	2.29537e-11	8.67649e-08	0.097429	0.186813
ASC	Mbp	0.157058	0.31893	0.492451	2.56493e-11	9.69289e-08	0.0751015	0.152553
ASC	Sst	0.0934853	0.214199	0.436441	2.81077e-11	1.06191e-07	0.0493911	0.117001
ASC	Fam184b	0.112583	0.224736	0.500958	3.26413e-11	1.23254e-07	0.0548038	0.126697
ASC	Sesn3	0.333568	0.509171	0.655119	3.53495e-11	1.33444e-07	0.165088	0.276665
ASC	Shisa9	0.374399	0.570468	0.656302	4.10272e-11	1.54796e-07	0.185386	0.29541
ASC	Enox1	0.281866	0.449418	0.627179	4.55861e-11	1.71951e-07	0.144114	0.24499
ASC	Dnm3	0.284344	0.457734	0.621199	5.91537e-11	2.2301e-07	0.144114	0.243051
ASC	Fgf12	0.251964	0.409707	0.614987	8.04996e-11	3.03323e-07	0.127199	0.222366
ASC	Pak1	0.237772	0.385534	0.616735	8.13059e-11	3.06279e-07	0.122463	0.217841
ASC	Pdzrn4	0.0924176	0.208465	0.443323	1.00008e-10	3.76528e-07	0.0487145	0.113769
ASC	Ptprn2	0.35236	0.542117	0.64997	1.14989e-10	4.32474e-07	0.17456	0.278604
ASC	Bbx	0.167989	0.297452	0.564761	1.1741e-10	4.41461e-07	0.0893099	0.171299
ASC	Hecw2	0.127196	0.253841	0.501085	2.71321e-10	1.01908e-06	0.0730717	0.145443
ASC	RP24-274B19.1	0.13388	0.24989	0.535753	3.32954e-10	1.25024e-06	0.0771313	0.151261
ASC	Cdh18	0.137605	0.291341	0.472318	5.22652e-10	1.95785e-06	0.0683356	0.136393
ASC	Map2k4	0.243433	0.391615	0.621614	5.36393e-10	2.00879e-06	0.131935	0.222366
ASC	Crym	0.13114	0.28168	0.465563	5.57447e-10	2.08652e-06	0.0514208	0.114415
ASC	Rab3c	0.0954812	0.195397	0.488652	6.32058e-10	2.36453e-06	0.0534506	0.117647
ASC	Myt1l	0.189821	0.327334	0.579901	7.09021e-10	2.65174e-06	0.0960758	0.175824
ASC	Cox5b	0.131115	0.240481	0.545219	1.96571e-09	7.33601e-06	0.0683356	0.136393
ASC	Hsp90aa1	0.286069	0.437849	0.653353	2.06495e-09	7.70434e-06	0.14479	0.23788
ASC	Arhgap24	0.0876684	0.176634	0.496328	2.0774e-09	7.74871e-06	0.0460081	0.105365
ASC	Frmd5	0.189167	0.342766	0.551884	2.35185e-09	8.763e-06	0.0933694	0.166128
ASC	Usp29	0.111629	0.241891	0.461483	2.39893e-09	8.936e-06	0.0608931	0.122818
ASC	Pkia	0.153259	0.259649	0.590254	2.51791e-09	9.37671e-06	0.082544	0.156432
ASC	Jakmip2	0.152923	0.258099	0.592498	3.16682e-09	1.17838e-05	0.0859269	0.159664
ASC	Pbx3	0.118137	0.22727	0.519809	4.42724e-09	1.6456e-05	0.0595399	0.122172
ASC	Arid2	0.252307	0.393091	0.641854	4.59828e-09	1.70872e-05	0.132612	0.217841
ASC	Plekhm3	0.153923	0.265186	0.580435	4.98678e-09	1.85109e-05	0.0845737	0.155785
ASC	Kcnb2	0.144673	0.273949	0.528104	5.3453e-09	1.98364e-05	0.0710419	0.136393
ASC	Gm32250	0.191261	0.3022	0.632893	5.45408e-09	2.02346e-05	0.0994587	0.177763
ASC	Zfhx3	0.138185	0.241021	0.573332	5.6372e-09	2.09084e-05	0.0696888	0.137039
ASC	Elmo1	0.100538	0.201295	0.499456	6.06728e-09	2.24975e-05	0.0541272	0.113769
ASC	Ppp1r3c	0.261739	0.408295	0.641053	7.78069e-09	2.88197e-05	0.127876	0.21073
ASC	Fam219a	0.208532	0.318331	0.655078	7.82736e-09	2.89847e-05	0.108254	0.188752
ASC	Sgcz	0.285593	0.492283	0.580139	1.15711e-08	4.27783e-05	0.125169	0.199741
ASC	Nav1	0.113448	0.204803	0.553937	1.5065e-08	5.56201e-05	0.0629229	0.124758
ASC	Mal	0.112655	0.219021	0.514357	1.62517e-08	5.99851e-05	0.0602165	0.119586
ASC	Agap1	0.223663	0.341216	0.655488	1.6601e-08	6.12578e-05	0.122463	0.20362
ASC	Cdh13	0.0977487	0.185758	0.526214	1.70177e-08	6.27782e-05	0.0493911	0.106012
ASC	Ankib1	0.229746	0.355914	0.645508	1.93857e-08	7.14752e-05	0.123139	0.202973
ASC	Pak7	0.115629	0.222106	0.520602	2.21093e-08	8.14287e-05	0.0635995	0.123465
ASC	Lama3	0.134993	0.250195	0.539553	2.48217e-08	9.1319e-05	0.0656292	0.126697
ASC	Ttll5	0.164116	0.266704	0.615348	2.50192e-08	9.20206e-05	0.0879567	0.157725
ASC	Resp18	0.148402	0.247645	0.599252	3.17776e-08	0.000116687	0.0778078	0.14415
ASC	Dnajc6	0.105644	0.196057	0.538843	3.2126e-08	0.000117935	0.0615697	0.120233
ASC	Tubb4a	0.0881576	0.18762	0.469873	4.76481e-08	0.000174249	0.0500677	0.10278
ASC	Galntl6	0.215346	0.372037	0.578828	5.1663e-08	0.00018888	0.0920162	0.158371
ASC	Dcun1d4	0.130352	0.228953	0.569338	5.52068e-08	0.000201781	0.0656292	0.12605
ASC	Cryab	0.107266	0.198125	0.541408	5.92978e-08	0.000216615	0.0534506	0.108597
ASC	Gpi1	0.16116	0.267008	0.603578	6.41995e-08	0.000234457	0.0859269	0.151907
ASC	Tshz2	0.163126	0.262266	0.621988	7.57365e-08	0.00027606	0.0730717	0.136393
ASC	Stmn1	0.190864	0.296183	0.644414	7.84991e-08	0.000285972	0.0987821	0.168714
ASC	Spock3	0.213068	0.335012	0.636	8.13551e-08	0.000296295	0.106225	0.177763
ASC	Actr10	0.148405	0.24203	0.61317	8.18312e-08	0.000297947	0.0784844	0.142211
ASC	Galnt13	0.117676	0.234697	0.501396	8.65471e-08	0.000315031	0.067659	0.124111
ASC	Btaf1	0.217506	0.329996	0.659117	8.82915e-08	0.000321293	0.115697	0.189399
ASC	Usp45	0.201316	0.306213	0.657438	9.32672e-08	0.000339213	0.105548	0.177763
ASC	Gosr1	0.091506	0.165967	0.55135	1.2599e-07	0.000457216	0.0487145	0.10084
ASC	Myef2	0.129496	0.21295	0.608106	1.54929e-07	0.000561307	0.0723951	0.132515
ASC	Nalcn	0.16376	0.271659	0.602815	1.5952e-07	0.000577462	0.0893099	0.152553
ASC	Adgrl2	0.11935	0.198284	0.601916	1.69028e-07	0.000611711	0.064276	0.121526
ASC	Ywhag	0.156823	0.246345	0.636599	1.75855e-07	0.000635891	0.0838972	0.148028
ASC	Smad7	0.104876	0.193497	0.542002	1.78425e-07	0.000645007	0.056157	0.109244
ASC	Ftx	0.2044	0.30981	0.659758	2.16873e-07	0.000782694	0.110961	0.181642
ASC	Fzd2	0.118033	0.202877	0.581796	2.3385e-07	0.000843029	0.0581867	0.113122
ASC	Gm16432	0.107022	0.183342	0.583727	2.34547e-07	0.000845306	0.0581867	0.113122
ASC	Spats2l	0.108129	0.186942	0.57841	2.36604e-07	0.000852485	0.056157	0.10989
ASC	Dzank1	0.106505	0.176422	0.603696	2.57022e-07	0.000925024	0.0575101	0.111829
ASC	Rasgrf1	0.165748	0.269584	0.61483	2.58726e-07	0.000930897	0.0899865	0.152553
ASC	Snrpn	0.150884	0.24417	0.617948	3.03275e-07	0.00108936	0.0784844	0.138332
ASC	Tox4	0.15651	0.25431	0.615432	3.07744e-07	0.00110511	0.0859269	0.147382
ASC	Runx1t1	0.189137	0.291408	0.649044	3.24539e-07	0.0011646	0.0987821	0.164189
ASC	Plcl2	0.0905858	0.162076	0.558911	3.25457e-07	0.00116741	0.0507442	0.101487
ASC	Xpa	0.175368	0.26737	0.655899	3.60114e-07	0.00129065	0.0893099	0.153846
ASC	Elavl3	0.112617	0.198252	0.568048	4.30762e-07	0.00154084	0.067659	0.122172
ASC	Atp5j2	0.151306	0.238175	0.635272	4.34339e-07	0.00155246	0.0784844	0.138332
ASC	Tmem260	0.14842	0.24049	0.617156	4.34255e-07	0.00155246	0.0798376	0.139625
ASC	Ddx10	0.0961462	0.170809	0.562888	4.47775e-07	0.001599	0.0507442	0.10084
ASC	Supt16	0.143297	0.219804	0.651932	4.49728e-07	0.00160553	0.0737483	0.133161
ASC	Acsl4	0.122532	0.209391	0.585183	5.02835e-07	0.00179361	0.0649526	0.119586
ASC	Rit2	0.086598	0.174499	0.496265	6.81489e-07	0.00242406	0.0548038	0.10278
ASC	Gm26512	0.148977	0.246383	0.604657	7.60712e-07	0.00270129	0.0757781	0.132515
ASC	Capn2	0.166653	0.25291	0.65894	8.463e-07	0.00300267	0.0852503	0.146089
ASC	Dpp10	0.15848	0.274703	0.576915	8.81488e-07	0.00312487	0.0784844	0.133161
ASC	Hecw1	0.0987865	0.172522	0.572601	9.62071e-07	0.00340477	0.0575101	0.107304
ASC	Ndufa12	0.12312	0.206194	0.597108	1.0294e-06	0.00363995	0.0656292	0.118293
ASC	Rab40c	0.128238	0.209321	0.612639	1.11659e-06	0.00393822	0.0703654	0.124758
ASC	Kantr	0.140672	0.221485	0.635134	1.15442e-06	0.00407047	0.0744249	0.130575
ASC	Hapln1	0.161049	0.259857	0.619761	1.16202e-06	0.0040961	0.0811908	0.138332
ASC	Slc43a2	0.181313	0.275812	0.65738	1.18199e-06	0.00416535	0.0933694	0.154493
ASC	Tmeff2	0.252819	0.400537	0.631199	1.56316e-06	0.00549764	0.115697	0.177117
ASC	Ezr	0.105321	0.180262	0.584264	1.8316e-06	0.00641792	0.0534506	0.101487
ASC	Ccdc34	0.127291	0.213812	0.595343	2.01623e-06	0.00705076	0.067659	0.11894
ASC	Khdrbs3	0.153257	0.240216	0.637996	2.35208e-06	0.00820169	0.0845737	0.140918
ASC	Frmd4b	0.138483	0.211338	0.655267	2.46959e-06	0.0085991	0.0730717	0.127343
ASC	Csrnp3	0.149292	0.234397	0.636919	2.48507e-06	0.00865053	0.0845737	0.139625
ASC	Ano4	0.108032	0.192146	0.56224	2.63179e-06	0.00914019	0.0575101	0.104719
ASC	Ybx1	0.144248	0.2203	0.654778	2.9141e-06	0.0101061	0.0784844	0.133161
ASC	Ppil2	0.150646	0.229868	0.655359	2.99991e-06	0.0104007	0.0798376	0.1351
ASC	Xkr4	0.234754	0.36877	0.636586	3.22969e-06	0.0111747	0.11502	0.172592
ASC	A230006K03Rik	0.118137	0.206724	0.57147	3.37357e-06	0.0116624	0.064276	0.112476
ASC	Cdc42bpb	0.128028	0.202333	0.632759	3.73783e-06	0.0128918	0.0696888	0.121526
ASC	Edil3	0.226292	0.344571	0.656736	3.85279e-06	0.0132844	0.106901	0.165482
ASC	Stk38l	0.145288	0.221463	0.656034	3.91374e-06	0.0134907	0.0744249	0.12799
ASC	Gm4221	0.122431	0.196391	0.623406	4.1584e-06	0.0143174	0.0622463	0.111183
ASC	Sms	0.099525	0.159069	0.625672	4.46427e-06	0.0153482	0.0548038	0.101487
ASC	Ndufab1	0.132929	0.204206	0.650954	4.64119e-06	0.0159425	0.0683356	0.119586
ASC	Cfl1	0.11796	0.192019	0.614311	4.96387e-06	0.0170261	0.0622463	0.110537
ASC	Ufsp2	0.110636	0.17794	0.621759	5.05694e-06	0.0173251	0.0575101	0.104719
ASC	Tmem130	0.10629	0.174163	0.610294	5.58913e-06	0.0191037	0.0588633	0.105365
ASC	8030462N17Rik	0.105974	0.18202	0.582211	5.72557e-06	0.0195585	0.0608931	0.107304
ASC	Cox6b1	0.138006	0.213388	0.646736	5.81026e-06	0.0198294	0.0703654	0.120879
ASC	Mbd2	0.150711	0.229639	0.656294	6.13313e-06	0.0208833	0.0838972	0.137686
ASC	Gm17227	0.130194	0.207019	0.628901	6.13535e-06	0.0208847	0.0710419	0.120879
ASC	Adar	0.0984427	0.167668	0.587127	6.57955e-06	0.0223573	0.0575101	0.10278
ASC	Nploc4	0.109438	0.175402	0.623927	6.86392e-06	0.0233099	0.0581867	0.104719
ASC	Dscam	0.159748	0.266263	0.599962	8.32842e-06	0.0281751	0.0798376	0.128636
ASC	Fmo1	0.117492	0.19361	0.606848	8.72708e-06	0.0295062	0.0588633	0.104072
ASC	Cdc14b	0.107344	0.166721	0.643855	9.43037e-06	0.0318086	0.0575101	0.103426
ASC	Lztr1	0.115457	0.179283	0.643994	1.02312e-05	0.0343872	0.0629229	0.10989
ASC	Swap70	0.138841	0.21561	0.643945	1.05722e-05	0.0355015	0.067659	0.116354
ASC	Nrg3os	0.155482	0.257038	0.604901	1.1715e-05	0.0392687	0.0757781	0.123465
ASC	Ubap2	0.126658	0.197296	0.64197	1.26204e-05	0.0422153	0.0696888	0.117647
ASC	Prepl	0.118341	0.179823	0.658098	1.49974e-05	0.0499415	0.0635995	0.10989
MG	Ckb	0.615305	1.07228	0.573828	1.23888e-23	5.8413e-20	0.315975	0.526627
MG	Gm26905	0.171839	0.477374	0.359968	6.04478e-22	2.84951e-18	0.0838482	0.234714
MG	Galntl6	0.387691	0.8629	0.449288	1.81646e-20	8.55917e-17	0.171227	0.33432
MG	Cntnap2	0.807768	1.36068	0.593651	1.65109e-16	7.775e-13	0.315975	0.457594
MG	Grid2	0.825795	1.3004	0.63503	2.57588e-16	1.21273e-12	0.360989	0.495069
MG	Sgcz	0.480483	0.957274	0.501928	5.52214e-16	2.59927e-12	0.202118	0.341223
MG	Hs3st5	0.0707458	0.243325	0.290746	1.34027e-15	6.30729e-12	0.0476611	0.147929
MG	Tac1	0.106801	0.312919	0.341305	2.76705e-15	1.3019e-11	0.0564872	0.161736
MG	Gabrg3	0.283599	0.611403	0.46385	3.24124e-15	1.52468e-11	0.139453	0.270217
MG	4930555F03Rik	0.0805492	0.269566	0.298811	6.45465e-15	3.03562e-11	0.0441306	0.140039
MG	Penk	0.178681	0.40797	0.437977	7.52822e-15	3.53977e-11	0.0856134	0.205128
MG	Rmst	0.100365	0.31755	0.316059	9.25894e-15	4.35263e-11	0.0564872	0.156805
MG	Lhfpl3	0.241283	0.507373	0.475553	2.00268e-14	9.4126e-11	0.120918	0.244576
MG	Cdh18	0.346624	0.689896	0.50243	4.16798e-14	1.95854e-10	0.168579	0.296844
MG	Usp29	0.233896	0.514547	0.454568	6.91608e-14	3.24917e-10	0.144748	0.261341
MG	Neat1	0.878049	0.529986	1.65674	8.06645e-13	3.78801e-09	0.381289	0.249507
MG	Agbl4	0.32359	0.624628	0.518053	9.00433e-13	4.22753e-09	0.171227	0.289941
MG	C1ql3	0.296215	0.112561	2.63159	1.05154e-12	4.93595e-09	0.165931	0.0670611
MG	Gm13710	0.227799	0.0609132	3.73974	1.38445e-12	6.49723e-09	0.111209	0.0315582
MG	Dpp10	0.396512	0.711933	0.556951	1.44759e-12	6.79211e-09	0.19594	0.319527
MG	RP24-274B19.1	0.162922	0.343788	0.473903	7.91918e-12	3.71409e-08	0.119153	0.223866
MG	Gpc6	0.206884	0.462028	0.447775	8.83627e-12	4.14332e-08	0.112092	0.21499
MG	Gap43	0.146452	0.309495	0.473196	8.9747e-12	4.20734e-08	0.0909091	0.193294
MG	Gm28905	0.0868563	0.230804	0.376321	1.13948e-11	5.34076e-08	0.0529568	0.138067
MG	Scn9a	0.0920071	0.250527	0.367254	1.7745e-11	8.31529e-08	0.0626655	0.148915
MG	Ntm	0.730882	1.10984	0.658545	2.12208e-11	9.94196e-08	0.291262	0.427022
MG	Tanc1	0.268415	0.120116	2.23463	2.589e-11	1.21269e-07	0.173875	0.0769231
MG	Tmem91	0.0893243	0.213176	0.419017	4.12174e-11	1.9298e-07	0.0494263	0.131164
MG	Iqgap2	0.194444	0.0578943	3.35861	4.58494e-11	2.14621e-07	0.11827	0.0414201
MG	Arhgap24	0.660019	0.350213	1.88462	5.33006e-11	2.49447e-07	0.294793	0.189349
MG	Ppp2r2b	0.373235	0.61984	0.602147	8.15151e-11	3.81409e-07	0.19947	0.319527
MG	Cdh7	0.0757175	0.20518	0.36903	1.0499e-10	4.91038e-07	0.0485437	0.126233
MG	Ttr	0.202998	0.0716061	2.83492	1.16221e-10	5.43447e-07	0.123566	0.0453649
MG	Kctd8	0.142583	0.31993	0.44567	1.32115e-10	6.17638e-07	0.0838482	0.174556
MG	Cd63	0.444977	0.224174	1.98497	1.33179e-10	6.22477e-07	0.227714	0.12426
MG	Rbms3	0.126189	0.299778	0.420943	1.42121e-10	6.6413e-07	0.0767873	0.163708
MG	Cit	0.182859	0.349982	0.522481	2.09037e-10	9.7641e-07	0.111209	0.211045
MG	Htr2c	0.120531	0.292251	0.412425	2.53125e-10	1.18133e-06	0.0626655	0.14497
MG	Arhgap26	0.362939	0.600144	0.604754	2.74991e-10	1.28311e-06	0.207414	0.320513
MG	Rims2	0.602504	0.915301	0.658258	3.08771e-10	1.44042e-06	0.286849	0.39645
MG	Gm26691	0.0931831	0.225779	0.412718	4.03784e-10	1.88325e-06	0.0635481	0.143984
MG	Slc35f1	0.255028	0.452114	0.56408	4.16323e-10	1.94132e-06	0.142101	0.247535
MG	Galnt13	0.397003	0.661871	0.599819	4.34617e-10	2.02575e-06	0.204766	0.314596
MG	Mgat4c	0.340115	0.598205	0.56856	4.59712e-10	2.14226e-06	0.149162	0.25641
MG	Rgs9	0.0609422	0.17981	0.338925	7.56162e-10	3.5222e-06	0.0353045	0.101578
MG	Nhs	0.066739	0.174244	0.38302	9.95357e-10	4.63538e-06	0.043248	0.113412
MG	Itga9	0.324422	0.559439	0.579906	1.18167e-09	5.50184e-06	0.168579	0.274162
MG	RP23-231J2.1	0.0728168	0.216	0.337115	1.19083e-09	5.54333e-06	0.0379523	0.104536
MG	Zfp612	0.0541411	0.151646	0.357022	1.42477e-09	6.63086e-06	0.0423654	0.110454
MG	4930509J09Rik	0.247658	0.0968673	2.55668	1.62356e-09	7.55444e-06	0.135922	0.0591716
MG	Fnbp1l	0.192672	0.347008	0.555239	1.75203e-09	8.15047e-06	0.111209	0.207101
MG	Astn2	0.437995	0.700024	0.625685	1.90871e-09	8.8774e-06	0.222418	0.329389
MG	Pde10a	0.500425	0.798655	0.626585	2.03005e-09	9.43568e-06	0.250662	0.356016
MG	Gm13629	0.0699783	0.185062	0.378135	2.58009e-09	1.19897e-05	0.0494263	0.119329
MG	Kcnk2	0.137989	0.292913	0.471091	3.05869e-09	1.42076e-05	0.0847308	0.167653
MG	Anapc15	0.303568	0.139412	2.17748	3.43249e-09	1.59405e-05	0.15534	0.0739645
MG	Vat1l	0.0499267	0.145533	0.343062	3.93417e-09	1.82664e-05	0.0379523	0.101578
MG	Cd84	0.834746	0.553036	1.50939	5.82147e-09	2.70233e-05	0.375993	0.270217
MG	Gm26573	0.459152	0.244887	1.87496	5.96773e-09	2.76962e-05	0.220653	0.128205
MG	Olfm1	0.459325	0.264046	1.73956	8.1176e-09	3.76657e-05	0.25331	0.154832
MG	Gm11418	0.0581636	0.157231	0.369925	8.93828e-09	4.14647e-05	0.043248	0.107495
MG	Tmem130	0.150944	0.289572	0.521267	8.95965e-09	4.15549e-05	0.0988526	0.183432
MG	Kcnq5	0.389516	0.637466	0.611039	9.14653e-09	4.24125e-05	0.172109	0.274162
MG	Dgkb	0.429533	0.731024	0.587576	9.64326e-09	4.47062e-05	0.21624	0.307692
MG	Plcb4	0.236224	0.406531	0.581073	1.28117e-08	5.93824e-05	0.139453	0.232742
MG	Grb10	0.0851607	0.198804	0.428365	1.48895e-08	6.8998e-05	0.0661959	0.138067
MG	Slc8a3	0.110557	0.231842	0.476864	1.83518e-08	8.50237e-05	0.0803177	0.156805
MG	A930011G23Rik	0.102175	0.229119	0.445946	1.87106e-08	8.66676e-05	0.0741395	0.147929
MG	Cntn4	0.394051	0.640382	0.615338	2.34303e-08	0.000108482	0.184466	0.282051
MG	Ctsb	0.769807	0.497973	1.54588	2.55714e-08	0.00011837	0.360106	0.266272
MG	A230006K03Rik	0.234028	0.408893	0.572346	2.6779e-08	0.000123933	0.135922	0.224852
MG	Nova1	0.232839	0.41283	0.564008	3.69653e-08	0.000170964	0.150044	0.236686
MG	Nyap2	0.15395	0.297955	0.516687	3.78808e-08	0.000175161	0.105031	0.185404
MG	Gprin3	0.0721628	0.174804	0.412822	4.53546e-08	0.000209629	0.0485437	0.11144
MG	Nalcn	0.305628	0.495098	0.617308	4.5959e-08	0.000212377	0.195057	0.28501
MG	Ptpn5	0.0970961	0.207043	0.468967	5.06368e-08	0.000233892	0.0688438	0.139053
MG	Resp18	0.188957	0.305994	0.617518	5.31322e-08	0.000245311	0.105031	0.192308
MG	Pdzrn4	0.168466	0.33283	0.506161	5.48272e-08	0.000253082	0.105031	0.183432
MG	Zcchc18	0.219685	0.36521	0.601529	6.28876e-08	0.000290226	0.13504	0.22288
MG	Ptprn2	0.388388	0.613258	0.633319	7.10451e-08	0.000327802	0.218888	0.30572
MG	Rgs20	0.104776	0.219118	0.478172	8.30188e-08	0.000382966	0.0600177	0.127219
MG	Hmgcll1	0.130841	0.253241	0.516666	1.19694e-07	0.000551908	0.0909091	0.164694
MG	Unc13c	0.215963	0.379219	0.569493	1.31338e-07	0.000605466	0.107679	0.188363
MG	Bank1	0.32514	0.511428	0.63575	1.70568e-07	0.000785976	0.157105	0.249507
MG	Arhgap15	0.329634	0.158741	2.07656	1.74344e-07	0.000803205	0.156222	0.0838264
MG	Pld5	0.107882	0.226454	0.476397	1.85272e-07	0.000853363	0.0661959	0.13215
MG	Neto2	0.0910427	0.190832	0.477084	2.67563e-07	0.00123117	0.059135	0.122288
MG	Ndufb9	0.162977	0.289888	0.562209	2.83306e-07	0.00130321	0.1015	0.177515
MG	Elavl4	0.155359	0.277829	0.559189	2.85397e-07	0.00131254	0.0962048	0.171598
MG	Peg3	0.314187	0.486416	0.645922	3.28356e-07	0.00150945	0.185349	0.273176
MG	Dner	0.137431	0.25232	0.544668	3.45665e-07	0.00158868	0.0838482	0.154832
MG	Ralyl	0.170542	0.31471	0.541902	3.50115e-07	0.00160878	0.116505	0.190335
MG	Fnip2	0.597374	0.377259	1.58346	3.88582e-07	0.00178437	0.295675	0.207101
MG	Mast3	0.36517	0.230378	1.58509	4.10517e-07	0.00188468	0.214475	0.128205
MG	Rcan2	0.179241	0.313886	0.571039	4.36905e-07	0.00200539	0.120035	0.196252
MG	Grin3a	0.0848559	0.179574	0.472541	4.8864e-07	0.00224237	0.054722	0.114398
MG	Nrg1	0.560286	0.880082	0.636629	5.05425e-07	0.00231889	0.23654	0.316568
MG	Acp1	0.217883	0.36882	0.590757	6.26334e-07	0.00287174	0.147396	0.225838
MG	Adam23	0.223689	0.364122	0.614325	6.91133e-07	0.00316815	0.144748	0.224852
MG	Pcp4	0.22489	0.378581	0.594036	7.00608e-07	0.00321089	0.120918	0.198225
MG	Btg2	0.191723	0.323692	0.592299	7.19764e-07	0.00329796	0.0962048	0.170611
MG	5330434G04Rik	0.357385	0.549481	0.650403	9.75821e-07	0.00446926	0.219771	0.293886
MG	Mir124-2hg	0.121546	0.217856	0.557919	1.02275e-06	0.00468316	0.0767873	0.142998
MG	Stmn2	0.232005	0.371145	0.625107	1.03603e-06	0.00474294	0.141218	0.219921
MG	Elavl2	0.142926	0.266738	0.53583	1.25889e-06	0.00576066	0.0873786	0.153846
MG	Kcnc2	0.171979	0.31637	0.5436	1.29797e-06	0.00593823	0.0873786	0.154832
MG	Rab3c	0.222118	0.366505	0.606042	1.4111e-06	0.00645296	0.142101	0.217949
MG	Srgap1	0.172584	0.307765	0.560764	1.41419e-06	0.00646568	0.116505	0.186391
MG	Hs6st2	0.100723	0.202686	0.496942	1.52676e-06	0.00697883	0.070609	0.131164
MG	Pde1c	0.162754	0.300117	0.542303	1.52944e-06	0.00698954	0.1015	0.168639
MG	Runx1t1	0.189893	0.325848	0.582764	1.53361e-06	0.00700708	0.11827	0.190335
MG	H2-K1	0.288017	0.146632	1.96422	1.61888e-06	0.00739503	0.140335	0.0769231
MG	Mt3	0.0961089	0.195738	0.491006	1.62308e-06	0.00741262	0.0556046	0.112426
MG	Slit1	0.157298	0.0648573	2.42529	1.67409e-06	0.00764388	0.102383	0.0483235
MG	Nxph1	0.155901	0.310648	0.501856	1.72846e-06	0.00789044	0.0732568	0.135108
MG	Vsnl1	0.238691	0.387238	0.616394	1.77609e-06	0.00810429	0.148279	0.223866
MG	Cyp7b1	0.162295	0.0699333	2.32071	1.80285e-06	0.00822459	0.106796	0.0512821
MG	Ate1	0.218975	0.355116	0.616629	1.9778e-06	0.00902076	0.132392	0.208087
MG	Grip1	0.293728	0.47046	0.624343	2.11323e-06	0.0096342	0.157988	0.233728
MG	Lrrc49	0.139221	0.236264	0.58926	2.12468e-06	0.00968431	0.0944395	0.162722
MG	Ptprt	0.255176	0.410996	0.620871	2.16535e-06	0.00986751	0.134157	0.210059
MG	Gm9801	0.098184	0.18681	0.525582	2.31155e-06	0.0105291	0.070609	0.131164
MG	Cdh4	0.0825811	0.171376	0.481871	2.40547e-06	0.0109521	0.0520741	0.106509
MG	Prepl	0.114917	0.21211	0.541779	2.52323e-06	0.0114858	0.0785525	0.141026
MG	Sema5a	0.248497	0.126121	1.97031	2.71419e-06	0.0123523	0.146514	0.0838264
MG	Fhod3	0.0807862	0.162502	0.497141	3.00804e-06	0.0136836	0.054722	0.109467
MG	Nipal2	0.0757518	0.159686	0.474379	3.02674e-06	0.0137656	0.0582524	0.113412
MG	Sgk1	0.19181	0.309245	0.620253	3.3323e-06	0.0151486	0.112974	0.183432
MG	Tmem178	0.187294	0.0906326	2.06652	3.55579e-06	0.0161504	0.121801	0.0641026
MG	Kcnip1	0.0868274	0.177905	0.488054	3.62158e-06	0.016442	0.0529568	0.106509
MG	Zfp804a	0.215893	0.349606	0.617532	3.63849e-06	0.0165151	0.124448	0.197239
MG	Olfm3	0.232766	0.378447	0.615055	4.40008e-06	0.0199588	0.123566	0.19428
MG	Pcdh15	0.406095	0.630265	0.644324	4.62082e-06	0.0209554	0.194175	0.268245
MG	Stxbp6	0.4558	0.291457	1.56387	5.19381e-06	0.0235384	0.242718	0.167653
MG	Plekhg5	0.158124	0.0734726	2.15215	5.21835e-06	0.0236443	0.1015	0.0493097
MG	Epb41l4b	0.100329	0.186443	0.538119	5.37151e-06	0.024333	0.0697264	0.128205
MG	Bend6	0.200933	0.316339	0.635185	5.62673e-06	0.0254779	0.121801	0.192308
MG	Cacna2d2	0.0867507	0.163873	0.529378	5.76119e-06	0.0260809	0.0564872	0.110454
MG	Cntn6	0.200641	0.312881	0.64127	6.16757e-06	0.0279144	0.108561	0.178501
MG	Plcxd3	0.16827	0.276454	0.608672	6.27528e-06	0.0283957	0.0988526	0.164694
MG	Dzank1	0.123856	0.212168	0.583765	6.39652e-06	0.0289379	0.086496	0.148915
MG	Tsc22d1	0.226898	0.347377	0.653175	6.59993e-06	0.0298515	0.144748	0.218935
MG	Foxp2	0.120609	0.239579	0.503421	7.46074e-06	0.0337225	0.0644307	0.119329
MG	Fam184a	0.121517	0.216437	0.561442	7.48247e-06	0.0338133	0.086496	0.146943
MG	1700024B18Rik	0.116005	0.207281	0.55965	7.85994e-06	0.0355112	0.0856134	0.145957
MG	Scg3	0.0889143	0.168071	0.52903	8.61204e-06	0.038892	0.0600177	0.113412
MG	D030068K23Rik	0.0928648	0.189651	0.489662	8.86087e-06	0.0400068	0.059135	0.11144
MG	Shisa6	0.218632	0.108846	2.00864	9.40209e-06	0.042441	0.127979	0.0719921
MG	Gm15398	0.177331	0.317769	0.558048	9.45695e-06	0.0426792	0.0953222	0.156805
MG	Sez6	0.0920675	0.171497	0.536845	1.07393e-05	0.0484451	0.0573698	0.109467
NEU	Zeb2	0.933582	0.529521	1.76307	0	0	0.45917	0.290161
NEU	Nfib	0.883296	0.505888	1.74603	0	0	0.452245	0.275144
NEU	Nfia	0.61563	0.329046	1.87096	0	0	0.342428	0.203076
NEU	Slc17a7	0.621737	0.32861	1.89202	0	0	0.375875	0.207985
NEU	Rgs9	0.242423	0.521393	0.464953	0	0	0.144026	0.281143
NEU	Pcp4	0.249436	0.496156	0.502737	0	0	0.171157	0.32634
NEU	Tcf4	1.68357	1.00088	1.68208	0	0	0.702055	0.5028
NEU	Tac1	0.146851	0.34482	0.425876	0	0	0.094863	0.225111
NEU	Gm28905	0.419373	0.692703	0.605415	1.89862e-306	1.18113e-302	0.260693	0.40648
NEU	Zfhx3	0.271826	0.494898	0.549257	5.31029e-293	3.30247e-289	0.174658	0.308378
NEU	Adcy5	0.246283	0.472355	0.521394	2.8292e-283	1.75863e-279	0.172755	0.296669
NEU	Srgap1	0.318952	0.546787	0.583321	4.45541e-281	2.76904e-277	0.221918	0.354883
NEU	Foxp2	0.430441	0.735017	0.58562	4.83421e-279	3.00301e-275	0.210807	0.346448
NEU	Penk	0.18101	0.369654	0.489673	3.97053e-278	2.4661e-274	0.113052	0.229511
NEU	Dach1	0.282954	0.533009	0.530861	5.19331e-270	3.22504e-266	0.16153	0.283252
NEU	Gm28376	0.960288	0.630876	1.52215	2.24377e-266	1.39294e-262	0.47968	0.355901
NEU	Itga8	0.238638	0.0944979	2.52532	1.1042e-262	6.85377e-259	0.165791	0.071013
NEU	Pde7b	0.621785	0.957579	0.649331	3.21872e-262	1.99754e-258	0.339612	0.464475
NEU	Sphkap	0.783897	0.494811	1.58423	4.95428e-262	3.07413e-258	0.437139	0.313395
NEU	Rgs20	0.317153	0.543703	0.58332	8.36183e-256	5.18684e-252	0.213356	0.33823
NEU	Mical2	0.677907	0.439789	1.54144	7.02957e-247	4.35903e-243	0.420852	0.294888
NEU	Stk32a	0.0712583	0.194733	0.365929	1.27184e-241	7.88541e-238	0.0497717	0.132354
NEU	C1ql3	0.4039	0.22253	1.81503	4.16028e-211	2.57646e-207	0.249543	0.146208
NEU	Kcnk2	0.462706	0.701703	0.659405	3.37375e-208	2.08835e-204	0.277359	0.395717
NEU	4930555F03Rik	0.491405	0.750736	0.654565	4.71563e-195	2.91709e-191	0.249201	0.363974
NEU	Tmem91	0.286796	0.448155	0.63995	4.16926e-194	2.57868e-190	0.196461	0.31005
NEU	Klhl1	0.222098	0.38664	0.574431	7.33208e-193	4.53416e-189	0.136263	0.235946
NEU	Nfix	0.241986	0.116443	2.07815	1.41235e-189	8.72973e-186	0.174391	0.0902843
NEU	Rmst	0.494396	0.761653	0.649109	1.73555e-189	1.07257e-185	0.245472	0.35532
NEU	Rarb	0.218828	0.386378	0.566356	2.93252e-185	1.81083e-181	0.141781	0.23791
NEU	Chrd	0.249935	0.121475	2.0575	8.47735e-184	5.23307e-180	0.17774	0.0945022
NEU	Vat1l	0.208801	0.351742	0.59362	1.16777e-181	7.20746e-178	0.145091	0.243146
NEU	Arhgap24	0.137782	0.277936	0.495731	4.91421e-180	3.03256e-176	0.0958524	0.178896
NEU	Zbtb16	0.246695	0.125486	1.96592	4.02435e-176	2.48222e-172	0.176408	0.0941022
NEU	Tanc1	0.28216	0.142536	1.97957	1.77114e-170	1.09155e-166	0.190677	0.108756
NEU	Baiap3	0.111146	0.223886	0.496441	9.21173e-169	5.67443e-165	0.069825	0.144571
NEU	Syt6	0.131907	0.245958	0.536297	5.36773e-168	3.30545e-164	0.0880137	0.168751
NEU	Adcy1	0.374955	0.221269	1.69456	2.2236e-165	1.36885e-161	0.263699	0.172024
NEU	Resp18	0.292594	0.452605	0.646466	4.11651e-163	2.5333e-159	0.204186	0.303178
NEU	Prkch	0.0670967	0.154366	0.43466	1.22504e-157	7.53152e-154	0.0488965	0.111955
NEU	Pde1b	0.180494	0.313456	0.575819	4.66679e-157	2.86868e-153	0.132078	0.217293
NEU	Cpne6	0.299578	0.170091	1.76128	8.62565e-152	5.29443e-148	0.21035	0.128427
NEU	Jph1	0.354097	0.20291	1.74509	3.60057e-150	2.20967e-146	0.239422	0.156789
NEU	Cpne5	0.215698	0.346364	0.622748	5.76526e-149	3.53756e-145	0.15118	0.239946
NEU	Rasgrp2	0.0654161	0.144354	0.453166	2.11197e-144	1.29485e-140	0.0511035	0.111592
NEU	Serpine2	0.18522	0.305451	0.60638	8.13509e-141	4.98274e-137	0.128881	0.210567
NEU	Tmem158	0.16159	0.26913	0.600417	5.41608e-139	3.31464e-135	0.117998	0.19744
NEU	Tcf7l2	0.135935	0.272631	0.498604	7.55253e-139	4.62139e-135	0.0717656	0.137554
NEU	Tmem178	0.355468	0.219086	1.62251	5.58098e-138	3.41444e-134	0.239269	0.156098
NEU	Cacng4	0.0993265	0.182282	0.544905	9.28189e-131	5.67216e-127	0.0740107	0.139444
NEU	Synpo2	0.0882138	0.178834	0.493271	1.01077e-130	6.1758e-127	0.0526256	0.11061
NEU	Myo1b	0.129824	0.223275	0.581454	5.1825e-127	3.16443e-123	0.100342	0.171333
NEU	RP23-231J2.1	0.41062	0.62224	0.659906	2.04644e-123	1.24833e-119	0.199696	0.283107
NEU	Ccbe1	0.177778	0.0843831	2.1068	2.08666e-122	1.27244e-118	0.116819	0.0601774
NEU	Zdbf2	0.178341	0.282415	0.631485	4.44054e-120	2.70562e-116	0.131887	0.20733
NEU	Gng7	0.214494	0.340499	0.629939	3.08321e-119	1.87798e-115	0.142998	0.218239
NEU	Neurod6	0.171813	0.0885303	1.94073	7.46861e-117	4.5439e-113	0.124658	0.0669769
NEU	Actn2	0.149509	0.254936	0.586458	2.80715e-110	1.7059e-106	0.110959	0.176533
NEU	Gulp1	0.125476	0.214477	0.585036	2.27978e-108	1.38429e-104	0.079414	0.139735
NEU	Calb1	0.134827	0.225254	0.598555	7.41776e-108	4.5011e-104	0.0975266	0.161334
NEU	Gabrg1	0.0984157	0.183405	0.536603	2.46012e-106	1.49132e-102	0.0711948	0.127154
NEU	Mei4	0.140376	0.238581	0.588378	9.55042e-105	5.78087e-101	0.100837	0.163115
NEU	RP23-240M8.2	0.0809033	0.155852	0.519105	1.04823e-102	6.33862e-99	0.0595129	0.111192
NEU	Ankfn1	0.146694	0.248837	0.589517	1.5449e-102	9.34048e-99	0.0874049	0.147153
NEU	Nexn	0.15473	0.248621	0.622351	7.10852e-100	4.29213e-96	0.11583	0.179551
NEU	4930448N21Rik	0.182015	0.28883	0.630181	7.96532e-100	4.80867e-96	0.11739	0.182169
NEU	Nptx1	0.194452	0.110301	1.76292	6.08832e-99	3.67309e-95	0.143569	0.0866482
NEU	Gm13052	0.1685	0.258299	0.652346	1.02745e-97	6.19654e-94	0.131849	0.198349
NEU	3110035E14Rik	0.196492	0.117749	1.66873	1.4823e-95	8.92937e-92	0.14395	0.0869028
NEU	Ankrd55	0.179977	0.27487	0.654771	6.30872e-93	3.7947e-89	0.127473	0.191804
NEU	Lin28b	0.164694	0.250509	0.65744	7.34718e-90	4.41125e-86	0.133067	0.196168
NEU	Iqgap2	0.363391	0.234422	1.55016	8.03061e-86	4.81114e-82	0.227816	0.16846
NEU	Rnf182	0.148788	0.0762653	1.95093	1.90468e-85	1.14071e-81	0.106697	0.0608319
NEU	Ttr	0.175042	0.100241	1.74622	4.21825e-85	2.52547e-81	0.118075	0.0692313
NEU	Nrsn2	0.0827652	0.143281	0.577643	1.40904e-83	8.42324e-80	0.0640791	0.111556
NEU	Dock2	0.0777705	0.144831	0.536973	2.89428e-83	1.72904e-79	0.0587519	0.103847
NEU	Faah	0.260683	0.17208	1.51489	1.44518e-82	8.62772e-79	0.197869	0.138172
NEU	Ano5	0.0886065	0.161283	0.549384	1.27941e-81	7.63295e-78	0.0700913	0.11701
NEU	Cemip	0.177618	0.102167	1.73851	2.17833e-80	1.2985e-76	0.122793	0.0747946
NEU	Gm1604a	0.129872	0.201774	0.643651	2.30047e-80	1.37085e-76	0.101104	0.155807
NEU	Ksr1	0.244756	0.159786	1.53178	5.82698e-79	3.46939e-75	0.187976	0.13119
NEU	Klhl13	0.126574	0.198395	0.637992	1.64951e-77	9.81295e-74	0.0974125	0.150135
NEU	Mns1	0.0941821	0.159847	0.589202	1.10175e-76	6.5488e-73	0.0711568	0.117701
NEU	St18	0.198352	0.110818	1.78989	2.95095e-74	1.74991e-70	0.107725	0.064359
NEU	Rtn4r	0.159178	0.0928548	1.71427	6.60048e-74	3.9121e-70	0.121309	0.0754854
NEU	1500035N22Rik	0.237968	0.155756	1.52782	3.38878e-70	2.00175e-66	0.17325	0.121264
NEU	Gpr22	0.200277	0.127679	1.56859	5.30598e-70	3.13265e-66	0.153615	0.103665
NEU	Cntnap3	0.114363	0.180031	0.635241	1.01186e-69	5.97097e-66	0.0778158	0.124027
NEU	Dchs2	0.103024	0.1634	0.630503	7.74419e-68	4.55901e-64	0.0764079	0.121191
NEU	Dkk3	0.205384	0.135533	1.51539	1.29111e-64	7.56717e-61	0.149011	0.101156
NEU	Ndn	0.0994676	0.154902	0.642133	7.7596e-63	4.53781e-59	0.0727169	0.115046
NEU	Gm44257	0.189656	0.120107	1.57906	4.52324e-59	2.63343e-55	0.137443	0.0943204
NEU	Slc30a3	0.158542	0.0989373	1.60245	7.22167e-59	4.20229e-55	0.115449	0.0751945
NEU	Erich3	0.0887186	0.139579	0.635615	3.21776e-57	1.86694e-53	0.072793	0.112246
NEU	Slc17a6	0.124952	0.189823	0.658255	3.24669e-57	1.88341e-53	0.0910198	0.133627
NEU	Htr7	0.0997096	0.160225	0.622311	2.63253e-56	1.52476e-52	0.0759132	0.115155
NEU	A830036E02Rik	0.158275	0.10028	1.57833	1.32664e-53	7.6547e-50	0.118721	0.0799578
NEU	Ap1s2	0.0883994	0.135109	0.654281	8.97276e-51	5.14318e-47	0.0686834	0.105047
NEU	St5	0.16836	0.112154	1.50115	6.05515e-50	3.46476e-46	0.12812	0.0887572
NEU	Gm4876	0.101673	0.160719	0.632613	1.94267e-49	1.10887e-45	0.0764079	0.112719
NEU	L3mbtl4	0.096074	0.146866	0.65416	2.78799e-46	1.57939e-42	0.0702816	0.104865
NEU	Etv1	0.257214	0.168824	1.52356	8.13922e-43	4.56773e-39	0.150419	0.113155
NEU	Rasal1	0.133325	0.0880857	1.51358	2.88256e-42	1.61481e-38	0.105099	0.0722129
NEU	Mmd2	0.135342	0.0885607	1.52824	3.44793e-40	1.92291e-36	0.102664	0.0711585
OLG	Pmp22	0.230351	0.122416	1.8817	5.18e-12	1.48e-08	0.107492	0.0659341
OLG	Cyp27a1	0.566889	0.316869	1.78904	1.78e-31	5.81e-28	0.254368	0.154991
OLG	Olfm1	0.369698	0.216851	1.70485	1.19e-14	3.57e-11	0.175896	0.119963
OLG	Chgb	0.335633	0.207697	1.61598	7.11e-11	1.97e-07	0.159313	0.113324
OLG	Serpinb1a	0.264785	0.164949	1.60525	1.28e-09	3.39e-06	0.125259	0.0849359
OLG	S100b	0.40355	0.254754	1.58408	6.26e-14	1.85e-10	0.19011	0.132097
OLG	Carns1	0.262538	0.169121	1.55237	1.05e-09	2.78e-06	0.127332	0.0853938
OLG	S100a16	0.249144	0.162416	1.53399	1.44e-07	0.000335494	0.117264	0.0833333
OLG	Gjb1	0.232573	0.153392	1.5162	3.95e-07	0.000883825	0.111934	0.0796703
OLG	Padi2	0.333689	0.220534	1.5131	6.84e-11	1.9e-07	0.16109	0.112179
OLG	Grb10	0.0305484	0.155405	0.196573	6.31e-47	2.13e-43	0.019544	0.101419
OLG	4930555F03Rik	0.0529188	0.255837	0.206846	3.45e-54	1.17e-50	0.026947	0.124084
OLG	Gm26883	0.0448038	0.188677	0.237463	4.69e-41	1.57e-37	0.0239858	0.10119
OLG	Usp29	0.0935047	0.378962	0.246739	1.64e-72	5.58e-69	0.0453065	0.180174
OLG	Hmgcll1	0.0426745	0.165431	0.257959	6.31e-43	2.12e-39	0.0248741	0.105998
OLG	Scn9a	0.0580187	0.217215	0.267103	3.76e-47	1.27e-43	0.0310927	0.122711
OLG	Nrg3os	0.113756	0.405821	0.280311	8.79e-69	2.99e-65	0.0521173	0.186584
OLG	Gm26905	0.0776719	0.269469	0.288241	2.73e-45	9.19e-42	0.0349423	0.126374
OLG	Gm13629	0.0464916	0.160508	0.289652	5.42e-36	1.79e-32	0.0278354	0.100962
OLG	Rit2	0.0800049	0.265802	0.300994	4.32e-51	1.46e-47	0.0429375	0.147894
OLG	Jazf1	0.0488421	0.157207	0.310687	4.72e-38	1.57e-34	0.0275392	0.104167
OLG	Asic2	0.153	0.489322	0.312677	1.28e-59	4.34e-56	0.063666	0.18956
OLG	Cntnap5b	0.0681039	0.215786	0.315608	3.29e-36	1.09e-32	0.0337578	0.111035
OLG	Atp8a2	0.0671111	0.212094	0.316422	2.57e-45	8.65e-42	0.036719	0.130495
OLG	Gucy1a2	0.0699252	0.220736	0.316783	7.24e-42	2.43e-38	0.0393841	0.128663
OLG	Rmst	0.0978066	0.307729	0.317834	1.36e-45	4.57e-42	0.0456026	0.143544
OLG	Nkain3	0.0654293	0.205804	0.31792	1.9e-33	6.26e-30	0.0349423	0.108288
OLG	Gabrg3	0.11789	0.368054	0.320305	8.82e-50	2.98e-46	0.0568552	0.165522
OLG	Zfp804b	0.0765045	0.238625	0.320605	1.97e-32	6.45e-29	0.03435	0.105769
OLG	Dgkb	0.129988	0.402929	0.322606	1.22e-57	4.15e-54	0.0645543	0.189103
OLG	Nyap2	0.0559902	0.171187	0.327071	1.52e-33	5e-30	0.0325733	0.105082
OLG	Sgcd	0.0975828	0.298288	0.327143	1.97e-40	6.59e-37	0.046491	0.136676
OLG	Grip1	0.107758	0.327946	0.328584	9.33e-51	3.16e-47	0.051525	0.161172
OLG	Klf12	0.0538324	0.162453	0.331372	1.84e-33	6.07e-30	0.0305004	0.101877
OLG	Ptprn2	0.121237	0.362726	0.334238	1.17e-58	3.97e-55	0.058928	0.184753
OLG	Runx1t1	0.0620049	0.183815	0.337323	8.06e-33	2.65e-29	0.0346461	0.107372
OLG	Grid1	0.106983	0.316836	0.337659	2.56e-50	8.66e-47	0.0547824	0.165293
OLG	Unc79	0.0788832	0.232643	0.339074	2.44e-44	8.2e-41	0.0438259	0.14011
OLG	Dok6	0.0901888	0.263072	0.342829	9.08e-46	3.06e-42	0.0470832	0.147436
OLG	Pdzd4	0.0523431	0.151849	0.344706	2.36e-32	7.72e-29	0.0305004	0.100504
OLG	Cacnb2	0.111095	0.317499	0.349906	1.93e-48	6.54e-45	0.056263	0.165064
OLG	Inpp4b	0.0979792	0.278105	0.35231	1.17e-35	3.86e-32	0.0485638	0.132326
OLG	Astn1	0.0793552	0.224753	0.353077	9.38e-43	3.15e-39	0.044122	0.138736
OLG	Tenm3	0.12483	0.353402	0.353223	3.64e-46	1.23e-42	0.0621854	0.169185
OLG	Cdh18	0.161176	0.451541	0.356946	3.95e-50	1.34e-46	0.0692923	0.184753
OLG	Sorbs2os	0.0575506	0.160334	0.358943	1.17e-31	3.81e-28	0.0322772	0.102335
OLG	Sntg1	0.158044	0.439887	0.359284	1.94e-55	6.58e-52	0.0740302	0.200321
OLG	Kcnc2	0.0981551	0.272835	0.35976	2.9e-40	9.7e-37	0.0485638	0.141026
OLG	Khdrbs2	0.0970055	0.268701	0.361017	1.71e-39	5.72e-36	0.0485638	0.139652
OLG	Agbl4	0.161337	0.443249	0.363986	9.69e-53	3.29e-49	0.0769914	0.198489
OLG	Ksr2	0.0621177	0.170573	0.36417	3.99e-33	1.31e-29	0.0355345	0.10989
OLG	Prkg1	0.135801	0.372848	0.364226	8.73e-42	2.92e-38	0.0630737	0.162775
OLG	Gpc6	0.0938713	0.255659	0.367174	1.76e-33	5.79e-30	0.0453065	0.124771
OLG	Cntn5	0.184525	0.501973	0.3676	3.96e-47	1.34e-43	0.0826177	0.196429
OLG	A230006K03Rik	0.118726	0.322513	0.368128	9.2e-46	3.1e-42	0.058928	0.165293
OLG	Ica1	0.0630629	0.170461	0.369956	1.49e-33	4.89e-30	0.0355345	0.110806
OLG	Nell1	0.0704804	0.190418	0.370134	7.51e-28	2.43e-24	0.0361267	0.101877
OLG	Hecw1	0.080082	0.215981	0.370783	8.85e-38	2.94e-34	0.0420492	0.127976
OLG	Cacna1b	0.0604789	0.162712	0.371694	1.75e-32	5.75e-29	0.03435	0.107143
OLG	Nebl	0.0944058	0.251351	0.375593	1.91e-40	6.37e-37	0.0491561	0.142857
OLG	Gm26835	0.1295	0.343862	0.376605	3.59e-54	1.22e-50	0.0642582	0.188187
OLG	Htr2c	0.0877691	0.232782	0.377045	3.27e-29	1.06e-25	0.0405686	0.110806
OLG	Kcnb2	0.13198	0.347715	0.379565	2.87e-43	9.64e-40	0.0618893	0.165064
OLG	Gm20642	0.135249	0.355066	0.380911	8.89e-48	3e-44	0.0615931	0.173077
OLG	Pde8b	0.0612872	0.160755	0.381246	9.37e-30	3.05e-26	0.0334617	0.101419
OLG	Trpm3	0.122087	0.32004	0.381474	3.53e-36	1.17e-32	0.0580397	0.147207
OLG	Car10	0.121031	0.315584	0.383515	3.63e-37	1.2e-33	0.0574474	0.148352
OLG	Zeb1	0.086699	0.226052	0.383536	1.72e-36	5.69e-33	0.0467871	0.132784
OLG	Gabrb2	0.0885462	0.230067	0.384871	7.42e-34	2.44e-30	0.0461948	0.127518
OLG	Rasgrf1	0.101821	0.263713	0.386106	1.56e-41	5.21e-38	0.0533017	0.151328
OLG	Ccdc85a	0.0832087	0.215504	0.386112	8.33e-35	2.75e-31	0.0450104	0.127518
OLG	Esrrg	0.0789713	0.202018	0.390913	1.74e-32	5.7e-29	0.0408647	0.117445
OLG	Gabrb1	0.174508	0.444102	0.392946	7.04e-48	2.38e-44	0.0820255	0.198718
OLG	Dennd1b	0.0649052	0.164637	0.394231	2.93e-29	9.53e-26	0.0361267	0.104853
OLG	Fam19a2	0.0796792	0.201069	0.396279	5.16e-26	1.65e-22	0.0396802	0.104167
OLG	Unc5d	0.14543	0.366281	0.397044	2.1e-39	7e-36	0.0657388	0.164148
OLG	Cdh13	0.0742232	0.186537	0.397901	3.17e-27	1.02e-23	0.0379035	0.103938
OLG	Sorbs2	0.10535	0.264001	0.39905	5.86e-39	1.95e-35	0.0544862	0.14881
OLG	Gabra2	0.0877622	0.217391	0.403706	5.51e-31	1.8e-27	0.0458987	0.122482
OLG	Cntnap5a	0.163001	0.402695	0.404775	1.01e-41	3.38e-38	0.0722535	0.177198
OLG	Sgcz	0.273043	0.672755	0.405859	2.89e-51	9.78e-48	0.11223	0.241071
OLG	Ppp2r2b	0.153963	0.37925	0.405966	8.25e-46	2.78e-42	0.0758069	0.189789
OLG	Zfp385b	0.0796959	0.195522	0.407606	1.61e-25	5.13e-22	0.0432336	0.108516
OLG	Lrfn5	0.207898	0.508938	0.408494	7.85e-49	2.65e-45	0.0950548	0.216346
OLG	Slc2a13	0.0716095	0.175253	0.408606	1.94e-27	6.27e-24	0.0381996	0.105082
OLG	Rbms3	0.0823544	0.200405	0.41094	8.26e-27	2.66e-23	0.0426414	0.110119
OLG	Galntl6	0.219671	0.534393	0.411067	1.52e-42	5.09e-39	0.0953509	0.206502
OLG	Tenm1	0.154706	0.373791	0.413885	6.4e-38	2.13e-34	0.0728457	0.171016
OLG	Dock7	0.0656932	0.158686	0.413982	1.63e-27	5.27e-24	0.0379035	0.104853
OLG	Ryr3	0.0897087	0.216507	0.414345	1.31e-29	4.26e-26	0.0467871	0.121337
OLG	Pdzrn4	0.104777	0.251142	0.417203	7.78e-30	2.54e-26	0.0524134	0.129579
OLG	Cep112	0.114876	0.274216	0.418925	3.18e-33	1.05e-29	0.0583358	0.144002
OLG	Tac1	0.119	0.282911	0.420628	8.1e-32	2.65e-28	0.0568552	0.139652
OLG	Rab3c	0.0969899	0.230328	0.421095	2.59e-31	8.45e-28	0.051525	0.13141
OLG	P2ry14	0.110397	0.262022	0.421327	1.62e-36	5.38e-33	0.0568552	0.148581
OLG	Galnt13	0.15355	0.361045	0.425292	1.03e-38	3.43e-35	0.0758069	0.177198
OLG	Samd12	0.144608	0.33959	0.42583	1.05e-40	3.52e-37	0.0731418	0.178114
OLG	Dpp10	0.169542	0.39808	0.425899	8.96e-39	2.98e-35	0.0802487	0.182692
OLG	Rgs17	0.0759377	0.177856	0.426962	1.22e-27	3.95e-24	0.0411608	0.110119
OLG	Cntn4	0.173513	0.406311	0.427044	2.92e-39	9.75e-36	0.0787681	0.182463
OLG	Man1a	0.103424	0.240821	0.429467	1.5e-28	4.87e-25	0.0503405	0.124771
OLG	Pacs1	0.0678743	0.157973	0.429659	2.06e-26	6.6e-23	0.036719	0.101419
OLG	Myt1l	0.167304	0.388798	0.430312	1.44e-45	4.83e-42	0.0820255	0.200092
OLG	Fam155a	0.285907	0.657504	0.434836	9.91e-49	3.35e-45	0.118448	0.24359
OLG	Ntrk3	0.123756	0.283429	0.436639	7.92e-35	2.62e-31	0.0639621	0.155907
OLG	Elavl2	0.0882559	0.201894	0.43714	6.37e-26	2.04e-22	0.0470832	0.115614
OLG	Fat3	0.0945579	0.216215	0.437333	2.77e-27	8.92e-24	0.0494522	0.121337
OLG	Pde10a	0.157137	0.358203	0.438682	6.76e-39	2.25e-35	0.0772875	0.181319
OLG	Cntnap2	0.380731	0.86729	0.43899	1.65e-55	5.59e-52	0.152502	0.29304
OLG	Nckap5	0.116474	0.265215	0.439166	4.15e-28	1.34e-24	0.058928	0.135531
OLG	Cacna1d	0.121643	0.276696	0.439627	4.3e-36	1.42e-32	0.0624815	0.156593
OLG	Nol4	0.0849474	0.193074	0.439973	9.5e-28	3.07e-24	0.0456026	0.116987
OLG	Fchsd2	0.100183	0.226227	0.442843	8.26e-33	2.71e-29	0.0535979	0.138049
OLG	Dscam	0.211334	0.477152	0.442907	1.29e-46	4.34e-43	0.101569	0.224588
OLG	Dab1	0.226601	0.51055	0.443838	1.06e-48	3.6e-45	0.1069	0.23489
OLG	Hs6st3	0.129615	0.291477	0.444684	4.02e-27	1.29e-23	0.0615931	0.137363
OLG	Mgat4c	0.200057	0.448771	0.445789	4.14e-33	1.36e-29	0.088244	0.181777
OLG	Dlgap2	0.0983172	0.220111	0.446671	1.86e-28	6.05e-25	0.0512289	0.126603
OLG	Frmpd4	0.146653	0.328149	0.44691	1.86e-32	6.09e-29	0.071069	0.160256
OLG	Cntn6	0.0824162	0.184325	0.447125	8.98e-25	2.86e-21	0.0423453	0.106914
OLG	Kcnh7	0.167059	0.373265	0.447562	8.03e-37	2.66e-33	0.0814332	0.182234
OLG	Erc2	0.175406	0.391612	0.447908	1.53e-40	5.11e-37	0.0840983	0.193223
OLG	Atrnl1	0.0806947	0.179816	0.448762	2.36e-25	7.54e-22	0.0435298	0.10989
OLG	Olfm3	0.0820045	0.182144	0.450218	3.64e-21	1.14e-17	0.0435298	0.101419
OLG	Klhl29	0.0919843	0.204207	0.450446	1.2e-26	3.87e-23	0.0488599	0.119734
OLG	Cacna1e	0.108046	0.239017	0.452043	5.48e-32	1.79e-28	0.053894	0.137363
OLG	Ptprg	0.0994766	0.219795	0.452588	1.57e-26	5.03e-23	0.0524134	0.124542
OLG	Fam135b	0.0719122	0.158753	0.45298	2.48e-23	7.84e-20	0.0393841	0.100275
OLG	Lhfpl3	0.179943	0.396987	0.453272	1.92e-37	6.36e-34	0.0852828	0.188416
OLG	Unc80	0.145534	0.321053	0.453301	1.61e-37	5.34e-34	0.0731418	0.174222
OLG	Plxna4	0.0827798	0.18229	0.454111	1.43e-25	4.58e-22	0.0456026	0.113324
OLG	Rundc3b	0.0859861	0.188718	0.455632	2.33e-27	7.52e-24	0.0467871	0.118361
OLG	Egfem1	0.109456	0.24013	0.455819	1.61e-22	5.06e-19	0.0530056	0.116987
OLG	Gabrb3	0.1974	0.432811	0.456089	1.9e-42	6.36e-39	0.0923897	0.208104
OLG	Osbpl6	0.115676	0.252017	0.458998	2.85e-32	9.33e-29	0.0604086	0.147436
OLG	Zfp804a	0.0879085	0.191325	0.459472	4.58e-22	1.44e-18	0.0447142	0.105082
OLG	Stxbp5l	0.159012	0.345292	0.460516	3.37e-39	1.12e-35	0.0790643	0.186126
OLG	Mpped2	0.0821118	0.178056	0.461156	9.15e-24	2.9e-20	0.0423453	0.105311
OLG	Nrg1	0.244623	0.5299	0.46164	1.09e-36	3.63e-33	0.104235	0.209478
OLG	Celf4	0.161318	0.349064	0.462143	5.09e-37	1.69e-33	0.0790643	0.181319
OLG	Camk2a	0.0736248	0.158905	0.463326	1.92e-24	6.1e-21	0.0379035	0.100275
OLG	Ppm1e	0.0944547	0.203765	0.463547	2.07e-28	6.71e-25	0.0512289	0.12706
OLG	Kirrel3	0.573468	1.23216	0.465417	9.69e-107	3.3e-103	0.226532	0.470009
OLG	Fgf14	0.396646	0.85099	0.4661	7.02e-51	2.38e-47	0.160201	0.291209
OLG	Elavl4	0.0750478	0.160107	0.468734	1.65e-23	5.24e-20	0.0405686	0.102335
OLG	Lrrc7	0.214255	0.454933	0.47096	3.76e-41	1.26e-37	0.100385	0.216346
OLG	Lrrtm4	0.342824	0.726893	0.47163	1.39e-40	4.66e-37	0.140657	0.255266
OLG	Prkce	0.112526	0.238054	0.47269	2.37e-29	7.72e-26	0.0601125	0.141484
OLG	Plcb1	0.176693	0.373432	0.473159	1.45e-37	4.82e-34	0.0846906	0.190476
OLG	Fmn2	0.099181	0.209356	0.473744	2.13e-28	6.91e-25	0.0521173	0.128663
OLG	Epha6	0.15324	0.323188	0.474152	2.38e-27	7.66e-24	0.0716612	0.151557
OLG	Arhgap24	0.0942045	0.197852	0.476136	1.33e-22	4.18e-19	0.0473793	0.110348
OLG	Hivep2	0.190775	0.399767	0.477215	4.86e-43	1.63e-39	0.0929819	0.21337
OLG	Gm15398	0.146271	0.306431	0.477337	8.96e-31	2.92e-27	0.0657388	0.152015
OLG	Clip1	0.0837266	0.174461	0.479917	5.74e-24	1.82e-20	0.0447142	0.109432
OLG	Tnr	0.109512	0.227455	0.481466	6.4e-26	2.05e-22	0.0586319	0.132555
OLG	Magi3	0.0777132	0.16122	0.482031	8.31e-22	2.61e-18	0.0435298	0.10348
OLG	Pcdh7	0.309384	0.640774	0.482829	2.47e-49	8.36e-46	0.130589	0.269002
OLG	Kcnn2	0.0818618	0.169279	0.48359	8.41e-22	2.64e-18	0.0447142	0.105311
OLG	Syn2	0.129212	0.266376	0.485072	3.79e-32	1.24e-28	0.0642582	0.153846
OLG	Kcnq5	0.134576	0.276562	0.486606	1.59e-23	5.05e-20	0.0654427	0.136447
OLG	Slc35f1	0.155895	0.320264	0.486769	1.79e-32	5.87e-29	0.0752147	0.168727
OLG	Astn2	0.211954	0.433521	0.488912	3.51e-38	1.17e-34	0.102458	0.213828
OLG	6330403K07Rik	0.0987294	0.201763	0.489333	8.05e-24	2.56e-20	0.0491561	0.115842
OLG	Brinp3	0.242197	0.494034	0.490243	1.4e-39	4.67e-36	0.108972	0.225275
OLG	Med12l	0.0879952	0.178342	0.493406	1.32e-23	4.19e-20	0.0488599	0.114927
OLG	Slc24a3	0.177163	0.358911	0.493613	6.7e-35	2.21e-31	0.0873556	0.18956
OLG	Trio	0.0853485	0.172479	0.494835	1.58e-24	5.02e-21	0.0467871	0.113782
OLG	Fam19a1	0.109179	0.219727	0.496883	4.33e-16	1.31e-12	0.0524134	0.103251
OLG	Vsnl1	0.122922	0.247125	0.497409	9.27e-29	3.01e-25	0.0618893	0.144002
OLG	Plcb4	0.154323	0.310243	0.497425	1e-33	3.3e-30	0.0778798	0.175824
OLG	Ryr2	0.135875	0.272856	0.497974	3.16e-27	1.02e-23	0.0689962	0.149725
OLG	Nsg2	0.105836	0.212222	0.498703	1.83e-24	5.81e-21	0.0547824	0.125
OLG	Synpr	0.168755	0.338386	0.498707	3.71e-26	1.19e-22	0.0766953	0.156593
OLG	Csmd1	0.367121	0.736063	0.498763	1.96e-41	6.55e-38	0.15724	0.275412
OLG	St7	0.100912	0.201574	0.500622	1.51e-24	4.82e-21	0.053894	0.124084
OLG	Dpp6	0.25542	0.505071	0.505712	5.88e-35	1.94e-31	0.115191	0.221841
OLG	Klhl32	0.0853729	0.168485	0.506711	7.46e-22	2.34e-18	0.0453065	0.106685
OLG	Cacna1c	0.199967	0.39292	0.508925	2.29e-36	7.57e-33	0.0997927	0.209707
OLG	Syne1	0.142743	0.28022	0.509397	4.62e-31	1.51e-27	0.0737341	0.165293
OLG	Brinp1	0.122004	0.238525	0.511494	6.7e-25	2.14e-21	0.0630737	0.137592
OLG	Cntn1	0.238978	0.466839	0.511907	1.61e-39	5.39e-36	0.114599	0.234432
OLG	Xkr6	0.186179	0.363158	0.512668	3.8e-35	1.26e-31	0.0959431	0.202381
OLG	Grm5	0.298052	0.580232	0.513677	7.54e-38	2.51e-34	0.133847	0.248855
OLG	Uggt2	0.0858332	0.166997	0.513979	1.79e-21	5.62e-18	0.0458987	0.106914
OLG	Pkia	0.108802	0.211484	0.514471	1.12e-23	3.56e-20	0.0580397	0.128434
OLG	Dzank1	0.0909084	0.176648	0.514629	5.62e-22	1.77e-18	0.0482677	0.111264
OLG	Rims2	0.293305	0.569863	0.514693	2.25e-40	7.52e-37	0.134439	0.255952
OLG	Gap43	0.113771	0.219705	0.517838	1.64e-24	5.23e-21	0.0571513	0.128892
OLG	RP24-274B19.1	0.144825	0.279052	0.51899	2.56e-29	8.32e-26	0.0761031	0.164835
OLG	Ralyl	0.112101	0.215841	0.519366	1.86e-24	5.92e-21	0.0574474	0.129579
OLG	Grm1	0.103918	0.199988	0.51962	1.65e-19	5.11e-16	0.053894	0.113782
OLG	Nnat	0.108152	0.207737	0.520618	6.19e-18	1.91e-14	0.0553746	0.111951
OLG	Cit	0.0872377	0.167456	0.52096	3.22e-21	1.01e-17	0.0461948	0.106914
OLG	Kcnd2	0.345088	0.661983	0.521295	3.79e-35	1.25e-31	0.152798	0.26076
OLG	Tmem130	0.103365	0.198242	0.521408	4.01e-24	1.28e-20	0.0533017	0.12294
OLG	Robo2	0.147987	0.28305	0.52283	1.49e-22	4.7e-19	0.0707729	0.142399
OLG	Kcnj3	0.111964	0.213785	0.523722	2.76e-21	8.65e-18	0.058928	0.124542
OLG	Kcnma1	0.205997	0.393252	0.523831	3.12e-32	1.02e-28	0.0989044	0.200092
OLG	Clstn2	0.0904705	0.172412	0.524734	1.8e-18	5.58e-15	0.0456026	0.100275
OLG	Penk	0.145429	0.2769	0.525203	3.34e-21	1.05e-17	0.0681078	0.136218
OLG	Nrg2	0.0820866	0.155298	0.528574	4.31e-19	1.34e-15	0.0456026	0.101648
OLG	Ptprt	0.105508	0.199343	0.529282	6.73e-17	2.05e-13	0.051525	0.104853
OLG	Ntm	0.307249	0.579302	0.530377	4.7e-33	1.54e-29	0.129405	0.23489
OLG	Sesn3	0.0939517	0.176898	0.531107	2.95e-17	9.04e-14	0.0509328	0.104853
OLG	Cacna2d3	0.150633	0.28323	0.531841	6.81e-23	2.15e-19	0.0725496	0.145833
OLG	Etl4	0.131024	0.245812	0.533028	8.22e-19	2.55e-15	0.0639621	0.125458
OLG	Slc8a3	0.212642	0.397935	0.534363	1.17e-34	3.86e-31	0.105715	0.21543
OLG	Mctp1	0.0940276	0.175418	0.53602	5.45e-18	1.68e-14	0.0494522	0.104853
OLG	Grin1	0.122321	0.227886	0.536762	1.12e-23	3.56e-20	0.0633699	0.136447
OLG	Fgf12	0.181534	0.337653	0.537635	1.18e-27	3.81e-24	0.0900207	0.179945
OLG	Tmem163	0.176826	0.328197	0.53878	6.03e-28	1.95e-24	0.0852828	0.174679
OLG	Rbfox1	0.28111	0.519236	0.541391	1.01e-28	3.28e-25	0.122594	0.218407
OLG	Sgk1	0.146528	0.269456	0.543792	2.91e-23	9.21e-20	0.0719574	0.146749
OLG	Dclk1	0.243116	0.446488	0.544506	1.93e-34	6.36e-31	0.117264	0.229167
OLG	Gria1	0.170384	0.312912	0.544509	2.02e-24	6.43e-21	0.0823216	0.162775
OLG	Ptpn12	0.11051	0.202576	0.545522	3.15e-20	9.83e-17	0.0580397	0.121566
OLG	Epha5	0.23483	0.429948	0.546183	6.12e-29	1.99e-25	0.109269	0.205586
OLG	Helz	0.103865	0.189473	0.54818	4.51e-19	1.4e-15	0.056263	0.116529
OLG	Zswim5	0.100639	0.183118	0.549585	1.24e-15	3.75e-12	0.0521173	0.103022
OLG	Ntrk2	0.161561	0.293597	0.550283	1.27e-26	4.08e-23	0.0817293	0.167811
OLG	Kalrn	0.141826	0.257619	0.550525	6.09e-23	1.93e-19	0.0719574	0.146291
OLG	Gm42756	0.196574	0.356283	0.551734	8.23e-24	2.61e-20	0.0894285	0.169872
OLG	Zfpm2	0.165048	0.298313	0.553273	2.8e-20	8.74e-17	0.078472	0.147665
OLG	Luzp1	0.0943179	0.170426	0.553426	4.99e-19	1.55e-15	0.0497483	0.10783
OLG	Adarb2	0.164047	0.296233	0.553778	2.04e-14	6.08e-11	0.0746224	0.127747
OLG	Large	0.260651	0.470426	0.554073	2.54e-35	8.38e-32	0.127332	0.245192
OLG	Nrcam	0.146664	0.264106	0.555325	1.28e-23	4.07e-20	0.0752147	0.152701
OLG	Rgs7	0.166963	0.300276	0.556031	1.19e-22	3.75e-19	0.08321	0.160256
OLG	Stau2	0.187714	0.336779	0.557381	1.24e-27	4.01e-24	0.0959431	0.188187
OLG	Sobp	0.111848	0.200599	0.557572	5.42e-21	1.69e-17	0.058928	0.124771
OLG	Cdk14	0.182307	0.326615	0.558172	5.64e-26	1.81e-22	0.0915013	0.179029
OLG	Syn3	0.161959	0.289861	0.558747	5.95e-26	1.91e-22	0.0817293	0.166896
OLG	Sh3gl2	0.176204	0.314821	0.559696	1.37e-27	4.43e-24	0.0885401	0.179258
OLG	Sipa1l1	0.100064	0.178541	0.560453	1.01e-18	3.13e-15	0.0533017	0.112179
OLG	Pbx1	0.287911	0.513664	0.560504	8.65e-35	2.85e-31	0.1374	0.25435
OLG	Ntng1	0.150306	0.267849	0.561161	2.89e-16	8.77e-13	0.0689962	0.126145
OLG	Cadps	0.440278	0.782156	0.562903	7.22e-48	2.44e-44	0.193959	0.347985
OLG	Opalin	0.430356	0.761059	0.56547	2.97e-48	1e-44	0.190406	0.347756
OLG	Nrg3	0.490429	0.866101	0.566249	2.38e-28	7.71e-25	0.200178	0.29098
OLG	Gnal	0.0940698	0.166056	0.566494	5.7e-17	1.74e-13	0.0497483	0.10348
OLG	Aff2	0.13539	0.238199	0.568389	7.25e-20	2.26e-16	0.0698845	0.136905
OLG	Dlgap1	0.269891	0.4747	0.56855	8.57e-26	2.74e-22	0.12289	0.214973
OLG	Zfhx3	0.113432	0.197469	0.57443	7.87e-16	2.38e-12	0.0604086	0.114698
OLG	Map2k4	0.23939	0.416219	0.575154	4.17e-30	1.36e-26	0.12289	0.228251
OLG	Rims1	0.275922	0.478894	0.576165	5.73e-26	1.83e-22	0.130589	0.222985
OLG	Thrb	0.127532	0.221014	0.577029	2.16e-16	6.56e-13	0.0666272	0.124084
OLG	Arpp21	0.202025	0.350097	0.577055	1.13e-21	3.53e-18	0.095647	0.173764
OLG	Gm38112	0.10352	0.179151	0.577836	2.21e-17	6.75e-14	0.0527095	0.108745
OLG	Csrnp3	0.256108	0.436279	0.587029	1.34e-29	4.36e-26	0.127924	0.234432
OLG	Rgs7bp	0.0956051	0.162814	0.587204	2.42e-15	7.29e-12	0.0503405	0.100962
OLG	Eif2s3y	0.404859	0.688903	0.587686	3.09e-45	1.04e-41	0.192182	0.351648
OLG	Mmp16	0.155458	0.264239	0.588324	1.91e-19	5.92e-16	0.0802487	0.149954
OLG	Acer3	0.115846	0.196438	0.589735	4.39e-18	1.35e-14	0.0595203	0.119734
OLG	Upp2	0.237384	0.402071	0.590403	3.06e-25	9.77e-22	0.118744	0.211767
OLG	Ptprn	0.174904	0.295033	0.592828	2.72e-21	8.53e-18	0.0888362	0.165522
OLG	Slc13a1	0.306556	0.516997	0.592954	1.13e-27	3.66e-24	0.127628	0.228709
OLG	Sycp2	0.172164	0.29011	0.593444	7.83e-22	2.46e-18	0.0852828	0.162775
OLG	Fam184a	0.142002	0.239024	0.594092	1.13e-18	3.5e-15	0.0719574	0.137592
OLG	Ftx	0.196577	0.330026	0.595641	5.92e-24	1.88e-20	0.0997927	0.186813
OLG	Lingo2	0.491413	0.823274	0.596901	3.37e-27	1.08e-23	0.208765	0.302198
OLG	Cnksr2	0.141878	0.237489	0.597406	3.8e-18	1.17e-14	0.0713651	0.135531
OLG	Ctif	0.193048	0.321548	0.600372	9.67e-21	3.02e-17	0.100089	0.177656
OLG	Farp1	0.110609	0.184174	0.60057	2.87e-16	8.7e-13	0.0565591	0.111722
OLG	Nrxn3	0.521519	0.867507	0.601169	3.93e-27	1.27e-23	0.214391	0.315476
OLG	Cacna2d1	0.249905	0.41559	0.601326	9.54e-22	3e-18	0.118152	0.201007
OLG	Pcsk2	0.270221	0.44704	0.604467	4.97e-26	1.59e-22	0.128516	0.226419
OLG	Sfmbt1	0.12307	0.203549	0.604618	4.6e-15	1.38e-11	0.0645543	0.118819
OLG	Zfp827	0.115301	0.190186	0.606251	8.94e-14	2.64e-10	0.0604086	0.110119
OLG	Arl15	0.185156	0.304854	0.607361	5.32e-20	1.66e-16	0.0941664	0.169185
OLG	Grm8	0.147471	0.242559	0.607981	2.26e-13	6.63e-10	0.0698845	0.121108
OLG	Ube3a	0.644801	1.06024	0.608165	5.9e-40	1.97e-36	0.277761	0.395375
OLG	Gm38393	0.113528	0.186354	0.609207	4.94e-16	1.49e-12	0.0604086	0.1163
OLG	Snap91	0.212641	0.348741	0.60974	7.03e-23	2.22e-19	0.107788	0.195055
OLG	Pcp4	0.215199	0.352724	0.610105	2.25e-18	6.96e-15	0.100681	0.17239
OLG	Peg3	0.255502	0.418188	0.610973	4.15e-26	1.33e-22	0.124371	0.22413
OLG	Camk2d	0.1985	0.324603	0.611518	9.63e-21	3.01e-17	0.0977199	0.17674
OLG	Mgat5	0.17974	0.292805	0.613856	3.47e-19	1.08e-15	0.0923897	0.165293
OLG	Tnik	0.346925	0.565105	0.613913	1.8e-31	5.87e-28	0.164939	0.285943
OLG	Dtnb	0.200726	0.326556	0.614675	1.36e-22	4.3e-19	0.103346	0.188645
OLG	Ablim2	0.261753	0.425151	0.615671	8.81e-23	2.78e-19	0.126147	0.214973
OLG	Cacna1a	0.32895	0.534019	0.615989	9.69e-27	3.12e-23	0.152206	0.25641
OLG	Nalcn	0.324566	0.526694	0.616233	4.63e-30	1.51e-26	0.156056	0.272665
OLG	Stat5b	0.129477	0.209924	0.61678	7.33e-16	2.21e-12	0.0666272	0.124313
OLG	Nav2	0.311948	0.505019	0.617694	1.12e-27	3.63e-24	0.150429	0.258242
OLG	Meis2	0.185739	0.299453	0.62026	1.55e-13	4.56e-10	0.0867634	0.141941
OLG	Zcchc18	0.18968	0.305424	0.621038	5.48e-20	1.71e-16	0.0953509	0.172161
OLG	Ahsa1	0.111973	0.180022	0.621995	6.43e-13	1.87e-09	0.0535979	0.100046
OLG	Ptprs	0.159799	0.25687	0.622099	1.64e-19	5.09e-16	0.0826177	0.154991
OLG	Apba2	0.0935969	0.149369	0.626617	1.72e-14	5.13e-11	0.0506367	0.100046
OLG	Itsn1	0.160612	0.255455	0.628729	1.62e-17	4.96e-14	0.0846906	0.152015
OLG	Grin2b	0.29886	0.474135	0.630327	3.76e-23	1.19e-19	0.139473	0.233288
OLG	Sptan1	0.181358	0.287565	0.630669	3.07e-19	9.54e-16	0.0938703	0.168727
OLG	Slc35f4	0.125829	0.199475	0.630801	2.42e-13	7.09e-10	0.0654427	0.1163
OLG	Ranbp10	0.117123	0.184627	0.634375	3.17e-12	9.09e-09	0.0592242	0.105311
OLG	Zfhx4	0.194415	0.3063	0.634721	2.84e-16	8.62e-13	0.0992005	0.16598
OLG	Tsc22d1	0.1311	0.206295	0.6355	3.23e-16	9.8e-13	0.0681078	0.127747
OLG	Tenm4	0.24218	0.381011	0.635625	2.22e-18	6.84e-15	0.119929	0.1962
OLG	Slc6a1	0.166354	0.261522	0.636099	1.25e-15	3.77e-12	0.0835061	0.145375
OLG	Enah	0.3187	0.49995	0.637465	7.98e-26	2.55e-22	0.15576	0.261676
OLG	Erc1	0.15199	0.23827	0.637892	1.36e-16	4.15e-13	0.0793604	0.143086
OLG	Gm21992	0.115196	0.180577	0.637931	2.52e-13	7.39e-10	0.0598164	0.109203
OLG	Camsap2	0.143069	0.223995	0.638717	1.65e-14	4.93e-11	0.0737341	0.130037
OLG	Cenpv	0.110881	0.173028	0.640826	5.68e-14	1.68e-10	0.0550785	0.104853
OLG	Gm26848	0.490297	0.765003	0.640909	8.19e-32	2.68e-28	0.222091	0.347756
OLG	Nt5c2	0.168932	0.263159	0.641938	6.27e-18	1.93e-14	0.0867634	0.156822
OLG	Armc9	0.113642	0.176875	0.642497	8.92e-13	2.59e-09	0.0601125	0.108288
OLG	Rbfox2	0.223223	0.347254	0.642823	1.9e-19	5.92e-16	0.114303	0.194597
OLG	Gm9801	0.124674	0.193799	0.643316	1.24e-14	3.71e-11	0.0672194	0.122253
OLG	Klhl7	0.169491	0.263376	0.643534	7.83e-17	2.39e-13	0.0873556	0.154304
OLG	Chl1	0.105106	0.163269	0.643756	8.62e-14	2.55e-10	0.0533017	0.102106
OLG	Pkd1	0.122543	0.190315	0.643898	3.57e-13	1.04e-09	0.0648505	0.115385
OLG	Fam214a	0.182614	0.283205	0.644813	7.53e-15	2.25e-11	0.0920936	0.154075
OLG	Zwint	0.167161	0.25891	0.645633	1.7e-16	5.18e-13	0.0843944	0.149725
OLG	Ppip5k1	0.13142	0.20268	0.648412	1.54e-13	4.52e-10	0.0687	0.121337
OLG	Klhdc10	0.355977	0.548225	0.649325	5.4e-26	1.73e-22	0.173231	0.282967
OLG	Arhgef9	0.14237	0.219145	0.649665	1.86e-14	5.55e-11	0.0749186	0.131868
OLG	Cmip	0.264621	0.406863	0.650395	6.86e-22	2.16e-18	0.133254	0.225275
OLG	Basp1	0.158825	0.244016	0.650879	7.35e-18	2.26e-14	0.0772875	0.144689
OLG	Pcdh15	0.547959	0.840355	0.652057	1.16e-29	3.78e-26	0.230678	0.350733
OLG	Mkl2	0.258113	0.395064	0.653343	1.6e-20	4.99e-17	0.129701	0.21772
OLG	Atxn7l1	0.110966	0.169765	0.653643	1.97e-11	5.55e-08	0.0577436	0.101648
OLG	Arhgap26	0.253019	0.385395	0.656519	9.27e-18	2.85e-14	0.125555	0.203297
OLG	Trp53bp1	0.109983	0.167358	0.65717	4.26e-12	1.22e-08	0.0583358	0.104396
OLG	Chsy3	0.207906	0.316203	0.657508	1.8e-16	5.49e-13	0.0997927	0.168956
OLG	Ldlrad4	0.26753	0.40641	0.658277	1.48e-21	4.65e-18	0.131182	0.222527
OLG	Grin2a	0.1636	0.248296	0.658891	6.61e-13	1.92e-09	0.0805449	0.134615
OLG	Palm2	0.527999	0.800632	0.659477	6.17e-34	2.03e-30	0.235712	0.37935
OLG	Lsamp	1.08451	1.64437	0.659531	2.13e-51	7.22e-48	0.419307	0.555861
OLG	Nrxn1	0.709761	1.07614	0.659542	4.64e-28	1.5e-24	0.29464	0.384386
OPC	Hsp90ab1	0.575927	0.880752	0.653904	1.05139e-12	4.68078e-09	0.304054	0.48
OPC	Pcp4	0.171679	0.370903	0.462868	1.24089e-12	5.52195e-09	0.0907336	0.209412
OPC	Resp18	0.120146	0.281559	0.426718	4.18674e-11	1.86142e-07	0.0704633	0.168235
OPC	Tnc	0.232589	0.0690405	3.36887	8.76817e-11	3.89657e-07	0.119691	0.0376471
OPC	Ppia	0.360641	0.587024	0.614354	1.03362e-10	4.59236e-07	0.197876	0.337647
OPC	Frmd4b	0.0919974	0.245347	0.374969	2.31518e-10	1.02841e-06	0.0550193	0.14
OPC	Hsp90aa1	0.33216	0.537046	0.618495	5.49778e-10	2.44156e-06	0.179537	0.311765
OPC	Tubb4a	0.286006	0.500131	0.571862	1.08799e-09	4.82849e-06	0.147683	0.264706
OPC	Gapdh	0.210141	0.365761	0.57453	1.9238e-09	8.53398e-06	0.11583	0.227059
OPC	Penk	0.123087	0.258286	0.476551	2.38209e-09	1.05622e-05	0.0666023	0.154118
OPC	Map7	0.343274	0.539153	0.636691	3.26309e-09	1.44653e-05	0.183398	0.309412
OPC	Spock3	0.177756	0.34333	0.51774	4.04202e-09	1.79142e-05	0.0974903	0.194118
OPC	Fnbp1	0.239633	0.412066	0.581541	5.95865e-09	2.63909e-05	0.128378	0.236471
OPC	Nkain2	0.636617	1.03789	0.613377	6.01274e-09	2.66244e-05	0.257722	0.365882
OPC	Hspa8	0.399841	0.605921	0.659889	7.01786e-09	3.10681e-05	0.21139	0.342353
OPC	Usp29	0.355891	0.578676	0.615009	7.58919e-09	3.35898e-05	0.184363	0.297647
OPC	Dnajc6	0.0995105	0.22326	0.445716	1.8534e-08	8.19759e-05	0.0656371	0.143529
OPC	Chchd2	0.201907	0.340223	0.593454	1.95905e-08	8.66293e-05	0.106178	0.205882
OPC	Lrrc49	0.238792	0.393743	0.606467	2.01692e-08	8.91681e-05	0.138031	0.245882
OPC	Dlgap2	0.272241	0.445564	0.611003	2.25107e-08	9.94971e-05	0.1361	0.243529
OPC	Grm3	0.23868	0.407819	0.58526	3.84932e-08	0.000169909	0.128378	0.227059
OPC	Smad7	0.165572	0.304973	0.542907	5.17508e-08	0.000228376	0.0945946	0.182353
OPC	Zfhx4	0.109629	0.223672	0.490135	5.23359e-08	0.000230906	0.0627413	0.138824
OPC	Celf4	0.270071	0.450699	0.599227	7.334e-08	0.000323356	0.146718	0.244706
OPC	Shtn1	0.211298	0.354504	0.596038	7.65078e-08	0.000337246	0.117761	0.215294
OPC	Slc24a2	0.331602	0.545076	0.608359	8.69787e-08	0.000383228	0.157336	0.256471
OPC	Tmem130	0.0795863	0.176452	0.451038	9.74465e-08	0.000429252	0.0472973	0.114118
OPC	Cntnap5a	0.138464	0.286844	0.482714	1.14183e-07	0.00050286	0.0723938	0.148235
OPC	Grm8	0.149199	0.293721	0.50796	1.41288e-07	0.00062181	0.0762548	0.154118
OPC	Tmed10	0.247425	0.383613	0.644986	1.45474e-07	0.000640088	0.137066	0.24
OPC	Kif21a	0.250761	0.415197	0.603958	2.35153e-07	0.0010342	0.148649	0.242353
OPC	Nap1l1	0.125132	0.239875	0.521654	3.0352e-07	0.00133458	0.0733591	0.148235
OPC	Tac1	0.146029	0.259552	0.562619	3.54554e-07	0.00155862	0.0772201	0.155294
OPC	Ksr2	0.185151	0.312852	0.591816	4.16342e-07	0.00182899	0.109073	0.195294
OPC	Ccnc	0.135721	0.244198	0.555783	4.8369e-07	0.00212437	0.0781853	0.154118
OPC	Rars2	0.223885	0.351167	0.637546	4.90329e-07	0.00215304	0.122587	0.215294
OPC	Aebp1	0.211312	0.0857039	2.46561	5.01153e-07	0.00220006	0.114865	0.0505882
OPC	Peg3	0.287818	0.443423	0.649082	5.26846e-07	0.00231233	0.166023	0.264706
OPC	Syt14	0.187127	0.313128	0.597605	5.85511e-07	0.00256922	0.111004	0.196471
OPC	Spock1	0.20502	0.343246	0.597299	6.02012e-07	0.00264043	0.11583	0.201176
OPC	Caly	0.243197	0.377348	0.64449	7.52641e-07	0.00329958	0.131274	0.224706
OPC	Mog	0.0992516	0.21522	0.461164	8.82144e-07	0.00386467	0.0540541	0.116471
OPC	Cox5a	0.18968	0.310469	0.610946	1.08738e-06	0.00476163	0.106178	0.188235
OPC	Cntnap2	0.542856	0.834715	0.650349	1.09077e-06	0.00477474	0.247104	0.335294
OPC	Tubb2a	0.191354	0.309666	0.617939	1.09062e-06	0.00477474	0.108108	0.192941
OPC	Ywhab	0.10423	0.203708	0.511664	1.12642e-06	0.00492922	0.0617761	0.128235
OPC	Mbp	0.338121	0.552753	0.611704	1.13518e-06	0.00496641	0.145753	0.234118
OPC	Tmsb10	0.0881054	0.167327	0.526548	1.25853e-06	0.00550479	0.0472973	0.108235
OPC	Abr	0.224614	0.350387	0.641044	1.29449e-06	0.00566081	0.127413	0.216471
OPC	Acadsb	0.217141	0.341242	0.636325	1.4636e-06	0.00639886	0.118726	0.204706
OPC	Dnaja1	0.219357	0.335531	0.65376	1.51407e-06	0.00661799	0.120656	0.210588
OPC	Psmb1	0.142091	0.251891	0.564099	1.5416e-06	0.0067368	0.0791506	0.151765
OPC	Slc12a2	0.239602	0.370226	0.647177	1.60491e-06	0.00701183	0.1361	0.225882
OPC	Tmem158	0.0819646	0.164631	0.497867	1.61122e-06	0.00703782	0.0434363	0.101176
OPC	Gsg1l	0.0998918	0.18682	0.534695	1.76223e-06	0.00769215	0.0588803	0.123529
OPC	Jmy	0.119653	0.220863	0.54175	1.87577e-06	0.00818399	0.0723938	0.141176
OPC	Carnmt1	0.111993	0.208778	0.536422	1.95409e-06	0.00852375	0.0656371	0.131765
OPC	Cct3	0.140932	0.239798	0.587708	2.02058e-06	0.00880971	0.0781853	0.150588
OPC	Tubb5	0.124134	0.219222	0.566245	2.21591e-06	0.00965694	0.0704633	0.138824
OPC	Nub1	0.12779	0.226496	0.564207	2.28289e-06	0.00994654	0.0752896	0.144706
OPC	Ephb1	0.183585	0.308549	0.594995	2.34118e-06	0.0101982	0.101351	0.178824
OPC	Cep112	0.189783	0.310837	0.610555	2.86531e-06	0.0124641	0.104247	0.182353
OPC	Cnp	0.0956444	0.193456	0.494398	2.88977e-06	0.0125676	0.0579151	0.118824
OPC	Psmb2	0.16459	0.268506	0.612984	2.91558e-06	0.0126769	0.0916988	0.167059
OPC	Spcs2	0.221487	0.340273	0.650908	3.24105e-06	0.0140856	0.121622	0.207059
OPC	Klf9	0.0941554	0.179817	0.523619	3.42817e-06	0.014892	0.0559846	0.116471
OPC	Rgs6	0.0908103	0.198883	0.456602	3.45582e-06	0.0150086	0.0501931	0.107059
OPC	Rabac1	0.228556	0.356404	0.641283	3.74944e-06	0.0162726	0.126448	0.209412
OPC	Cltb	0.114125	0.209059	0.545899	4.06684e-06	0.0176297	0.0685328	0.132941
OPC	Ubc	0.158095	0.252799	0.625377	4.25486e-06	0.0184321	0.0849421	0.158824
OPC	Tagln3	0.0968048	0.184655	0.524247	5.25639e-06	0.0227287	0.0559846	0.115294
OPC	Pacsin1	0.107785	0.186876	0.57677	5.39832e-06	0.0233369	0.0656371	0.129412
OPC	Tmem117	0.222626	0.348514	0.638788	5.54471e-06	0.0239643	0.123552	0.203529
OPC	Hlf	0.125749	0.21951	0.572863	6.54858e-06	0.0282833	0.0723938	0.137647
OPC	Arap2	0.186128	0.293628	0.633888	6.63248e-06	0.028639	0.106178	0.182353
OPC	Lrp4	0.473425	0.296905	1.59453	6.88072e-06	0.0296972	0.248069	0.171765
OPC	Mag	0.128066	0.238241	0.537549	7.29233e-06	0.0314591	0.0656371	0.127059
OPC	Pcdh19	0.1176	0.212646	0.553034	7.45237e-06	0.0321272	0.0656371	0.127059
OPC	Usp11	0.126077	0.213393	0.590821	8.52077e-06	0.036699	0.0723938	0.137647
OPC	Atp5g1	0.142333	0.23464	0.606599	8.93141e-06	0.0384587	0.0752896	0.141176
OPC	Wdr47	0.123793	0.212347	0.582976	9.82781e-06	0.0422989	0.0752896	0.14
OPC	Stmn1	0.186038	0.305115	0.609729	1.0165e-05	0.0437197	0.109073	0.181176
OPC	A230006K03Rik	0.114733	0.213461	0.53749	1.11484e-05	0.0479268	0.0646718	0.123529
OPC	Vapb	0.0872718	0.168599	0.51763	1.15792e-05	0.0497676	0.0530888	0.108235
OPC	Fez1	0.217314	0.329928	0.658671	1.16334e-05	0.0499888	0.122587	0.201176
PC	Mprip	0.558428	0.986763	0.565919	1.99751e-07	0.000835559	0.280488	0.467422
PC	Cldn5	0.14999	0.496282	0.302228	3.43953e-07	0.00143841	0.0579268	0.186969
PC	Flt1	0.522601	1.04247	0.501311	5.55225e-07	0.00232139	0.161585	0.334278
PC	Cspg4	0.0684024	0.302042	0.226467	2.27276e-06	0.00950012	0.0304878	0.130312
PC	Swt1	0.206774	0.462533	0.447047	4.48723e-06	0.0187521	0.109756	0.246459
PC	Adgrl3	0.716123	1.17718	0.60834	4.84414e-06	0.0202388	0.289634	0.456091
PC	Penk	0.187502	0.442965	0.423288	8.70435e-06	0.0363581	0.0853659	0.209632
PC	Actn4	0.22438	0.479271	0.46817	1.16769e-05	0.0487629	0.118902	0.249292
