# Supplementary material for: Insights into the Pathobiology of GM1 Gangliosidosis from Single-Nucleus Transcriptomic Analysis of CNS Cells in a Mouse Model
Source: Int J Mol Sci. 2024 Sep 8;25(17):9712. doi: 10.3390/ijms25179712 (PMC11395632; doi:10.3390/ijms25179712)
Supplement: Supplementary file 1 [file ijms-25-09712-s001.zip › Supplementary Table S2.xlsx]

## Sheet: NEUC15 DEGs
	FC	P.value	FDR	pct1	pct2	mean_g1	mean_g2
Tenm2	2.32777	1.0768e-20	2.38889e-17	0.929825	0.505208	3.12932	1.34435
Pde10a	0.243134	1.03821e-12	7.67756e-10	0.149123	0.578125	0.299819	1.23314
Ctnna3	0.222727	1.81195e-12	1.14852e-09	0.140351	0.536458	0.276787	1.24272
Epha6	0.499235	1.19169e-11	5.44996e-09	0.45614	0.822917	1.14481	2.29312
Gabrb2	0.334932	2.21799e-11	8.94657e-09	0.210526	0.651042	0.467352	1.39536
Ptgds	0.254506	1.01488e-10	3.75253e-08	0.122807	0.526042	0.258509	1.01573
Camk4	0.312816	6.19163e-10	2.11325e-07	0.166667	0.546875	0.323432	1.03394
Brinp3	0.502909	1.31681e-09	4.00745e-07	0.412281	0.78125	0.970799	1.93037
Diaph2	0.347863	3.7301e-09	9.73556e-07	0.184211	0.567708	0.381967	1.09804
Cst3	0.328998	4.09268e-09	1.00884e-06	0.157895	0.546875	0.328745	0.999232
Hs3st4	0.273586	8.51238e-09	1.81492e-06	0.122807	0.458333	0.240757	0.880005
Lrrtm3	0.24685	7.8533e-09	1.81492e-06	0.105263	0.427083	0.194047	0.786091
Nrcam	0.191752	8.58986e-09	1.81492e-06	0.0701754	0.380208	0.134433	0.701074
Ano3	0.465729	1.80872e-08	3.64787e-06	0.315789	0.666667	0.663125	1.42384
Fth1	0.21529	3.35906e-08	6.48006e-06	0.0701754	0.369792	0.141228	0.655991
Ubb	0.450783	4.33259e-08	8.00987e-06	0.280702	0.65625	0.585419	1.29867
Ppia	0.200446	5.76874e-08	1.02384e-05	0.0701754	0.359375	0.129349	0.645304
Adarb2	0.460733	8.98715e-08	1.53369e-05	0.289474	0.635417	0.639793	1.38864
Stard5	1.97929	1.18074e-07	1.94035e-05	0.596491	0.416667	1.49822	0.75695
Esrrg	0.47717	1.47841e-07	2.34275e-05	0.315789	0.65625	0.669676	1.40343
Mef2a	0.442823	2.96195e-07	4.23941e-05	0.245614	0.614583	0.487751	1.10146
Bmper	0.356209	3.51288e-07	4.81493e-05	0.149123	0.453125	0.295835	0.830509
Stxbp6	0.432432	5.07115e-07	6.61785e-05	0.219298	0.536458	0.475946	1.10063
Gapdh	0.198923	8.53598e-07	0.000108212	0.0614035	0.302083	0.101217	0.508823
Ttyh1	0.387678	9.41759e-07	0.000112935	0.175439	0.46875	0.334537	0.862923
Gpr26	0.368116	9.3822e-07	0.000112935	0.149123	0.447917	0.288372	0.783372
Cox8a	0.185779	1.22162e-06	0.00014264	0.0438596	0.276042	0.0848113	0.456518
Lrrtm4	0.5123	1.38308e-06	0.000157352	0.342105	0.614583	0.812773	1.58652
Tmem158	0.41052	1.5847e-06	0.000175783	0.184211	0.484375	0.359359	0.875376
Lmo7	0.21405	2.06188e-06	0.000223135	0.0438596	0.270833	0.0910312	0.425281
Nav2	0.576626	2.3977e-06	0.000247409	0.403509	0.677083	0.883562	1.5323
Rheb	0.118782	2.34631e-06	0.000247409	0.0263158	0.229167	0.0422381	0.355592
Grip1	0.584808	2.69825e-06	0.000272094	0.429825	0.734375	0.945283	1.6164
Itm2b	0.526011	2.76956e-06	0.000273079	0.333333	0.661458	0.664114	1.26255
Chchd10	0.129969	4.23534e-06	0.000408526	0.0263158	0.223958	0.0500772	0.385301
Rapgef4	0.526723	5.87155e-06	0.0005543	0.307018	0.619792	0.624704	1.18602
Erdr1	0.0003664	6.53289e-06	0.000603884	0	0.161458	0.0001	0.272926
Man2a1	0.294701	6.88121e-06	0.0006231	0.0789474	0.3125	0.146953	0.498652
Sgpp2	0.163025	8.52222e-06	0.000756262	0.0350877	0.229167	0.058731	0.360258
Rgs12	0.436271	9.63643e-06	0.00083837	0.175439	0.458333	0.344961	0.790704
Otof	0.0718609	1.01278e-05	0.000864175	0.00877193	0.177083	0.020356	0.283269
Mapk10	0.603336	1.0982e-05	0.000902351	0.45614	0.78125	1.01471	1.68183
Gulp1	1.63129	1.26295e-05	0.000994316	0.631579	0.484375	1.50276	0.921209
Cnksr2	0.327589	1.25167e-05	0.000994316	0.0877193	0.322917	0.182738	0.557825
1700111E14Rik	0.316794	1.27735e-05	0.000994316	0.0877193	0.3125	0.168296	0.531249
Rasal2	0.505871	1.32212e-05	0.00100239	0.263158	0.588542	0.54165	1.07073
Wscd2	0.515937	1.36603e-05	0.00101018	0.280702	0.59375	0.574435	1.11338
Zmat4	0.651064	1.44441e-05	0.00105063	0.517544	0.770833	1.1669	1.79229
Plxdc2	0.44159	1.61997e-05	0.00113704	0.184211	0.453125	0.35912	0.813242
Nedd4	0.45015	1.64009e-05	0.00113704	0.201754	0.473958	0.374203	0.831286
Rerg	0.500506	1.75123e-05	0.00115973	0.254386	0.53125	0.523451	1.04584
Hspa8	0.429889	1.72362e-05	0.00115973	0.166667	0.432292	0.34073	0.7926
Pdzd2	0.514113	1.74489e-05	0.00115973	0.27193	0.572917	0.54973	1.06928
Srrm3	0.2831	1.85784e-05	0.00121224	0.0701754	0.28125	0.131841	0.465705
Aldoa	0.287468	2.03406e-05	0.00130799	0.0526316	0.255208	0.117458	0.408596
Elmo1	0.36838	2.24481e-05	0.00142289	0.131579	0.359375	0.235359	0.638903
Tenm1	0.497329	2.52881e-05	0.00154853	0.236842	0.510417	0.472457	0.949989
Slc6a6	0.395623	2.54772e-05	0.00154853	0.122807	0.369792	0.230344	0.582231
Pde7b	0.44758	2.52442e-05	0.00154853	0.175439	0.442708	0.345805	0.772609
Hnrnpd	0.20969	2.64408e-05	0.00156424	0.0438596	0.229167	0.0707582	0.337442
Rsbn1	0.3968	2.73313e-05	0.00157639	0.114035	0.359375	0.226854	0.57171
Ppp1r2	0.564529	2.73568e-05	0.00157639	0.368421	0.697917	0.797588	1.41284
Il1rapl1	0.632569	3.01187e-05	0.0016916	0.473684	0.744792	1.10939	1.75378
Fam222b	0.0886797	3.08867e-05	0.00171306	0.00877193	0.161458	0.0217234	0.244965
Frmd5	0.535961	3.81575e-05	0.00209018	0.289474	0.578125	0.582115	1.08612
Gabrg3	0.322911	3.89195e-05	0.00210592	0.0964912	0.302083	0.183898	0.569499
Fam19a2	0.416923	4.45277e-05	0.00232435	0.140351	0.380208	0.305567	0.732909
Dnaja1	0.378419	5.05801e-05	0.00260958	0.114035	0.333333	0.210303	0.555741
Tcf25	0.337766	5.47703e-05	0.00278178	0.0701754	0.270833	0.138597	0.410334
Crybg3	0.0616157	5.51717e-05	0.00278178	0.00877193	0.151042	0.0145856	0.23672
Cul2	0.132989	5.63696e-05	0.00281025	0.0175439	0.171875	0.0320376	0.240905
Grid1	0.404302	5.78592e-05	0.00285246	0.122807	0.359375	0.243536	0.602361
Ubr1	0.404798	6.28873e-05	0.00306627	0.114035	0.338542	0.211526	0.522547
Baz1a	0.295258	6.4636e-05	0.00311728	0.0701754	0.260417	0.126209	0.427453
Gng7	0.485121	7.24502e-05	0.00345658	0.210526	0.463542	0.400271	0.825096
Fam189a1	0.525569	7.62295e-05	0.0035982	0.254386	0.541667	0.548667	1.04395
Ptk2	0.500333	7.80417e-05	0.00360699	0.192982	0.473958	0.408687	0.81683
Ski	0.19449	8.3152e-05	0.00380356	0.0350877	0.197917	0.0622458	0.320047
Lzts1	0.441218	8.64825e-05	0.00391554	0.166667	0.390625	0.302208	0.684941
Atp5f1	0.30231	8.93361e-05	0.00400388	0.0614035	0.244792	0.107758	0.356447
Ythdc2	0.323874	9.14328e-05	0.00405687	0.0789474	0.270833	0.140826	0.434817
Rgs9	0.659006	9.46089e-05	0.00411549	0.5	0.755208	1.05075	1.59444
Brd4	0.40219	9.39738e-05	0.00411549	0.114035	0.333333	0.203817	0.506769
Ahsa1	0.201869	0.000107865	0.00460189	0.0263158	0.182292	0.0593509	0.294007
Nos1ap	0.413598	0.000113218	0.00478425	0.131579	0.348958	0.245797	0.59429
Kcnip1	2.0307	0.000115643	0.00484065	0.438596	0.265625	0.967112	0.476246
Elmod1	0.50588	0.000122329	0.00497956	0.192982	0.447917	0.376025	0.743309
Rasgef1c	0.0679024	0.000120663	0.00497956	0.00877193	0.140625	0.014126	0.208034
4930555F03Rik	1.92197	0.000131681	0.00521668	0.473684	0.291667	1.16827	0.607848
Myo5b	0.506284	0.000131636	0.00521668	0.219298	0.46875	0.448277	0.885427
Ywhah	0.198872	0.000129906	0.00521668	0.0263158	0.177083	0.0524982	0.26398
Pcp4l1	0.400269	0.000134572	0.00523769	0.0964912	0.302083	0.197763	0.494076
Kctd8	0.143002	0.000133941	0.00523769	0.0263158	0.171875	0.0405399	0.283492
2810403A07Rik	0.32744	0.000136439	0.00526416	0.0701754	0.255208	0.134239	0.409964
Ncor1	0.515109	0.000145687	0.00554644	0.22807	0.484375	0.436274	0.846955
Gm38393	0.366388	0.000146255	0.00554644	0.0789474	0.270833	0.159811	0.43618
Ryr1	0.501784	0.000158821	0.00587241	0.166667	0.421875	0.34283	0.683222
Ddx6	0.375455	0.000156192	0.00587241	0.0877193	0.286458	0.176506	0.470111
Evl	0.403234	0.000158474	0.00587241	0.0877193	0.291667	0.18027	0.44706
Hecw2	0.61832	0.000165699	0.00607609	0.377193	0.640625	0.773648	1.25121
Ap3b1	0.402302	0.000175314	0.00637597	0.114035	0.317708	0.21449	0.533156
Cntn1	0.559153	0.000178286	0.00637948	0.280702	0.578125	0.601108	1.07503
Tnpo3	0.30855	0.000176853	0.00637948	0.0614035	0.234375	0.111931	0.362766
Psmb5	0.0006108	0.00018366	0.0065192	0	0.114583	0.0001	0.16372
Cux2	0.51272	0.00018598	0.00654916	0.192982	0.447917	0.395062	0.77052
Eif1	0.493871	0.000190595	0.0066068	0.175439	0.416667	0.346985	0.702583
Hsp90aa1	0.441721	0.000189748	0.0066068	0.114035	0.328125	0.252071	0.570658
Spock3	0.619373	0.000200498	0.00689619	0.385965	0.677083	0.876809	1.41564
Camk2n1	0.454642	0.000202725	0.00691654	0.166667	0.385417	0.30912	0.67992
Grik1	0.513786	0.000204207	0.00691654	0.192982	0.432292	0.403504	0.785355
Arntl	0.131005	0.000209736	0.00699697	0.0175439	0.151042	0.0324674	0.247834
Cxcl14	0.162764	0.000208646	0.00699697	0.0263158	0.166667	0.0411348	0.252726
Nova1	0.316706	0.000215589	0.00713857	0.0526316	0.21875	0.111631	0.352474
Hs6st2	0.26014	0.000222202	0.00730303	0.0350877	0.1875	0.0754002	0.289845
Nt5dc3	0.373827	0.000225493	0.00735669	0.0701754	0.255208	0.14646	0.391785
Jakmip1	0.302981	0.000234957	0.00760952	0.0614035	0.229167	0.113548	0.374771
Agap1	0.43598	0.000255152	0.00810919	0.122807	0.333333	0.234596	0.53809
Ndufa4	0.253137	0.000254182	0.00810919	0.0438596	0.197917	0.0921017	0.363841
Nrg1	0.503234	0.000264261	0.00826871	0.201754	0.421875	0.429982	0.854437
Phrf1	0.0867872	0.000264628	0.00826871	0.00877193	0.130208	0.0159018	0.183228
Ldhb	0.491881	0.000273901	0.00832396	0.140351	0.364583	0.291	0.591607
Mcu	0.540657	0.000272052	0.00832396	0.22807	0.494792	0.463121	0.85659
Ntm	2.47245	0.000270793	0.00832396	0.324561	0.161458	0.701041	0.283541
Cox4i1	0.370238	0.000270496	0.00832396	0.0789474	0.260417	0.164806	0.445135
Phc3	0.406237	0.000277653	0.00832397	0.105263	0.296875	0.188997	0.465238
D5Ertd579e	0.501009	0.000279733	0.00833004	0.175439	0.416667	0.362792	0.724123
Smarca5	0.487351	0.000281936	0.00833966	0.131579	0.354167	0.270737	0.555527
Zfp608	0.426804	0.00028455	0.00836124	0.114035	0.3125	0.220342	0.516259
Phactr3	0.49333	0.000298867	0.00853838	0.157895	0.380208	0.320046	0.648746
Camta1	0.602184	0.000298566	0.00853838	0.333333	0.609375	0.686911	1.1407
Csgalnact1	0.495957	0.000301255	0.00853838	0.175439	0.401042	0.342504	0.690593
Gnb2	0.311527	0.000302124	0.00853838	0.0526316	0.213542	0.110199	0.35374
Rab6b	0.355972	0.000296537	0.00853838	0.0701754	0.244792	0.135042	0.37936
Ppp1r10	0.305002	0.000297196	0.00853838	0.0526316	0.213542	0.102268	0.335302
Fam184a	0.464363	0.000332603	0.00934026	0.114035	0.317708	0.22658	0.487936
Kcnj3	0.452829	0.000346936	0.00968148	0.149123	0.354167	0.290959	0.642536
Pcdh7	0.437503	0.000355928	0.00987032	0.122807	0.317708	0.269932	0.616984
Zfhx4	0.213958	0.000372404	0.0102631	0.0263158	0.161458	0.0482876	0.225687
Hnrnpm	0.476355	0.000399838	0.0109511	0.149123	0.359375	0.280258	0.588338
1700025G04Rik	0.330654	0.000410986	0.0111874	0.0614035	0.223958	0.114823	0.34726
Pam	0.511512	0.000427488	0.0115313	0.175439	0.395833	0.349434	0.68314
Papola	0.532544	0.000428816	0.0115313	0.210526	0.442708	0.419467	0.787666
Clstn1	0.438811	0.000464526	0.0124162	0.122807	0.3125	0.228478	0.520676
Igsf11	0.486853	0.000467322	0.0124162	0.140351	0.354167	0.284182	0.583711
Cdh10	0.16964	0.000471737	0.0124589	0.0175439	0.140625	0.0384039	0.226384
Camk1d	0.576378	0.000497112	0.0130394	0.254386	0.510417	0.548855	0.952248
Vbp1	0.197304	0.000499594	0.0130394	0.0263158	0.15625	0.0471614	0.239029
Ptpru	0.305183	0.000504218	0.0130625	0.0526316	0.203125	0.0989866	0.324351
Ywhaq	0.253661	0.000506366	0.0130625	0.0350877	0.171875	0.0691679	0.272679
Gm28375	0.455078	0.000512338	0.0130688	0.114035	0.307292	0.237415	0.521703
Cul1	0.524208	0.000515448	0.0130688	0.166667	0.390625	0.339358	0.647373
Hnrnpf	0.209384	0.000513661	0.0130688	0.0263158	0.15625	0.0495151	0.23648
Tbc1d8	0.214524	0.000532998	0.013437	0.0263158	0.15625	0.0505219	0.235508
Hecw1	0.380179	0.000543605	0.013627	0.0789474	0.244792	0.148631	0.390951
Fstl1	0.634978	0.000554363	0.0137414	0.394737	0.65625	0.85204	1.34184
Brwd3	0.214934	0.000553009	0.0137414	0.0263158	0.15625	0.0491903	0.228862
Actb	0.463954	0.00056157	0.0137426	0.122807	0.322917	0.256697	0.553281
Atp5k	0.121458	0.000563704	0.0137426	0.00877193	0.119792	0.0224489	0.184827
Prr16	0.474648	0.000566818	0.013743	0.149123	0.34375	0.283697	0.5977
Spock1	0.485104	0.000593537	0.0139414	0.122807	0.322917	0.267125	0.550656
Trio	0.56599	0.00058662	0.0139414	0.22807	0.453125	0.44844	0.79231
Gm15261	0.275827	0.000593527	0.0139414	0.0614035	0.208333	0.105361	0.381983
Ddx10	0.198484	0.00058572	0.0139414	0.0350877	0.166667	0.0526223	0.265122
Rptor	0.438238	0.000593854	0.0139414	0.0964912	0.276042	0.190917	0.435648
Acp1	0.359797	0.000580727	0.0139414	0.0789474	0.244792	0.144972	0.402928
Tusc3	0.569168	0.000601473	0.014046	0.22807	0.484375	0.47285	0.830774
Tmsb4x	0.505837	0.000620773	0.0142768	0.131579	0.338542	0.295673	0.584522
Fbxw7	0.505014	0.000624923	0.0142768	0.131579	0.328125	0.266507	0.527723
Bptf	0.512379	0.000629253	0.0142768	0.166667	0.375	0.32711	0.638414
Gucy1a3	0.35962	0.000630662	0.0142768	0.0701754	0.229167	0.126657	0.352197
Ptpn11	0.356633	0.000621387	0.0142768	0.0526316	0.203125	0.103316	0.289698
2024-09-07	0.384735	0.00062789	0.0142768	0.0614035	0.21875	0.130234	0.338504
Stx6	0.223791	0.00064802	0.0145952	0.0350877	0.166667	0.0606265	0.270907
Spag9	0.587273	0.000653035	0.0146339	0.307018	0.583333	0.650554	1.10775
Tuba1a	0.419373	0.000659503	0.0147046	0.105263	0.28125	0.204801	0.48835
Mettl5	0.0657119	0.000663519	0.0147202	0.00877193	0.114583	0.0104029	0.158311
Ndrg4	0.62125	0.000681572	0.0147486	0.324561	0.59375	0.683187	1.0997
Cdkal1	0.494407	0.000688071	0.0147486	0.149123	0.348958	0.284207	0.574845
Crtac1	0.613313	0.000684796	0.0147486	0.342105	0.588542	0.75054	1.22375
Adamts17	0.363263	0.00068477	0.0147486	0.0701754	0.229167	0.131753	0.362693
Dmtn	0.296763	0.000669319	0.0147486	0.0350877	0.171875	0.0777982	0.262156
Pcnp	0.300375	0.000684488	0.0147486	0.0526316	0.197917	0.0915047	0.304635
Bre	0.410018	0.000692948	0.0147818	0.105263	0.276042	0.187847	0.458144
Muc15	0.0831673	0.000730375	0.0155056	0.00877193	0.114583	0.0148451	0.178497
Skp1a	0.095962	0.000762052	0.0161011	0.00877193	0.114583	0.0156941	0.163545
Peg3	0.473933	0.000794495	0.0165501	0.149123	0.333333	0.271994	0.573907
Dscaml1	0.619601	0.000793223	0.0165501	0.298246	0.557292	0.608343	0.981831
Eef1a1	0.553334	0.000793097	0.0165501	0.175439	0.395833	0.350467	0.633374
Pgbd5	0.461405	0.000799084	0.0165679	0.114035	0.296875	0.219036	0.474714
Erbb2ip	0.41487	0.000820204	0.0169267	0.0964912	0.265625	0.175959	0.42413
Pde11a	0.583705	0.000881781	0.0179471	0.245614	0.479167	0.510486	0.874561
Pcca	0.519137	0.000874831	0.0179471	0.122807	0.322917	0.264637	0.509762
Sez6	0.536342	0.000880248	0.0179471	0.192982	0.411458	0.374641	0.698511
Vamp4	0.434677	0.000906946	0.018375	0.0877193	0.255208	0.166068	0.382051
Pantr1	0.578754	0.000920862	0.0185721	0.192982	0.421875	0.409066	0.706804
C1qtnf4	0.521865	0.000947568	0.0187695	0.184211	0.390625	0.36733	0.70388
Foxp1	0.491798	0.000942831	0.0187695	0.149123	0.34375	0.29372	0.597237
Tenm3	1.88631	0.000936641	0.0187695	0.412281	0.255208	0.880104	0.466576
Scfd1	0.39325	0.000945506	0.0187695	0.0614035	0.213542	0.127133	0.323289
Appl2	0.065485	0.000955436	0.0188412	0.00877193	0.109375	0.0104029	0.15886
Otud7a	0.581094	0.00097779	0.0191967	0.263158	0.494792	0.558087	0.960408
Caly	0.528352	0.000996871	0.0194851	0.149123	0.354167	0.318234	0.602314
Gm26835	0.636009	0.00100134	0.0194867	0.385965	0.65625	0.800216	1.25818
Fam69a	0.393893	0.00101281	0.0196238	0.0701754	0.223958	0.127065	0.322587
Vegfc	0.224339	0.00103835	0.0199445	0.0175439	0.130208	0.041369	0.184404
D430041D05Rik	0.524545	0.0010502	0.0200095	0.157895	0.359375	0.3101	0.591179
Wnk2	0.370173	0.00105076	0.0200095	0.0701754	0.21875	0.134306	0.362818
Psmd13	0.0934152	0.00106228	0.0201425	0.00877193	0.109375	0.0145856	0.156138
Nrgn	0.309772	0.00108653	0.0205147	0.0438596	0.177083	0.0838026	0.27053
Fut9	0.276087	0.00109163	0.0205235	0.0350877	0.161458	0.0704515	0.255179
Cdc23	0.250657	0.00113288	0.0211201	0.0263158	0.145833	0.0550289	0.219539
Eef1a2	0.136932	0.00114353	0.0212296	0.00877193	0.109375	0.0214728	0.156813
Med27	0.433954	0.00115414	0.0212557	0.0877193	0.255208	0.164799	0.379762
Fam196a	0.40382	0.00115452	0.0212557	0.0701754	0.223958	0.138837	0.343808
Egfem1	0.638801	0.00118499	0.0214675	0.368421	0.59375	0.860306	1.34675
Pard3	0.554225	0.00118114	0.0214675	0.201754	0.411458	0.402318	0.725911
Scaper	0.559654	0.00118379	0.0214675	0.22807	0.4375	0.446591	0.797977
Ckb	0.583306	0.00118538	0.0214675	0.263158	0.489583	0.548514	0.940354
Morf4l2	0.417492	0.0012034	0.0217053	0.0789474	0.234375	0.150261	0.359913
Calm1	0.605573	0.00124294	0.0223085	0.298246	0.515625	0.617768	1.02014
Pkm	0.409952	0.00124992	0.0223085	0.0701754	0.223958	0.143218	0.349352
Pcp4	0.357505	0.00125208	0.0223085	0.0526316	0.192708	0.111303	0.311334
Slc12a5	0.408804	0.0012984	0.0229523	0.0877193	0.244792	0.159131	0.38926
Kcnh7	0.630426	0.00130511	0.0229792	0.342105	0.567708	0.735797	1.16714
Fam135a	0.42383	0.00132537	0.0231522	0.0877193	0.244792	0.158146	0.373135
Megf11	0.366149	0.00133247	0.0231849	0.0614035	0.203125	0.119608	0.326664
St8sia3	0.264235	0.00133929	0.0232126	0.0350877	0.15625	0.0623357	0.23591
Plp1	0.497752	0.00136125	0.0235014	0.149123	0.328125	0.295524	0.593717
Ndufb10	0.196924	0.00136863	0.0235372	0.0263158	0.140625	0.0457767	0.232459
Trip12	0.535123	0.00140953	0.0240542	0.149123	0.34375	0.293127	0.547774
Gfod2	0.226333	0.00143475	0.0243908	0.0175439	0.125	0.0429703	0.189854
Kansl1l	0.615877	0.00145855	0.0244211	0.263158	0.510417	0.560327	0.909804
Gnas	0.487457	0.00145052	0.0244211	0.122807	0.296875	0.236813	0.485813
Zfp536	0.553821	0.00145487	0.0244211	0.201754	0.395833	0.396227	0.715442
Ndel1	0.384024	0.0014434	0.0244211	0.0526316	0.192708	0.108833	0.283402
Pkia	0.481932	0.00147958	0.0246801	0.0964912	0.260417	0.197873	0.410583
Mapre3	0.4691	0.00148939	0.0247506	0.0964912	0.260417	0.202381	0.431424
Fxr1	0.586359	0.00150131	0.0248556	0.219298	0.4375	0.428287	0.730418
Cdk19	0.290249	0.00152081	0.0250848	0.0350877	0.15625	0.070791	0.243898
Hsp90ab1	0.605044	0.00154064	0.0253178	0.280702	0.510417	0.576244	0.9524
Vps53	0.243247	0.00155121	0.0253976	0.0263158	0.140625	0.049013	0.201495
Vti1a	0.579641	0.00155753	0.0254072	0.210526	0.4375	0.428211	0.738753
Kif2a	0.519134	0.00156482	0.0254326	0.122807	0.302083	0.243597	0.469238
Camk2b	0.528085	0.00161137	0.025811	0.140351	0.328125	0.275502	0.5217
Atp5j2	0.256553	0.00160736	0.025811	0.0263158	0.140625	0.0574483	0.223924
Ube2n	0.33926	0.00159914	0.025811	0.0438596	0.171875	0.092957	0.273999
Gpld1	0.14564	0.00160854	0.025811	0.00877193	0.104167	0.0212265	0.145746
Zfp938	0.137875	0.00161936	0.0258457	0.0175439	0.119792	0.0217916	0.158053
Gm14372	0.137858	0.00162543	0.0258496	0.00877193	0.104167	0.0218806	0.158718
Kif5b	0.504127	0.00169165	0.0266164	0.149123	0.328125	0.276381	0.548235
Sec63	0.468639	0.00168066	0.0266164	0.0789474	0.234375	0.159647	0.34066
Cdc14b	0.339564	0.00169101	0.0266164	0.0438596	0.171875	0.085567	0.251991
Palmd	0.426544	0.00170578	0.0267441	0.0789474	0.229167	0.150404	0.352611
Mrfap1	0.312088	0.00175376	0.0273994	0.0350877	0.15625	0.0716319	0.229524
Psmb1	0.346664	0.0017736	0.0276121	0.0438596	0.171875	0.0974773	0.281187
Atp5h	0.364468	0.00178289	0.0276597	0.0526316	0.1875	0.115046	0.315655
Chpt1	0.379973	0.00184532	0.0283311	0.0614035	0.197917	0.114934	0.302479
Phlpp1	0.507746	0.00189011	0.0286226	0.157895	0.333333	0.285982	0.563239
Vps41	0.457532	0.0018716	0.0286226	0.105263	0.260417	0.187316	0.409405
Gm30382	0.18199	0.00188752	0.0286226	0.0175439	0.119792	0.0330637	0.181679
Reps2	0.560047	0.00200271	0.0290393	0.175439	0.375	0.347704	0.620848
Tmem126a	0.50839	0.00200248	0.0290393	0.114035	0.28125	0.228257	0.448979
Rgs17	0.584636	0.00196223	0.0290393	0.192982	0.401042	0.403215	0.689685
Bsg	0.532757	0.00200258	0.0290393	0.140351	0.322917	0.277688	0.521227
Acsl3	0.280358	0.0019762	0.0290393	0.0350877	0.151042	0.0677209	0.241551
Hdlbp	0.400751	0.00200024	0.0290393	0.0614035	0.197917	0.118716	0.296233
Sh3bgrl	0.371876	0.00196027	0.0290393	0.0701754	0.208333	0.124645	0.335177
Penk	0.382326	0.00196725	0.0290393	0.0701754	0.208333	0.129949	0.33989
Gm10135	0.216294	0.00197933	0.0290393	0.0175439	0.119792	0.0370642	0.17136
Ndufa5	0.314546	0.00195216	0.0290393	0.0438596	0.166667	0.0831789	0.264441
Kif13b	0.349481	0.0019855	0.0290393	0.0614035	0.192708	0.108374	0.310099
Cfap36	0.457609	0.00198502	0.0290393	0.0964912	0.255208	0.183141	0.400213
Ckap5	0.557083	0.00205327	0.0294528	0.175439	0.375	0.344441	0.618294
Gpm6b	0.588314	0.00205165	0.0294528	0.22807	0.442708	0.45306	0.770099
Lrrc16a	0.534749	0.00204027	0.0294528	0.157895	0.338542	0.313756	0.586736
Anp32a	0.311337	0.00206348	0.0294528	0.0526316	0.177083	0.0897008	0.288115
Ranbp1	0.246277	0.00206442	0.0294528	0.0263158	0.135417	0.0537967	0.21844
Acbd6	0.491167	0.00208493	0.0296501	0.114035	0.28125	0.216574	0.440938
Dennd1b	0.52896	0.0021582	0.0304967	0.157895	0.333333	0.290924	0.549992
Ndufs4	0.536754	0.00223032	0.0310819	0.149123	0.333333	0.29044	0.541105
Arpc2	0.441214	0.00223465	0.0310819	0.0789474	0.229167	0.15477	0.350781
Eif4a2	0.468274	0.00222664	0.0310819	0.0964912	0.244792	0.185183	0.395459
Birc6	0.600446	0.00227692	0.031492	0.245614	0.458333	0.476527	0.793621
Vps50	0.332413	0.00227865	0.031492	0.0526316	0.177083	0.0998997	0.300529
Adcy5	0.637228	0.00230056	0.0315083	0.307018	0.572917	0.674286	1.05815
Hltf	0.244948	0.00230081	0.0315083	0.0350877	0.145833	0.0555469	0.22677
Gpi1	0.471109	0.00230858	0.0315174	0.0789474	0.223958	0.157026	0.333311
Gmds	0.480816	0.00231759	0.0315434	0.0964912	0.255208	0.193694	0.402845
Pspc1	0.541742	0.00233861	0.0316354	0.122807	0.296875	0.253895	0.468663
Bmpr2	0.533672	0.00236635	0.0318323	0.157895	0.338542	0.298268	0.558898
Adarb1	0.50829	0.00236752	0.0318323	0.122807	0.291667	0.236001	0.464303
Eri3	0.514943	0.00239299	0.0319811	0.0964912	0.255208	0.196353	0.381311
5530401A14Rik	0.458048	0.00238821	0.0319811	0.0877193	0.239583	0.176656	0.385671
Noc2l	0.206697	0.00240369	0.0320276	0.0263158	0.130208	0.0457809	0.221488
Wwp1	0.545237	0.0024819	0.0329706	0.175439	0.354167	0.347092	0.63659
Nmd3	0.184119	0.00250436	0.0330781	0.0175439	0.114583	0.0298143	0.16193
Kdm5a	0.448479	0.00250868	0.0330781	0.0701754	0.208333	0.1487	0.331564
Wdr61	0.219349	0.00251235	0.0330781	0.0263158	0.130208	0.048538	0.221282
Mtm1	0.182541	0.00252818	0.033156	0.0175439	0.114583	0.0320723	0.175699
Snx2	0.376925	0.00253322	0.033156	0.0526316	0.177083	0.0938678	0.249036
Mllt3	0.634905	0.00254332	0.0331903	0.298246	0.526042	0.611877	0.963729
Tmem55b	0.183482	0.00257645	0.0335241	0.0175439	0.114583	0.0286545	0.156171
Lyst	0.51994	0.00258501	0.0335371	0.131579	0.296875	0.242747	0.466874
Atp6v1h	0.546275	0.00267639	0.0346214	0.114035	0.286458	0.240332	0.439946
Gm12353	0.576898	0.00276293	0.0351724	0.192982	0.385417	0.398234	0.690303
Hmgn3	0.504864	0.00275444	0.0351724	0.149123	0.3125	0.278377	0.551389
H3f3b	0.637419	0.00277447	0.0351724	0.27193	0.515625	0.554921	0.870574
Ptprj	0.480793	0.00273836	0.0351724	0.0964912	0.244792	0.186066	0.386998
Arl6ip5	0.24824	0.00276739	0.0351724	0.0263158	0.130208	0.0516018	0.20787
Ciapin1	0.215223	0.00276506	0.0351724	0.0175439	0.114583	0.0372975	0.173297
1600020E01Rik	0.357856	0.00278692	0.0352295	0.0438596	0.161458	0.0861714	0.240799
Cse1l	0.228628	0.00280428	0.0353049	0.0175439	0.114583	0.0382012	0.167088
Ptchd4	0.336413	0.0028088	0.0353049	0.0438596	0.161458	0.0935373	0.278043
Ntng2	0.647738	0.00284111	0.03542	0.342105	0.557292	0.702914	1.08518
Arhgap10	0.50417	0.00285307	0.03542	0.114035	0.270833	0.215297	0.427032
Aven	0.264335	0.00286585	0.03542	0.0263158	0.130208	0.0538743	0.203811
Map1a	0.371183	0.00285584	0.03542	0.0526316	0.177083	0.0987858	0.266138
Lrch1	0.238379	0.00286585	0.03542	0.0263158	0.130208	0.0478775	0.200846
Sil1	0.361098	0.00283976	0.03542	0.0614035	0.1875	0.106629	0.295292
Rev1	0.597575	0.00290328	0.035695	0.175439	0.385417	0.374552	0.626787
2024-03-07	0.5217	0.00290419	0.035695	0.0877193	0.239583	0.186172	0.356856
Abat	0.599255	0.00292133	0.0358064	0.210526	0.416667	0.41617	0.694479
Rgs7	0.562677	0.00298495	0.0363852	0.149123	0.328125	0.297784	0.529228
Ddrgk1	0.361132	0.00297788	0.0363852	0.0438596	0.161458	0.0917395	0.254033
Slc9a9	0.312666	0.00299882	0.0364542	0.0350877	0.145833	0.0673494	0.215403
Map4k5	0.526722	0.00304806	0.0369515	0.114035	0.276042	0.22613	0.429315
Gabra1	0.481951	0.00306947	0.0369724	0.114035	0.265625	0.204917	0.425182
Fam172a	0.587806	0.00308787	0.0369724	0.184211	0.375	0.376726	0.640903
Ptn	0.430124	0.00308052	0.0369724	0.0789474	0.21875	0.167331	0.389031
Mnat1	0.44522	0.00306577	0.0369724	0.0701754	0.208333	0.143297	0.321856
Eif4g1	0.504186	0.0031112	0.0371085	0.0877193	0.234375	0.180153	0.357315
Numa1	0.379652	0.00313191	0.0371558	0.0438596	0.161458	0.0933417	0.245861
Nr3c2	0.594499	0.0031506	0.0372778	0.175439	0.364583	0.371706	0.625243
Cnot2	0.550208	0.00316815	0.0372908	0.140351	0.317708	0.273939	0.497882
Sltm	0.601825	0.0031685	0.0372908	0.219298	0.432292	0.434479	0.721936
Smc1a	0.197561	0.00319283	0.0374778	0.0263158	0.125	0.0348112	0.176204
Ddx50	0.617968	0.0032185	0.0376292	0.236842	0.4375	0.464068	0.750957
Mid2	0.441337	0.0032227	0.0376292	0.0614035	0.192708	0.122976	0.278644
Dennd5b	0.596494	0.00326254	0.0379944	0.219298	0.421875	0.436901	0.732448
Tiparp	0.153982	0.00328832	0.0380715	0.0175439	0.109375	0.0253802	0.164826
P4htm	0.353967	0.0032865	0.0380715	0.0526316	0.171875	0.0927306	0.261975
Syt12	0.246666	0.0032949	0.0380715	0.0350877	0.140625	0.0587664	0.238242
Cacna1h	0.356088	0.00331104	0.0381587	0.0526316	0.171875	0.0962959	0.270427
Igsf9	0.34162	0.00333576	0.0383439	0.0526316	0.171875	0.0928701	0.271852
Fam65b	0.649279	0.00340809	0.0390741	0.263158	0.479167	0.535236	0.824354
Uty	0.602367	0.00345172	0.0394724	0.166667	0.359375	0.357103	0.592832
Ywhaz	0.57018	0.00348574	0.0395555	0.157895	0.338542	0.315891	0.554019
Mdh2	0.40839	0.00347071	0.0395555	0.0614035	0.1875	0.110324	0.270144
Araf	0.610706	0.00349818	0.0395955	0.245614	0.463542	0.492169	0.805902
Cox11	0.474954	0.00351822	0.039721	0.0789474	0.21875	0.15443	0.325148
Ahr	1.6281	0.00358915	0.0403852	0.438596	0.333333	0.968061	0.594594
Bex2	0.478315	0.00359526	0.0403852	0.0964912	0.244792	0.190675	0.39864
Nsun6	0.180854	0.00364612	0.04066	0.0175439	0.109375	0.0290251	0.160489
Arel1	0.307083	0.0036388	0.04066	0.0438596	0.15625	0.0750156	0.244285
Apod	0.399071	0.00364721	0.04066	0.0614035	0.1875	0.13479	0.33776
Urgcp	0.528332	0.00369155	0.0408442	0.105263	0.260417	0.207624	0.392981
Pcif1	0.187864	0.00368034	0.0408442	0.0175439	0.109375	0.0334922	0.178279
Psmd4	0.400129	0.00370056	0.0408442	0.0701754	0.197917	0.11913	0.29773
1810013L24Rik	0.328716	0.00369547	0.0408442	0.0438596	0.15625	0.0817837	0.248797
Pomp	0.20412	0.00371485	0.0409003	0.0175439	0.109375	0.0369871	0.181203
Gabpb1	0.260203	0.00380114	0.0417467	0.0263158	0.125	0.0479914	0.184438
Fam57b	2.55535	0.00382084	0.0418595	0.201754	0.09375	0.387418	0.15161
Atp6v1e1	0.335522	0.00387033	0.0422972	0.0438596	0.15625	0.0829103	0.247109
Stag2	0.587849	0.0038911	0.0423157	0.166667	0.34375	0.325705	0.554063
Tmem196	0.605271	0.00388788	0.0423157	0.254386	0.447917	0.508155	0.839549
Bcas3	0.616747	0.0039159	0.0423587	0.254386	0.46875	0.531068	0.861079
Plch2	0.388693	0.0039237	0.0423587	0.0526316	0.171875	0.101465	0.261043
Klhl5	0.455997	0.00392341	0.0423587	0.0789474	0.213542	0.145412	0.318889
Asap1	0.648438	0.00396172	0.0426654	0.307018	0.526042	0.663951	1.02392
Cand1	0.235914	0.00403897	0.0432872	0.0175439	0.109375	0.0366821	0.155489
Me3	0.417791	0.004072	0.0435082	0.0701754	0.197917	0.130747	0.312947
Ryr2	0.486124	0.0040792	0.0435082	0.0964912	0.239583	0.188797	0.388373
Parg	0.493028	0.00411756	0.0436029	0.0877193	0.229167	0.168191	0.341138
Pafah1b2	0.373395	0.00411517	0.0436029	0.0438596	0.15625	0.0825471	0.221072
Pias1	0.531768	0.00416395	0.0439892	0.122807	0.276042	0.235888	0.443591
Sfmbt1	0.513886	0.00419919	0.0442561	0.0964912	0.244792	0.190851	0.371387
Zfp664	0.374882	0.00421054	0.0442705	0.0438596	0.15625	0.0863562	0.230355
Slc25a33	0.390552	0.00427341	0.0448254	0.0614035	0.182292	0.108627	0.278138
Slc35f3	0.493916	0.00433192	0.0453319	0.0877193	0.229167	0.172046	0.34833
AI846148	0.338654	0.00439904	0.0458182	0.0263158	0.125	0.0573296	0.169287
Zdhhc2	0.286077	0.00447472	0.0464972	0.0263158	0.125	0.0522768	0.182737
Atp11c	0.45026	0.00450725	0.0467259	0.0701754	0.197917	0.140072	0.311091
Rasgrp1	0.516725	0.00454381	0.0469951	0.105263	0.255208	0.2051	0.396923
Gm15810	0.605484	0.00457392	0.0471081	0.175439	0.359375	0.359995	0.594556
Tom1l2	0.566871	0.00459244	0.0471682	0.140351	0.307292	0.269866	0.476062
Map2k6	0.213565	0.00465905	0.0476318	0.0263158	0.119792	0.0402511	0.188472
Ndufb4	0.268493	0.00469954	0.0478253	0.0350877	0.135417	0.0546171	0.203421
Eif3m	0.39368	0.0047182	0.0479053	0.0438596	0.15625	0.0922158	0.234241
Kmt2e	0.629388	0.00473049	0.0479205	0.263158	0.479167	0.535709	0.851159
Gad1os	0.403628	0.00485254	0.0485965	0.0526316	0.166667	0.110123	0.272832
Arhgap6	0.462214	0.00481933	0.0485965	0.0789474	0.213542	0.155977	0.337456
S100pbp	0.41506	0.0048134	0.0485965	0.0614035	0.182292	0.113937	0.274507
Ptov1	0.22659	0.00486421	0.0485965	0.0263158	0.119792	0.0451012	0.199043
Bace1	0.225724	0.00486421	0.0485965	0.0263158	0.119792	0.0472462	0.20931
Rprd1a	0.559259	0.00489364	0.048684	0.140351	0.307292	0.252253	0.451049
Sec14l1	0.574418	0.00491513	0.0487258	0.122807	0.286458	0.252487	0.439553
Ap3s1	0.456004	0.0049198	0.0487258	0.0789474	0.208333	0.145073	0.31814
Pnmal2	0.56298	0.00500802	0.0494249	0.131579	0.296875	0.260888	0.463405
Myo9b	0.295437	0.00501267	0.0494249	0.0350877	0.135417	0.0605191	0.204846
Prkacb	0.481185	0.00502648	0.0494512	0.0877193	0.21875	0.165352	0.343634
Kmt2a	0.622051	0.00503869	0.0494617	0.22807	0.432292	0.462557	0.7436
Gabarapl1	0.204952	0.00505506	0.0495128	0.0175439	0.104167	0.0332507	0.162236
Pak3	0.613972	0.00512301	0.0495224	0.22807	0.421875	0.46267	0.753568
Syn3	0.653004	0.00512029	0.0495224	0.307018	0.541667	0.682756	1.04556
Rnpep	0.289158	0.00509384	0.0495224	0.0350877	0.135417	0.0645487	0.22323
Swi5	0.246518	0.00507752	0.0495224	0.0263158	0.119792	0.0472204	0.19155
Uqcc1	0.348546	0.00511649	0.0495224	0.0438596	0.151042	0.0851836	0.244397
2810474O19Rik	0.346261	0.00511649	0.0495224	0.0438596	0.151042	0.0827369	0.238944
Lgi1	0.621869	0.0051754	0.0498118	0.263158	0.4375	0.488446	0.78545
Ammecr1l	0.246295	0.00519716	0.049913	0.0175439	0.104167	0.0361634	0.14683

## Sheet: NEUC14 DEGs
	FC	P.value	FDR	pct1	pct2	mean_g1	mean_g2
Erdr1	28.2301	5.88071e-09	1.74334e-05	0.169811	0.00775194	0.247861	0.00878005
Snx8	12.7344	1.31135e-08	2.59167e-05	0.207547	0.0193798	0.305345	0.0239779
Ptprn	2.11813	4.88251e-08	7.2371e-05	0.773585	0.399225	1.39013	0.656301
Ramp1	19.253	7.87916e-08	7.78593e-05	0.150943	0.00775194	0.202962	0.0105418
Neurod6	19.7795	7.87916e-08	7.78593e-05	0.150943	0.00775194	0.210105	0.0106224
Chrm1	9.98274	3.75478e-07	0.000278276	0.169811	0.0155039	0.248432	0.0248861
Nol3	7.90197	2.27004e-06	0.00149546	0.188679	0.0271318	0.264533	0.0334768
Ttr	3.94786	2.62643e-06	0.00155721	0.301887	0.0736434	0.453208	0.114798
Cmss1	1.70231	2.6875e-05	0.0144856	0.773585	0.507752	1.50903	0.886462
RP24-127M20.8	3.35437	4.70841e-05	0.0232635	0.301887	0.100775	0.478319	0.142596
Gm26906	3.5605	0.000103231	0.0408038	0.245283	0.0697674	0.36929	0.103718
Eif3d	7.90749	9.91492e-05	0.0408038	0.132075	0.0193798	0.194989	0.0246588
Brf1	3.43886	0.000116001	0.0429855	0.264151	0.0813953	0.358453	0.104236
Arpp21	3.05007	0.000127176	0.0443544	0.283019	0.0930233	0.503362	0.165033

## Sheet: NEUC13 DEGs
	FC	P.value	FDR	pct1	pct2	mean_g1	mean_g2
Ckb	0.528626	8.54882e-09	4.5651e-05	0.393035	0.75	0.525614	0.994302
Actb	0.464383	5.24883e-08	0.000128841	0.283582	0.58871	0.370105	0.796984
Gapdh	0.388675	4.83675e-07	0.000429308	0.18408	0.435484	0.207515	0.533904
Pced1b	0.446185	4.94136e-07	0.000429308	0.20398	0.483871	0.261072	0.585121
Erdr1	0.370875	1.97032e-06	0.00131904	0.129353	0.362903	0.171111	0.46137
Fmn1	0.508773	2.32767e-06	0.00134165	0.273632	0.556452	0.337838	0.664024
Shisa9	0.566544	2.36847e-06	0.00134165	0.328358	0.645161	0.480224	0.847638
Pcp4	0.212606	3.53322e-06	0.00173361	0.039801	0.201613	0.047681	0.224269
A330008L17Rik	0.444697	5.73065e-06	0.00234447	0.169154	0.403226	0.221253	0.497536
Hsp90ab1	0.58284	5.563e-06	0.00234447	0.41791	0.685484	0.550461	0.944447
Dynll1	0.53777	6.47884e-06	0.00251106	0.283582	0.556452	0.373692	0.694893
Ubb	0.589638	9.9538e-06	0.00366499	0.39801	0.66129	0.552303	0.936682
Ptov1	0.41591	1.24395e-05	0.00436211	0.079602	0.274194	0.113844	0.273723
Nrgn	0.648772	1.40106e-05	0.0046499	0.487562	0.782258	0.709659	1.09385
Ldhb	0.431237	1.62627e-05	0.00492873	0.119403	0.330645	0.150682	0.349419
Tac1	0.230079	1.67325e-05	0.00492873	0.0348259	0.177419	0.0428426	0.186208
Hsp90aa1	0.481219	1.88371e-05	0.00533525	0.228856	0.451613	0.260262	0.54084
Sec61a1	0.404422	1.96256e-05	0.0053527	0.0995025	0.290323	0.120972	0.299124
Zmym2	0.569506	2.67779e-05	0.00679974	0.318408	0.572581	0.38847	0.682117
Bcar1	0.357616	2.63906e-05	0.00679974	0.0696517	0.241935	0.0806704	0.225578
Usp53	0.499837	3.21041e-05	0.00762628	0.223881	0.451613	0.258916	0.518001
Eif3a	0.392421	3.19358e-05	0.00762628	0.119403	0.306452	0.119808	0.305304
Fkbp14	0.103641	3.35781e-05	0.00772716	0.00995025	0.112903	0.0107574	0.103795
6530403H02Rik	0.61123	3.54574e-05	0.00777812	0.38806	0.645161	0.727489	1.19021
Agfg2	0.368844	3.84318e-05	0.00786145	0.079602	0.25	0.0965678	0.261812
Ntn4	0.234786	3.75498e-05	0.00786145	0.0447761	0.185484	0.0504692	0.214959
Mrfap1	0.356558	4.04683e-05	0.00805429	0.079602	0.25	0.094187	0.264157
Uqcrb	0.310508	4.50447e-05	0.0087292	0.0746269	0.233871	0.0795227	0.256105
Ero1lb	0.324003	4.72612e-05	0.00892389	0.0945274	0.258065	0.0953225	0.294202
Atp2b4	0.578061	5.76586e-05	0.0106149	0.263682	0.516129	0.349881	0.605267
Tuba4a	0.344701	6.32281e-05	0.0113564	0.0646766	0.217742	0.0782906	0.227126
Rtf1	0.533126	6.48179e-05	0.0113647	0.233831	0.467742	0.2824	0.529706
Atp5h	0.434219	7.46437e-05	0.0124926	0.144279	0.330645	0.168193	0.387346
D930048N14Rik	0.113151	7.99778e-05	0.0130879	0.00995025	0.104839	0.012569	0.111082
Larp1b	0.542963	8.578e-05	0.0136056	0.233831	0.459677	0.292058	0.537897
Chchd2	0.42482	8.80123e-05	0.0136056	0.124378	0.306452	0.159618	0.37573
Sec23a	0.453805	8.86837e-05	0.0136056	0.114428	0.298387	0.139229	0.306804
Arf5	0.535191	9.18086e-05	0.0137975	0.223881	0.451613	0.263031	0.491471
Cox5a	0.457261	0.000102002	0.0149102	0.164179	0.354839	0.19181	0.419476
Bok	0.3753	0.00010834	0.0150532	0.0895522	0.25	0.102478	0.273056
Ppp1ca	0.282997	0.000107169	0.0150532	0.0447761	0.177419	0.0517817	0.182976
Rprd2	0.546981	0.000111635	0.0152237	0.233831	0.459677	0.277153	0.506696
Map1lc3a	0.457797	0.000121012	0.0159131	0.149254	0.33871	0.176136	0.384747
Pde5a	0.232527	0.000119613	0.0159131	0.0248756	0.137097	0.0352235	0.151481
Gm20754	0.404898	0.000130409	0.0167982	0.0995025	0.266129	0.124319	0.307039
Ttr	9.48048	0.000135341	0.0168924	0.144279	0.016129	0.196376	0.0207137
Kdm5a	0.530364	0.000141518	0.017369	0.21393	0.419355	0.255	0.480802
Rhoa	0.513676	0.000144679	0.0174658	0.174129	0.379032	0.205563	0.40018
Sh3glb1	0.556901	0.000157092	0.0182349	0.159204	0.370968	0.206223	0.370305
Tuba1a	0.629842	0.000158479	0.0182349	0.393035	0.604839	0.520859	0.826969
Crebzf	0.640743	0.000168991	0.0188553	0.383085	0.612903	0.502916	0.784896
Syn3	0.581179	0.000173676	0.0189385	0.243781	0.467742	0.314028	0.54033
Chsy3	0.601165	0.00017488	0.0189385	0.293532	0.540323	0.386525	0.642959
Urgcp	0.543012	0.000179744	0.0191831	0.199005	0.419355	0.249233	0.458983
Me3	0.582922	0.000191538	0.0193217	0.308458	0.524194	0.380567	0.652862
Hsbp1	0.529459	0.000189609	0.0193217	0.218905	0.419355	0.269805	0.509586
Nova1	0.357521	0.000191096	0.0193217	0.079602	0.225806	0.0887853	0.248336
Ndufs5	0.386161	0.000199729	0.0198757	0.0945274	0.25	0.106884	0.276787
Itpkb	0.591741	0.000220523	0.0208672	0.248756	0.475806	0.318071	0.537517
Arid1a	0.548894	0.000223252	0.0208672	0.228856	0.427419	0.254831	0.464263
Sugt1	0.440364	0.000232362	0.0208672	0.104478	0.266129	0.125635	0.285298
Tma7	0.533444	0.0002312	0.0208672	0.164179	0.362903	0.195915	0.367265
Dph5	0.351364	0.000230397	0.0208672	0.0696517	0.209677	0.0753868	0.214555
Mfap3	0.597131	0.000238819	0.0209919	0.293532	0.524194	0.356531	0.597074
Echdc2	0.381002	0.000239451	0.0209919	0.079602	0.225806	0.0905286	0.237606
Gm13703	0.227514	0.000260428	0.0221756	0.0248756	0.129032	0.0277929	0.122159
Llgl1	0.327831	0.000261988	0.0221756	0.0547264	0.185484	0.0584017	0.178145
Twsg1	0.266994	0.000269243	0.0225308	0.0248756	0.129032	0.0343944	0.128821
Klf10	0.57776	0.000296949	0.02403	0.21393	0.419355	0.271117	0.469256
Wdr18	0.366389	0.000329679	0.0261049	0.0497512	0.177419	0.0610925	0.166742
Gdpd1	0.422858	0.000336998	0.0261226	0.134328	0.290323	0.139435	0.329744
Psmc3	0.457522	0.000343439	0.0263447	0.114428	0.274194	0.135436	0.296021
Eno1	0.496305	0.000361303	0.0271493	0.159204	0.33871	0.185879	0.374524
Ier5l	0.463417	0.000383868	0.0281027	0.109453	0.266129	0.12491	0.269541
Tmem158	0.413817	0.000385439	0.0281027	0.104478	0.258065	0.111784	0.270128
6330403K07Rik	0.571495	0.000391849	0.02829	0.243781	0.459677	0.309728	0.541961
Rgl1	0.588831	0.000417589	0.0295685	0.258706	0.467742	0.327433	0.556073
1600014C10Rik	0.196234	0.000424732	0.0297251	0.0199005	0.112903	0.0198731	0.101272
Gtf3c3	0.487307	0.000460026	0.0298023	0.124378	0.290323	0.150617	0.309081
Gba2	0.501061	0.000469002	0.0298023	0.149254	0.322581	0.167012	0.333317
Sult4a1	0.500097	0.000448539	0.0298023	0.134328	0.306452	0.156314	0.312568
Fau	0.484184	0.000469455	0.0298023	0.114428	0.274194	0.138882	0.286837
Kif26b	0.32314	0.000464259	0.0298023	0.0497512	0.169355	0.0630537	0.195128
1110008P14Rik	0.45657	0.000452737	0.0298023	0.0995025	0.25	0.118289	0.259081
Tomm34	0.180031	0.000463729	0.0298023	0.0298507	0.129032	0.025064	0.13922
Mif	0.456731	0.000450605	0.0298023	0.0995025	0.258065	0.118297	0.259009
Tspan17	0.555039	0.000491852	0.0304369	0.21393	0.403226	0.248626	0.447944
Nup50	0.357922	0.000488208	0.0304369	0.0597015	0.185484	0.0676097	0.188895
Rae1	0.448259	0.000506827	0.0309187	0.104478	0.258065	0.118872	0.265185
P3h1	0.206452	0.000509405	0.0309187	0.0298507	0.129032	0.0264014	0.127881
1700030J22Rik	0.245812	0.000513723	0.0309187	0.0248756	0.120968	0.0288621	0.117416
Tceb2	0.433526	0.000522648	0.0310386	0.0995025	0.25	0.108611	0.250529
Atp5l	0.50774	0.00052921	0.0311768	0.114428	0.274194	0.145418	0.286403
Cox6b1	0.389017	0.000538531	0.0314741	0.0646766	0.193548	0.0795954	0.204606
6330403A02Rik	0.574093	0.000573926	0.0325107	0.263682	0.459677	0.305487	0.532122
Chordc1	0.499099	0.000567519	0.0325107	0.144279	0.314516	0.166488	0.333578
2610037D02Rik	0.620136	0.000567837	0.0325107	0.258706	0.467742	0.325198	0.524398
Ppp4r4	0.410346	0.000570824	0.0325107	0.0945274	0.233871	0.103026	0.251072
Angpt1	0.637002	0.000621812	0.0346896	0.402985	0.596774	0.569717	0.894371
Zfp942	0.42388	0.00061954	0.0346896	0.079602	0.217742	0.0851747	0.200941
Pde4a	0.631884	0.000626605	0.0346941	0.268657	0.5	0.348286	0.551186
Hspa8	0.592325	0.000649123	0.0356727	0.323383	0.508065	0.402325	0.679231
4930473D10Rik	1.69922	0.000688947	0.0373045	0.517413	0.370968	0.828296	0.487457
Rrp1	0.444318	0.000698967	0.0375707	0.114428	0.266129	0.129283	0.29097
Frmpd3	0.484206	0.000719765	0.0382385	0.119403	0.274194	0.139311	0.287711
Mei1	0.434202	0.000721775	0.0382385	0.119403	0.266129	0.133248	0.30688
Fam171b	0.645911	0.000751094	0.0389019	0.373134	0.596774	0.480923	0.744564
Aldoa	0.591676	0.00075663	0.0389019	0.228856	0.427419	0.290475	0.490936
Mink1	0.580153	0.00076071	0.0389019	0.233831	0.435484	0.278397	0.479868
Rab6b	0.643541	0.000794243	0.039888	0.333333	0.540323	0.41751	0.64877
Ppia	0.582339	0.000785875	0.039888	0.258706	0.451613	0.340119	0.584056
Chchd10	0.501298	0.000805599	0.039888	0.0945274	0.241935	0.132084	0.263484
Rac3	0.335974	0.000818029	0.039888	0.039801	0.145161	0.043171	0.128495
Prrc1	0.431348	0.000809136	0.039888	0.0995025	0.241935	0.117872	0.273263
Stam	0.550198	0.000870774	0.0413702	0.154229	0.322581	0.180226	0.327566
Mterf3	0.414908	0.000881391	0.0416062	0.0845771	0.217742	0.0917756	0.221195
Cops5	0.575712	0.000956795	0.0448291	0.223881	0.41129	0.268487	0.466356
Os9	0.537263	0.00096793	0.0448291	0.144279	0.314516	0.175068	0.325851
Chga	0.555916	0.000992955	0.0454219	0.189055	0.370968	0.23358	0.420172
Apopt1	0.454414	0.00100451	0.0454219	0.129353	0.274194	0.140099	0.308307
Cdh9	0.640499	0.00101774	0.0454219	0.393035	0.580645	0.602223	0.940241
Ndufa8	0.208765	0.00100489	0.0454219	0.0248756	0.112903	0.0255877	0.122567
Penk	0.42856	0.00101296	0.0454219	0.079602	0.209677	0.091928	0.214504
Abhd14a	0.359992	0.00100977	0.0454219	0.0497512	0.16129	0.0539309	0.149811
Pdcd10	0.578408	0.00103644	0.0459781	0.20398	0.387097	0.241385	0.417326
Uhrf1bp1	0.21913	0.00104842	0.0460247	0.0248756	0.112903	0.0263795	0.120383
Myl12b	0.588349	0.00111687	0.0478177	0.233831	0.419355	0.26958	0.458197
Adap1	0.575877	0.00114479	0.0480397	0.218905	0.403226	0.266807	0.463305
Ankrd13d	0.524991	0.00114019	0.0480397	0.144279	0.306452	0.16543	0.31511
Fkbp5	0.383863	0.00117415	0.0488499	0.0447761	0.153226	0.0508256	0.132405
Josd2	0.489615	0.00121083	0.04984	0.119403	0.266129	0.130388	0.266307
Zfand6	0.607646	0.00121391	0.04984	0.218905	0.403226	0.286913	0.472172

## Sheet: NEUC12 DEGs
	FC	P.value	FDR	pct1	pct2	mean_g1	mean_g2
Rgs6	0.574827	1.02519e-20	3.46975e-17	0.543974	0.854489	1.38372	2.40719
Dab1	2.60083	5.11533e-19	8.65641e-16	0.615635	0.287926	1.55025	0.59606
Hs3st4	0.570393	4.17611e-19	8.65641e-16	0.504886	0.826625	1.21124	2.12351
Arpp21	0.616323	2.26435e-17	3.06548e-14	0.566775	0.848297	1.41478	2.29551
Pde10a	0.650465	2.48837e-16	2.40625e-13	0.631922	0.900929	1.29386	1.98913
Csmd1	1.67453	3.36895e-16	2.85055e-13	0.827362	0.631579	2.19549	1.31111
Shisa9	0.493087	3.53892e-15	2.66166e-12	0.355049	0.643963	0.52215	1.05894
Inpp4b	2.29461	4.47184e-15	2.75181e-12	0.599349	0.321981	1.73917	0.757934
Nrg1	0.629058	6.98765e-15	3.63842e-12	0.560261	0.866873	2.00534	3.18784
Agbl4	0.655844	1.81368e-14	8.76912e-12	0.615635	0.866873	1.28781	1.96359
Fam19a1	0.616256	2.39735e-14	1.01423e-11	0.52443	0.817337	1.47866	2.39943
Gpc6	0.598762	2.32438e-14	1.01423e-11	0.508143	0.798762	1.27165	2.12379
Elavl2	0.612303	4.57146e-14	1.82025e-11	0.508143	0.780186	1.01519	1.65799
Adarb2	2.79989	6.88756e-14	2.59011e-11	0.462541	0.201238	1.56335	0.558362
Grm7	0.61147	1.64002e-13	5.84278e-11	0.52443	0.780186	1.08074	1.76745
Mkl2	0.535967	2.94359e-13	9.05773e-11	0.37785	0.659443	0.538911	1.00549
Grm1	2.19211	4.02374e-13	1.13486e-10	0.547231	0.272446	1.19238	0.54394
St6galnac5	0.48489	4.42351e-13	1.19771e-10	0.322476	0.591331	0.465041	0.959066
Eif2s3y	0.497732	3.87746e-12	9.37375e-10	0.286645	0.578947	0.414409	0.832595
Grip1	0.624179	4.06341e-12	9.48455e-10	0.514658	0.739938	0.914504	1.46513
Cntn4	1.8977	4.41126e-12	9.95327e-10	0.661238	0.470588	1.92658	1.01522
Hs3st5	0.602174	7.37859e-12	1.5608e-09	0.465798	0.718266	0.855553	1.42077
Neto2	0.465086	9.12908e-12	1.87257e-09	0.270358	0.517028	0.355682	0.764767
Slc24a3	2.26527	1.17162e-11	2.26591e-09	0.514658	0.28483	1.30598	0.576523
Sema6d	0.619027	1.8374e-11	3.27299e-09	0.495114	0.755418	0.889453	1.43686
Kit	2.79988	3.44664e-11	5.83258e-09	0.355049	0.126935	0.736228	0.26295
Asic2	2.53857	5.06375e-11	7.97129e-09	0.416938	0.188854	1.06739	0.420468
Pigk	0.634065	5.74379e-11	8.83629e-09	0.508143	0.76161	0.922703	1.45522
Il1rapl1	1.81805	6.11068e-11	8.99199e-09	0.631922	0.442724	1.67227	0.919815
Chrm2	0.580007	6.08983e-11	8.99199e-09	0.397394	0.656347	0.708072	1.2208
Slit3	0.592684	7.78814e-11	1.07588e-08	0.42671	0.69969	0.840233	1.41768
Il1rapl2	0.581235	1.0141e-10	1.3646e-08	0.400651	0.659443	1.08366	1.86442
St6galnac3	0.547364	1.02814e-10	1.3646e-08	0.361564	0.597523	0.502947	0.918854
Sorcs3	2.5201	1.23318e-10	1.60527e-08	0.452769	0.250774	1.19874	0.475671
D030068K23Rik	0.631345	3.84692e-10	4.64997e-08	0.485342	0.74613	0.871331	1.38012
A230006K03Rik	0.588795	3.9534e-10	4.69484e-08	0.403909	0.647059	0.79909	1.35716
A930011G23Rik	0.656593	4.64739e-10	5.42382e-08	0.534202	0.724458	0.89841	1.36829
Ano3	0.585726	5.27778e-10	6.05513e-08	0.416938	0.640867	0.712241	1.216
Kcnq5	0.615515	1.09872e-09	1.16207e-07	0.446254	0.674923	0.844528	1.37207
Slc35f1	0.62491	1.24841e-09	1.30008e-07	0.462541	0.693498	0.764122	1.22277
Cdh12	3.13566	1.40249e-09	1.4384e-07	0.276873	0.0897833	0.53545	0.170761
Cep112	0.585647	1.87247e-09	1.89175e-07	0.390879	0.613003	0.608438	1.03891
Grik2	0.642289	2.07459e-09	2.06514e-07	0.485342	0.712074	0.902117	1.40454
Gm28376	2.81829	2.40743e-09	2.36173e-07	0.315961	0.123839	0.564898	0.20044
Grm5	0.651065	3.42492e-09	3.3119e-07	0.495114	0.724458	0.9023	1.38588
Neto1	0.573935	3.80136e-09	3.5738e-07	0.361564	0.566563	0.496133	0.864441
Htr2c	0.503843	3.98626e-09	3.69631e-07	0.267101	0.489164	0.463745	0.920416
Dnah11	3.98409	4.13995e-09	3.78693e-07	0.218241	0.0588235	0.425465	0.106791
Kcnj6	0.592492	4.69162e-09	4.17863e-07	0.381107	0.619195	0.577828	0.975251
Epha6	0.652482	5.81303e-09	4.98081e-07	0.482085	0.736842	1.02754	1.57482
Spock3	1.77473	5.97787e-09	4.99558e-07	0.566775	0.374613	1.09678	0.617995
Garnl3	0.566257	6.60946e-09	5.45602e-07	0.325733	0.5387	0.437926	0.77337
Cacna2d1	0.629665	6.79349e-09	5.54038e-07	0.433225	0.678019	0.79248	1.25857
Gldc	3.45183	1.09418e-08	8.71354e-07	0.2443	0.0804954	0.495457	0.143535
Tfap2b	3.8351	1.35849e-08	1.06493e-06	0.214984	0.0619195	0.409507	0.106779
Ptprk	2.34973	1.36872e-08	1.06493e-06	0.364821	0.176471	0.828168	0.352453
Epha3	0.615393	1.46255e-08	1.125e-06	0.416938	0.616099	0.647415	1.05203
Ptprz1	1.67506	1.54463e-08	1.17478e-06	0.628664	0.486068	1.42217	0.849024
Cnpy1	2.73795	1.62591e-08	1.22286e-06	0.276873	0.0990712	0.524537	0.191581
Gm21798	0.657063	1.87348e-08	1.37843e-06	0.485342	0.727554	0.805646	1.22613
Cntnap5a	0.650838	2.34182e-08	1.66861e-06	0.478827	0.767802	1.08562	1.66803
Pcbp3	0.59345	2.37923e-08	1.6776e-06	0.351792	0.575851	0.501994	0.845891
Kcnd3	2.97384	2.52676e-08	1.71037e-06	0.263844	0.0959752	0.4716	0.158583
Gad1	3.61302	2.69274e-08	1.79308e-06	0.228013	0.0743034	0.428715	0.118658
Megf10	3.25559	2.78731e-08	1.83178e-06	0.241042	0.0804954	0.448011	0.137613
Phactr2	2.35313	2.83483e-08	1.84509e-06	0.374593	0.195046	0.633261	0.269114
Ptprt	2.80252	3.39296e-08	2.14644e-06	0.306189	0.136223	0.637706	0.227547
Pcsk2	0.645193	4.19391e-08	2.62857e-06	0.439739	0.650155	0.701902	1.0879
Synpr	3.1797	4.75095e-08	2.89723e-06	0.241042	0.0835913	0.43309	0.136204
Slc6a1	2.5075	4.80702e-08	2.90524e-06	0.335505	0.160991	0.669315	0.266926
Pld5	2.07518	5.20638e-08	3.11702e-06	0.416938	0.235294	0.781081	0.376392
Gm26704	0.44619	5.24952e-08	3.11702e-06	0.192182	0.374613	0.224682	0.503557
Col27a1	0.527085	5.32244e-08	3.13284e-06	0.250814	0.452012	0.343519	0.651733
Robo2	0.62084	5.7334e-08	3.34564e-06	0.381107	0.619195	0.659831	1.0628
Fat3	2.01131	6.84662e-08	3.92753e-06	0.429967	0.23839	0.666427	0.331339
H3f3b	1.93106	9.96262e-08	5.61975e-06	0.462541	0.281734	0.744477	0.385528
Runx1t1	0.611381	1.09573e-07	6.03008e-06	0.387622	0.588235	0.571462	0.934706
4930447C04Rik	0.522435	1.18752e-07	6.48249e-06	0.267101	0.448916	0.334075	0.639458
Myo16	1.78486	1.39987e-07	7.58055e-06	0.52443	0.352941	1.00228	0.561547
Gm15155	0.493213	1.47732e-07	7.75191e-06	0.23127	0.408669	0.295132	0.598386
Cyld	1.74338	1.47157e-07	7.75191e-06	0.530945	0.374613	0.91963	0.527498
Rbfox3	0.654593	1.46659e-07	7.75191e-06	0.433225	0.659443	0.733177	1.12005
Hunk	3.15871	1.66934e-07	8.69212e-06	0.224756	0.0773994	0.438449	0.138806
Fam19a2	0.641135	1.81409e-07	9.30273e-06	0.416938	0.606811	0.658539	1.02714
Galnt18	2.75605	1.8887e-07	9.54073e-06	0.260586	0.105263	0.563957	0.204625
Ntn1	2.49049	1.95015e-07	9.77821e-06	0.289902	0.126935	0.571229	0.229364
Pcdh15	0.593814	2.44126e-07	1.20619e-05	0.351792	0.551084	0.641479	1.08027
A330102I10Rik	0.655124	2.60071e-07	1.27567e-05	0.433225	0.643963	0.675883	1.03169
Zcchc16	1.92333	3.74786e-07	1.7496e-05	0.442997	0.281734	0.982996	0.51109
Dgkg	0.598302	4.12599e-07	1.91293e-05	0.338762	0.517028	0.456219	0.762523
Ephb1	0.558946	4.74516e-07	2.17027e-05	0.276873	0.458204	0.38499	0.688778
Phldb2	0.385536	5.35582e-07	2.4169e-05	0.117264	0.26935	0.121998	0.316436
Lamb1	3.75355	6.74723e-07	3.02464e-05	0.19544	0.0681115	0.312597	0.0832803
Luzp2	2.10319	7.19297e-07	3.19034e-05	0.355049	0.19195	0.754074	0.358539
Crtac1	0.539875	7.25827e-07	3.19034e-05	0.260586	0.433437	0.325077	0.602134
Chst9	2.70897	8.53838e-07	3.65799e-05	0.228013	0.0866873	0.475075	0.175371
Bach2	0.566215	9.10531e-07	3.87634e-05	0.309446	0.473684	0.396687	0.700594
Cnr1	2.49469	9.21173e-07	3.89714e-05	0.270358	0.120743	0.454468	0.182174
Plcl1	0.641202	9.44175e-07	3.96964e-05	0.397394	0.588235	0.640902	0.999533
Sv2b	0.655997	9.81728e-07	4.07688e-05	0.416938	0.613003	0.662374	1.00972
Fndc3b	0.599895	1.01576e-06	4.19247e-05	0.309446	0.49226	0.396777	0.661411
Pkp4	1.56812	1.25464e-06	5.02523e-05	0.579805	0.448916	1.06111	0.676677
Prkcg	2.73064	1.38829e-06	5.46355e-05	0.224756	0.0866873	0.406033	0.148695
Slc35f4	0.644722	1.63661e-06	6.36679e-05	0.387622	0.585139	0.596196	0.924734
Lactb2	0.435593	2.16024e-06	8.1691e-05	0.140065	0.287926	0.146288	0.335837
Iqcj	0.394501	2.23765e-06	8.41483e-05	0.130293	0.272446	0.128507	0.325746
Fgf13	2.06437	2.55729e-06	9.51113e-05	0.371336	0.226006	0.790984	0.38316
Srgap1	0.566476	2.74439e-06	0.000100961	0.234528	0.408669	0.299611	0.528904
Gm11417	3.07708	2.88819e-06	0.000104546	0.18241	0.0619195	0.330316	0.107347
Xylt1	0.584736	3.74209e-06	0.000134022	0.250814	0.433437	0.347228	0.593821
Cpne9	0.601128	4.10555e-06	0.000146266	0.28013	0.458204	0.377535	0.628043
Klf7	0.564861	4.67557e-06	0.000165701	0.241042	0.408669	0.306547	0.542694
Btbd1	0.574438	4.90183e-06	0.00017192	0.241042	0.402477	0.301664	0.525146
Sdk1	0.570649	5.12727e-06	0.000177982	0.254072	0.414861	0.346413	0.60705
Parm1	2.39865	5.584e-06	0.0001909	0.250814	0.114551	0.392278	0.163541
Shank2	1.67439	5.63384e-06	0.000191635	0.527687	0.399381	0.965496	0.576626
St7	0.635192	5.66247e-06	0.000191646	0.368078	0.517028	0.481697	0.758348
Tmem132c	0.478364	5.72393e-06	0.000192762	0.107492	0.250774	0.136039	0.284385
Meis1	0.646548	5.79967e-06	0.000194346	0.351792	0.532508	0.498684	0.771302
Pvt1	0.643352	5.98179e-06	0.000199462	0.345277	0.52322	0.461519	0.717366
Pvalb	2.17219	6.36545e-06	0.000211214	0.322476	0.179567	0.528491	0.243299
Nf2	0.586872	6.83222e-06	0.000224501	0.263844	0.436533	0.353756	0.602783
Hectd2	0.618705	7.25964e-06	0.000237394	0.312704	0.47678	0.419865	0.678618
Ptpre	2.85299	7.58369e-06	0.000245617	0.185668	0.0681115	0.297662	0.104333
Npas3	1.74456	8.16919e-06	0.000262072	0.459283	0.331269	0.869867	0.498616
Col18a1	0.450088	8.68187e-06	0.000277206	0.159609	0.297214	0.184272	0.409414
Gm30382	0.546211	8.85751e-06	0.000279844	0.234528	0.386997	0.303282	0.555247
Jph1	4.09961	1.07226e-05	0.000329804	0.13355	0.0371517	0.216511	0.0528125
Whrn	2.60954	1.47525e-05	0.0004478	0.205212	0.0866873	0.346698	0.132858
Thsd7a	1.88628	1.48673e-05	0.00044927	0.338762	0.19195	0.609137	0.32293
Pappa2	0.36441	1.57828e-05	0.000474817	0.0684039	0.182663	0.0974367	0.267382
Plekha7	0.546301	1.7519e-05	0.000511148	0.198697	0.343653	0.234376	0.429024
St6gal2	0.569715	1.79431e-05	0.000521274	0.234528	0.386997	0.290988	0.51076
Adamts16	2.20203	2.01264e-05	0.000580241	0.276873	0.148607	0.425493	0.193227
Klhl11	4.02893	2.03915e-05	0.000582405	0.120521	0.0309598	0.138482	0.0343719
Adgrl2	0.623939	2.09715e-05	0.000596454	0.302932	0.464396	0.429949	0.689088
Poln	0.501102	2.1174e-05	0.000599695	0.156352	0.291022	0.187349	0.373874
Nck1	0.557848	2.47574e-05	0.000692492	0.221498	0.362229	0.270533	0.484958
Gm26854	0.591478	2.5264e-05	0.000703754	0.2443	0.393189	0.301429	0.50962
Kctd8	1.64744	2.55834e-05	0.000709731	0.433225	0.272446	0.750391	0.455489
Tnfrsf23	0.465716	2.90525e-05	0.000796179	0.14658	0.275542	0.147374	0.316447
Wscd2	4.63171	3.02234e-05	0.00082493	0.120521	0.0340557	0.20675	0.0446379
Phlpp2	0.616166	3.39725e-05	0.000917498	0.254072	0.408669	0.31174	0.505935
Susd1	0.400075	3.40216e-05	0.000917498	0.0684039	0.179567	0.0791386	0.197809
Zfp949	0.519459	3.48817e-05	0.000936961	0.172638	0.306502	0.197026	0.37929
Dscaml1	2.00049	3.61672e-05	0.000960061	0.276873	0.145511	0.527097	0.263484
Nrp1	0.535819	3.76789e-05	0.000992406	0.188925	0.325077	0.247332	0.461597
Stmn1	0.53706	3.90112e-05	0.00102352	0.143322	0.281734	0.193572	0.360428
Prkdc	0.607219	4.96508e-05	0.00126825	0.208469	0.359133	0.26591	0.437914
Sgcd	1.50725	5.00863e-05	0.00127456	0.52443	0.405573	1.11235	0.737996
Cnksr2	1.66378	5.28349e-05	0.00132459	0.446254	0.331269	0.74382	0.447067
Mkx	0.628755	5.27612e-05	0.00132459	0.286645	0.439628	0.380345	0.604918
Sh3pxd2a	0.657885	5.37122e-05	0.00134162	0.270358	0.436533	0.369927	0.562297
Fstl4	1.95713	5.60037e-05	0.00139371	0.29316	0.167183	0.444391	0.227062
Sema3a	0.397976	5.73457e-05	0.00142188	0.0684039	0.173375	0.0796708	0.20019
Prepl	0.64921	6.09341e-05	0.00149483	0.335505	0.473684	0.412346	0.635151
Hdac3	0.495339	6.19744e-05	0.00150901	0.114007	0.23839	0.141065	0.284786
Epha7	0.65785	6.6518e-05	0.00160235	0.358306	0.501548	0.483205	0.734522
Nos1ap	1.58051	7.79229e-05	0.00183146	0.491857	0.386997	0.923909	0.584562
Sptb	0.594348	7.78624e-05	0.00183146	0.221498	0.362229	0.265786	0.447189
Atp10a	0.554438	8.01029e-05	0.00186397	0.19544	0.328173	0.232943	0.420143
Glra2	0.42513	8.05165e-05	0.00186649	0.0977199	0.20743	0.106412	0.250304
Tfdp1	0.335616	8.38569e-05	0.0019307	0.0618893	0.157895	0.0579303	0.172609
Sorl1	2.00391	8.67847e-05	0.00198461	0.302932	0.182663	0.461703	0.230401
Tbc1d15	0.412218	9.05862e-05	0.00205076	0.0977199	0.204334	0.105501	0.255934
Ptchd1	0.603793	9.34099e-05	0.00210064	0.208469	0.356037	0.270718	0.448363
Vav3	1.58719	9.58143e-05	0.00214757	0.446254	0.309598	0.761993	0.48009
Chsy3	0.58245	9.64645e-05	0.00215501	0.208469	0.346749	0.300655	0.51619
Clmp	1.78959	9.72867e-05	0.00216623	0.361564	0.23839	0.622664	0.347938
Sphkap	1.55499	9.86202e-05	0.00218194	0.47557	0.349845	0.771554	0.496181
Dab2ip	2.30802	9.86371e-05	0.00218194	0.228013	0.117647	0.349828	0.15157
Trpc5	2.09344	9.99948e-05	0.00219761	0.250814	0.136223	0.479757	0.229172
Hapln1	0.411357	0.000101041	0.00221342	0.0814332	0.185759	0.0934515	0.227179
Scaf4	0.595957	0.000102852	0.00224582	0.205212	0.346749	0.254911	0.427735
Ankrd42	0.504882	0.000105721	0.00229367	0.13355	0.25387	0.146005	0.289187
Ncor2	0.495678	0.000108573	0.00234803	0.143322	0.260062	0.152855	0.308375
Plag1	0.32823	0.000121833	0.00256911	0.0456026	0.133127	0.052257	0.159209
Mical2	2.45917	0.00012239	0.00257285	0.192182	0.0897833	0.28639	0.116458
Grk5	0.579559	0.000124485	0.00260878	0.166124	0.291022	0.208317	0.359441
Ttc37	0.611539	0.000131908	0.00273054	0.237785	0.374613	0.287487	0.470104
Cacng2	1.7457	0.000133473	0.00274613	0.355049	0.232198	0.570459	0.32678
Kank4	0.404423	0.00013893	0.00284974	0.0814332	0.182663	0.0849781	0.210122
Pparg	2.53684	0.000142763	0.00289546	0.175896	0.0773994	0.281595	0.111002
Parn	0.532358	0.000141925	0.00289546	0.14658	0.263158	0.168412	0.316351
Ugt8a	0.377459	0.000143297	0.00289546	0.0586319	0.151703	0.0733132	0.194228
Gm28198	0.471079	0.000142926	0.00289546	0.0977199	0.20743	0.109584	0.232624
Gm6994	0.630081	0.000146541	0.00295101	0.260586	0.396285	0.34019	0.539915
2900011O08Rik	0.631564	0.000147209	0.00295101	0.250814	0.393189	0.324254	0.513415
Spink10	0.524337	0.000147354	0.00295101	0.166124	0.28483	0.184851	0.352542
Gabra2	0.65177	0.000150751	0.00300127	0.302932	0.452012	0.433804	0.665579
Pdzd2	0.642444	0.000151872	0.00301472	0.276873	0.421053	0.374168	0.582413
Pex13	0.630633	0.000156778	0.00308496	0.2443	0.386997	0.31432	0.49842
Mns1	0.471972	0.000156467	0.00308496	0.0879479	0.195046	0.106628	0.225921
Ttr	3.86573	0.000162241	0.00316487	0.100977	0.0278638	0.133319	0.0344875
Gm29865	0.37965	0.000165431	0.0032115	0.0749186	0.170279	0.0765729	0.201694
Kctd3	0.466834	0.000171272	0.00330295	0.0749186	0.176471	0.0943557	0.202118
Tmem91	0.415147	0.000171771	0.00330318	0.0749186	0.173375	0.094865	0.228509
Fstl1	0.58435	0.000176761	0.00337994	0.179153	0.309598	0.22848	0.390998
Gosr1	0.471366	0.000184138	0.00348979	0.0749186	0.176471	0.0936098	0.198593
Plekhb2	0.534023	0.000192792	0.00359507	0.117264	0.232198	0.151085	0.282919
Klhl1	0.639593	0.000194289	0.00361303	0.283388	0.414861	0.416705	0.651516
Rtl1	0.630892	0.000197847	0.00366911	0.250814	0.380805	0.308741	0.489371
Gm26906	0.634275	0.00019975	0.00369428	0.250814	0.393189	0.31602	0.498237
Plekhh1	0.380242	0.000205468	0.00377939	0.0586319	0.148607	0.0675581	0.177671
Bri3	2.51429	0.000207226	0.0038014	0.172638	0.0773994	0.229238	0.0911739
Rala	0.613016	0.00020788	0.00380307	0.172638	0.303406	0.217582	0.354937
Pard3	0.59858	0.000211497	0.00385139	0.260586	0.374613	0.296893	0.495996
Sucla2	0.618596	0.000211658	0.00385139	0.241042	0.368421	0.296081	0.478634
Nars	0.641883	0.000217609	0.00393849	0.23127	0.368421	0.301429	0.469601
Lemd1	0.578408	0.00022001	0.00396077	0.201954	0.325077	0.248161	0.429042
Gabra1	1.71774	0.000227548	0.00406404	0.364821	0.25387	0.59627	0.347125
Rnf25	0.611327	0.000237934	0.00422724	0.201954	0.337461	0.256517	0.419607
Gm15738	0.62648	0.000240194	0.00425621	0.257329	0.380805	0.311223	0.49678
Rab15	0.513117	0.000244161	0.00430398	0.159609	0.26935	0.17166	0.334543
1700025G04Rik	0.635957	0.000250329	0.00437849	0.270358	0.399381	0.32896	0.517268
Trim43c	0.632043	0.000249837	0.00437849	0.267101	0.396285	0.324181	0.51291
Pbx3	1.70724	0.00025482	0.00444556	0.364821	0.25387	0.621436	0.364
Sgcg	0.300306	0.000281118	0.00486673	0.0423453	0.120743	0.0445279	0.148275
Ubxn7	0.635796	0.000282989	0.00488661	0.214984	0.356037	0.281169	0.44223
Acvr1	0.603912	0.000289769	0.00499096	0.188925	0.318885	0.236269	0.391231
Hcrtr2	0.648438	0.000292274	0.00500861	0.296417	0.417957	0.376188	0.580145
Tubb3	0.573836	0.000301763	0.00514517	0.14658	0.266254	0.193664	0.337491
Lypd6	2.59508	0.000312854	0.00529941	0.136808	0.0526316	0.235057	0.0905777
Ctif	0.657704	0.000314976	0.00531689	0.312704	0.439628	0.377756	0.574356
Snx14	0.482232	0.0003161	0.00532259	0.130293	0.232198	0.135628	0.28125
9330158H04Rik	0.53756	0.000331818	0.00551862	0.18241	0.291022	0.222585	0.414066
Myh14	0.502644	0.000336356	0.00558038	0.13355	0.23839	0.145309	0.28909
Ddx10	0.632588	0.000348959	0.00577531	0.237785	0.365325	0.28986	0.458212
Lin28b	0.547174	0.000350696	0.0057899	0.14658	0.260062	0.166197	0.303738
Irx2	0.636236	0.000354672	0.00581487	0.23127	0.362229	0.286661	0.450557
Cobl	0.586822	0.000387444	0.00627419	0.185668	0.303406	0.219582	0.374189
Cep295	0.582261	0.000392771	0.00634527	0.166124	0.281734	0.208477	0.358046
Suco	0.557197	0.000393846	0.00634749	0.136808	0.250774	0.169823	0.30478
Gm3693	0.396197	0.000402653	0.00645867	0.0553746	0.139319	0.0619196	0.156285
Lama1	0.646223	0.000409907	0.00654402	0.270358	0.399381	0.339861	0.525919
Pcsk1	0.358607	0.000423956	0.00669167	0.0521173	0.133127	0.0556419	0.155161
Atp13a3	0.631288	0.000426848	0.00671939	0.237785	0.362229	0.29003	0.459425
Gm29530	0.512185	0.000428422	0.00672851	0.136808	0.241486	0.154334	0.301325
Gm15398	0.622485	0.000435284	0.00678902	0.221498	0.343653	0.345058	0.554324
Cdh23	0.658899	0.000447381	0.00694569	0.315961	0.433437	0.430571	0.65347
Gm4128	0.629486	0.000467879	0.00721428	0.224756	0.349845	0.295371	0.469226
Gpbp1l1	0.577588	0.000477781	0.00735023	0.156352	0.26935	0.185199	0.320643
Deptor	0.594468	0.000487691	0.00746873	0.221498	0.331269	0.255603	0.429969
Itgb5	0.478073	0.000516501	0.00782146	0.110749	0.20743	0.114359	0.239208
Fez1	0.518936	0.000521137	0.00787405	0.114007	0.216718	0.14029	0.270342
Syt6	0.555627	0.000526091	0.00788994	0.120521	0.229102	0.142983	0.257336
Mapk4	1.60078	0.000526851	0.00788994	0.420195	0.321981	0.656902	0.410365
Miat	0.620941	0.000536117	0.00801099	0.198697	0.325077	0.251683	0.405325
Mthfs	0.551835	0.000546079	0.00814188	0.120521	0.226006	0.136407	0.247188
Sapcd1	0.551995	0.000572918	0.00848595	0.14658	0.256966	0.162284	0.293995
Sult4a1	0.565382	0.000576571	0.00850285	0.117264	0.22291	0.146567	0.259235
Cpa6	0.502396	0.000585466	0.00858283	0.107492	0.20743	0.139342	0.277355
Ntrk3	0.647953	0.000587726	0.00859248	0.250814	0.371517	0.357619	0.551921
Rnf182	0.596802	0.000593841	0.00864453	0.185668	0.30031	0.221322	0.370847
Sema4d	0.482002	0.000613718	0.00889563	0.0684039	0.157895	0.0977206	0.202739
Kcnk12	0.361073	0.000644691	0.00930963	0.0553746	0.133127	0.053051	0.146926
Wdr36	0.492677	0.00064623	0.00930963	0.0977199	0.19195	0.112464	0.22827
Ikzf4	2.60888	0.000652413	0.00937619	0.117264	0.0433437	0.145328	0.055705
Lrrc8b	0.571321	0.000656336	0.00941258	0.143322	0.250774	0.181682	0.318004
Ispd	0.636755	0.000687718	0.00984179	0.218241	0.337461	0.269182	0.42274
Smurf1	0.515298	0.000697721	0.009922	0.107492	0.204334	0.131215	0.25464
Tpst1	0.527407	0.000701613	0.00995643	0.0944625	0.19195	0.11918	0.225973
Mbp	0.488632	0.000728029	0.0102667	0.100977	0.195046	0.130102	0.266258
Vps9d1	0.612436	0.000731524	0.0102946	0.205212	0.315789	0.236982	0.386949
Erh	0.513019	0.000733281	0.0102979	0.0944625	0.188854	0.118599	0.23118
Gm29478	0.345258	0.000738879	0.0103123	0.0423453	0.114551	0.0467374	0.135369
Tsg101	0.539508	0.000744897	0.0103749	0.107492	0.204334	0.129851	0.240684
Ncald	0.593154	0.00075432	0.0104846	0.175896	0.28483	0.212058	0.357509
Sncaip	0.508732	0.000768996	0.0106449	0.110749	0.20743	0.12833	0.252254
Per3	0.483104	0.000767427	0.0106449	0.0586319	0.142415	0.0780851	0.161632
Fam65a	0.42411	0.000782007	0.0107809	0.0456026	0.120743	0.057055	0.134529
Fkbp3	0.651486	0.000785395	0.0108056	0.214984	0.340557	0.292466	0.448922
Mrap2	0.573324	0.000797528	0.0109281	0.149837	0.260062	0.17442	0.304227
Ccdc90b	0.549898	0.000823025	0.0112094	0.130293	0.232198	0.153316	0.278808
Cc2d1b	0.473456	0.000820107	0.0112094	0.0944625	0.185759	0.107898	0.227895
Ppp1cc	1.97209	0.000832383	0.0112914	0.247557	0.151703	0.403164	0.204435
Ddx3y	0.566159	0.000863817	0.0116478	0.13355	0.235294	0.165499	0.292319
Prkca	1.58893	0.00087188	0.0117098	0.37785	0.272446	0.633386	0.398625
Kcnc2	0.600379	0.000876806	0.0117527	0.175896	0.287926	0.281773	0.469325
Dnajc10	0.650814	0.000891956	0.0119157	0.221498	0.337461	0.273105	0.419636
Rhbdl3	0.510414	0.000902559	0.0120028	0.114007	0.20743	0.120302	0.235695
Kiz	0.576156	0.000916355	0.0121438	0.140065	0.244582	0.166184	0.288435
Prkci	0.561836	0.000947819	0.0124821	0.143322	0.244582	0.164237	0.292323
Coro6	1.54935	0.000955273	0.0125006	0.397394	0.30031	0.55732	0.359713
Msh3	0.599679	0.000952409	0.0125006	0.19544	0.303406	0.224479	0.374332
Col14a1	0.44601	0.00095661	0.0125006	0.0749186	0.157895	0.0872489	0.195621
Gm14377	0.419181	0.000960478	0.0125269	0.0423453	0.114551	0.0532873	0.127122
Cirh1a	0.43532	0.000965838	0.0125719	0.0553746	0.133127	0.0671364	0.154223
Sdc3	0.483719	0.000972395	0.0126095	0.0749186	0.160991	0.0888916	0.183767
Lurap1	0.506239	0.000978123	0.0126513	0.0944625	0.185759	0.108961	0.215235
Skap2	0.553118	0.00099005	0.0127306	0.156352	0.256966	0.174047	0.314664
AF529169	0.38639	0.000991141	0.0127306	0.0456026	0.117647	0.0515759	0.133481
Tlk1	0.654678	0.000997339	0.0127377	0.28013	0.386997	0.329305	0.503003
Rreb1	2.19981	0.00103261	0.0131234	0.179153	0.0928793	0.260567	0.118449
Tiam1	1.77244	0.00104276	0.0132181	0.299674	0.201238	0.446418	0.251867
Usp13	0.599616	0.0010691	0.0135239	0.201954	0.303406	0.214669	0.35801
Ror1	0.535845	0.0010759	0.013562	0.149837	0.247678	0.169894	0.317058
Gm27008	2.23781	0.00107802	0.0135635	0.169381	0.0866873	0.268943	0.120181
Wdpcp	0.543235	0.00109735	0.0137555	0.130293	0.226006	0.145773	0.268343
Kctd20	0.460586	0.00110224	0.0137912	0.0749186	0.157895	0.0813316	0.176583
Cdh4	2.39574	0.00111416	0.013889	0.18241	0.0990712	0.257007	0.107277
9530026P05Rik	1.8162	0.00111659	0.0138937	0.2443	0.148607	0.449252	0.247358
Chl1	1.67402	0.00113945	0.0141521	0.32899	0.229102	0.502845	0.300381
Ccdc39	0.52574	0.00114401	0.0141828	0.107492	0.201238	0.123607	0.235111
Pus7	0.544371	0.00115986	0.0143531	0.0912052	0.182663	0.109253	0.200695
Sirt7	0.555518	0.00120374	0.0148148	0.104235	0.198142	0.128559	0.231422
Sp1	0.542589	0.00122045	0.0149932	0.107492	0.198142	0.127847	0.235623
Gpr22	1.90278	0.00123881	0.0151363	0.221498	0.126935	0.293128	0.154052
RP23-2D23.2	0.481969	0.00124972	0.0152421	0.0912052	0.176471	0.108463	0.225043
Dync1li1	0.643072	0.00126348	0.0153545	0.19544	0.309598	0.237906	0.369952
Lrp8os2	0.410662	0.00131126	0.0159066	0.0716612	0.148607	0.0711588	0.173278
Uba3	0.590434	0.00134302	0.0162338	0.149837	0.250774	0.184706	0.312831
Adamts18	2.6831	0.00135065	0.0162679	0.110749	0.0433437	0.170666	0.0636077
Ftl1	2.55359	0.00140579	0.0167828	0.140065	0.0650155	0.177691	0.0695847
Plch1	2.27605	0.0014658	0.0174005	0.169381	0.0897833	0.302809	0.133042
Tmem56	0.499495	0.00146783	0.0174005	0.110749	0.198142	0.115226	0.230685
2610301B20Rik	0.467702	0.0015083	0.0177191	0.0749186	0.154799	0.0848314	0.181379
Esd	0.473527	0.00153721	0.0180024	0.0749186	0.154799	0.0832393	0.175786
Gm15886	0.625083	0.00154079	0.0180131	0.18241	0.291022	0.228101	0.364912
Abce1	0.590876	0.0015444	0.0180242	0.13355	0.235294	0.16159	0.273475
Dmtf1	0.617299	0.00156941	0.0182531	0.159609	0.266254	0.197112	0.319314
Dars	0.5905	0.00159838	0.0185265	0.13355	0.235294	0.165025	0.279466
Bcl11b	0.418216	0.00161152	0.0186468	0.0618893	0.136223	0.0632558	0.151252
Slc35b1	0.517813	0.00163026	0.018814	0.0684039	0.148607	0.0934256	0.180423
Sox11	0.494349	0.00166	0.019045	0.0814332	0.164087	0.0951211	0.192417
Mtx2	0.658091	0.00166613	0.0190829	0.23127	0.340557	0.289532	0.439957
Lrrk2	0.537466	0.00167559	0.019159	0.136808	0.226006	0.144482	0.26882
Erich3	0.463691	0.00169823	0.0193524	0.0912052	0.173375	0.0935334	0.201715
Pcsk2os1	0.476327	0.00176546	0.0200174	0.0781759	0.157895	0.0865615	0.181727
Kcna2	1.51248	0.00179623	0.020284	0.442997	0.365325	0.703399	0.465063
Jak2	0.531416	0.00179835	0.020284	0.140065	0.229102	0.147587	0.277724
Psma5	0.613585	0.00180444	0.0202895	0.0944625	0.185759	0.136091	0.221797
Resp18	0.657666	0.00181471	0.0203374	0.208469	0.315789	0.266896	0.405823
Tmem87a	0.624547	0.00182385	0.020406	0.159609	0.260062	0.191316	0.306328
B830012L14Rik	0.535146	0.00183632	0.0205117	0.127036	0.219814	0.13836	0.258547
9630028H03Rik	1.55901	0.00185138	0.0206458	0.416938	0.343653	0.772265	0.495354
Zfp738	0.508176	0.00188791	0.020984	0.0846906	0.167183	0.101542	0.199816
Slx4ip	0.584317	0.00190575	0.0210387	0.143322	0.241486	0.176	0.301207
Arhgap10	1.70346	0.00190837	0.0210387	0.29316	0.201238	0.421767	0.247594
Chd5	0.588057	0.00194089	0.0213277	0.156352	0.25387	0.185835	0.316015
Fam45a	0.552116	0.00197234	0.0216032	0.123779	0.213622	0.149754	0.271236
Gm2115	0.617742	0.00203865	0.0221503	0.166124	0.266254	0.189095	0.306108
Rbx1	0.573798	0.00203836	0.0221503	0.130293	0.219814	0.150992	0.263145
Mdga1	0.643215	0.0020648	0.0223984	0.192182	0.294118	0.231824	0.360415
Cmc2	0.542844	0.00209041	0.0226038	0.136808	0.226006	0.159443	0.293718
Rapgef5	0.628909	0.00214041	0.0231076	0.214984	0.312693	0.241939	0.384696
Grina	1.77318	0.00215742	0.0231562	0.28013	0.188854	0.380174	0.214402
Slc25a46	0.6066	0.00215511	0.0231562	0.156352	0.256966	0.184953	0.304902
Muc15	0.44051	0.0021586	0.0231562	0.0781759	0.151703	0.0778431	0.176711
Arap2	0.603211	0.00218257	0.0232658	0.162866	0.263158	0.19513	0.323486
Dcun1d1	0.638618	0.00219939	0.0233716	0.179153	0.281734	0.219952	0.344418
Prmt8	2.08346	0.00222282	0.0235098	0.179153	0.0990712	0.249234	0.119625
Hnrnpa1	0.417728	0.00229246	0.0241708	0.0390879	0.102167	0.0503406	0.12051
Meaf6	0.59151	0.0023597	0.0247258	0.136808	0.229102	0.158645	0.268203
Kctd2	2.14543	0.00235934	0.0247258	0.14658	0.0712074	0.190204	0.0886553
Schip1	0.578641	0.00238546	0.0249185	0.120521	0.210526	0.136455	0.235821
Asxl3	0.53494	0.00241656	0.0251657	0.0912052	0.173375	0.102718	0.192017
Wipf3	0.493564	0.00244154	0.0253772	0.0716612	0.148607	0.0817175	0.165566
Slc1a2	2.26649	0.00245009	0.0253977	0.14658	0.0712074	0.175609	0.0774807
Slc9a1	0.62815	0.0024797	0.025587	0.143322	0.241486	0.176547	0.281058
Htr2b	0.595352	0.00263204	0.0267149	0.136808	0.229102	0.171981	0.288873
Ndufs3	2.0456	0.00262488	0.0267149	0.201954	0.120743	0.269508	0.13175
Fam57a	0.474113	0.00262109	0.0267149	0.0521173	0.120743	0.0657893	0.138763
Ccdc25	0.481715	0.00275596	0.027885	0.0716612	0.145511	0.0818918	0.170001
Plppr1	0.63395	0.00277295	0.0279733	0.185668	0.287926	0.247431	0.390301
Fam163a	0.606133	0.00281601	0.0281976	0.149837	0.241486	0.167747	0.27675
Cpsf4l	0.382675	0.00280811	0.0281976	0.0553746	0.120743	0.0552388	0.144349
Setd4	0.649788	0.00284007	0.02833	0.192182	0.291022	0.239795	0.369035
Ablim3	2.83425	0.00286654	0.0284511	0.104235	0.0433437	0.15765	0.0556231
Gm16126	0.638573	0.00288414	0.028542	0.159609	0.256966	0.208002	0.325729
Bhlhe41	0.430762	0.00289395	0.0285973	0.0521173	0.117647	0.0523701	0.121576
Exosc7	0.607692	0.00289842	0.0285997	0.149837	0.244582	0.184767	0.304047
Slc22a14	0.611142	0.00290743	0.0286468	0.136808	0.232198	0.160175	0.262092
Zfp7	0.47288	0.00295798	0.0289822	0.0749186	0.148607	0.0807249	0.170709
Fam78b	0.603176	0.00299407	0.0291935	0.14658	0.23839	0.171661	0.284595
Kif3b	0.621662	0.00299315	0.0291935	0.143322	0.235294	0.176818	0.284428
Car2	0.613786	0.00302239	0.0293356	0.175896	0.272446	0.21907	0.356915
Frmd3	1.73866	0.003025	0.0293356	0.286645	0.204334	0.537403	0.309091
P4ha1	0.580662	0.0030319	0.0293604	0.123779	0.213622	0.142926	0.246143
Metap1	0.582092	0.00307771	0.0296345	0.100977	0.185759	0.121635	0.208961
Hiatl1	0.555685	0.00311157	0.0298424	0.0944625	0.176471	0.115467	0.207792
Etfdh	0.579129	0.00315818	0.0301094	0.104235	0.188854	0.126144	0.217817
Kif22	2.75228	0.00315487	0.0301094	0.107492	0.0464396	0.138288	0.0502449
Gm15446	0.602397	0.00318183	0.0302497	0.149837	0.241486	0.165961	0.275502
Pik3cb	0.610141	0.0032061	0.0304296	0.156352	0.247678	0.174059	0.285277
Dnajc8	0.618937	0.00326821	0.0308974	0.172638	0.263158	0.196191	0.316981
Rph3a	1.97769	0.00345713	0.0324118	0.205212	0.126935	0.335363	0.169573
Tmem33	0.440801	0.00348204	0.0326002	0.0651466	0.133127	0.0737295	0.167263
Phf10	0.515779	0.00354812	0.033036	0.0716612	0.145511	0.0845959	0.164016
Gm1043	0.526075	0.00359268	0.0333592	0.104235	0.182663	0.111492	0.211931
Filip1l	0.638555	0.00363265	0.0335921	0.201954	0.297214	0.248994	0.389933
Etv5	0.569163	0.00367181	0.0338397	0.100977	0.182663	0.121367	0.213239
Gm3235	0.403883	0.00374152	0.0343641	0.0423453	0.102167	0.0458605	0.113549
Cdon	0.56142	0.00378325	0.0347003	0.140065	0.22291	0.151331	0.26955
Tomm20	1.84349	0.00381279	0.0348767	0.185668	0.105263	0.241031	0.130747
Serpini1	1.62028	0.00392443	0.0356092	0.315961	0.229102	0.524837	0.323918
Ubap2	0.657099	0.00405039	0.0366539	0.188925	0.287926	0.225432	0.343072
Lca5l	0.592083	0.00406221	0.0367117	0.153094	0.241486	0.184356	0.311368
Col8a1	0.420781	0.00406789	0.0367141	0.0521173	0.114551	0.0655994	0.155899
Mapkbp1	0.552861	0.00410048	0.0369589	0.104235	0.182663	0.117173	0.21194
Cyp7b1	2.48469	0.00413348	0.0372068	0.13355	0.0681115	0.199961	0.0804772
Fam19a5	0.55618	0.00415334	0.0373359	0.13355	0.213622	0.143258	0.257574
Tlcd2	0.446575	0.00419325	0.0376447	0.0423453	0.102167	0.0526537	0.117906
Calb2	0.453917	0.0042213	0.0378463	0.0553746	0.120743	0.0599922	0.132166
Ano5	0.532342	0.00423243	0.0378959	0.104235	0.182663	0.117309	0.220363
Csnk1e	0.503532	0.00424813	0.0379862	0.0749186	0.145511	0.08773	0.174229
Rhoj	0.511706	0.00444671	0.0395529	0.0879479	0.160991	0.0941606	0.184013
Noc3l	0.487811	0.00452284	0.0401246	0.0651466	0.133127	0.0810349	0.166119
Nck2	2.1285	0.0045337	0.0401683	0.140065	0.0712074	0.171399	0.0805257
Gm15336	0.462492	0.00458218	0.0404391	0.0716612	0.139319	0.0753376	0.162895
Tmbim1	0.5793	0.0046003	0.0405462	0.120521	0.201238	0.144658	0.249712
C1qtnf4	1.70108	0.00463565	0.0407333	0.263844	0.182663	0.41313	0.242863
Leprotl1	0.582496	0.00468394	0.0410694	0.0651466	0.136223	0.0829861	0.142466
Lsm7	0.657055	0.00474518	0.0415526	0.188925	0.28483	0.226161	0.344204
Gm37459	0.655242	0.00478026	0.0417517	0.169381	0.263158	0.211735	0.323141
Zdbf2	0.523661	0.00485442	0.0423448	0.104235	0.179567	0.107292	0.204889
A330008L17Rik	0.595696	0.004899	0.0426238	0.166124	0.247678	0.201904	0.338938
Cacna1i	0.44833	0.0050317	0.0436102	0.0651466	0.130031	0.0678094	0.151249
Rorc	2.10685	0.00506234	0.0436579	0.123779	0.0588235	0.128555	0.0610178
Prkar2b	0.379106	0.005063	0.0436579	0.0521173	0.111455	0.0539499	0.142308
Mbtps2	0.617094	0.00513197	0.0440842	0.149837	0.23839	0.167907	0.272092
Apmap	0.537469	0.00519657	0.0444136	0.100977	0.176471	0.11578	0.215417
Nfxl1	0.47392	0.0052545	0.0448521	0.0781759	0.145511	0.0838415	0.176911
5031415H12Rik	0.595998	0.00531839	0.0450002	0.127036	0.20743	0.143642	0.241011
Col11a1	0.639508	0.00535901	0.0451875	0.127036	0.216718	0.184954	0.289213
Kcnq1	0.60506	0.00540476	0.045447	0.13355	0.216718	0.15135	0.250141
Dennd6b	0.6585	0.00550466	0.0461723	0.188925	0.281734	0.229266	0.348164
Kcnmb2	0.608356	0.00560353	0.0468275	0.153094	0.23839	0.22801	0.374797
Socs6	0.620773	0.0056432	0.046953	0.185668	0.272446	0.211299	0.340381
Arl4a	1.85676	0.00569452	0.047238	0.172638	0.0990712	0.28648	0.154291
Tdrd7	0.526039	0.00575695	0.0476391	0.0944625	0.167183	0.0998107	0.18974
Slc4a4	1.87789	0.00589787	0.0484615	0.143322	0.0743034	0.178709	0.0951646
Mapre1	0.582389	0.00589399	0.0484615	0.0781759	0.148607	0.0937668	0.161004
Crim1	0.608117	0.00597616	0.0487969	0.140065	0.22291	0.166944	0.274527
Cox6b1	0.61808	0.0059949	0.0488909	0.117264	0.198142	0.14697	0.237784
Akap12	0.625019	0.00604515	0.0490806	0.172638	0.260062	0.195431	0.31268
Fyco1	0.652416	0.00604594	0.0490806	0.162866	0.25387	0.188285	0.288596
Slc35a2	0.441279	0.00603379	0.0490806	0.0488599	0.108359	0.0554516	0.125661
Sorcs2	0.504359	0.00608392	0.0492608	0.0846906	0.154799	0.092987	0.184367
Dnajc21	0.638863	0.00610692	0.049329	0.172638	0.260062	0.206921	0.32389
Gtf2e1	0.585291	0.00612076	0.0493819	0.110749	0.188854	0.127122	0.217194
Dusp10	1.9261	0.00614677	0.0495327	0.166124	0.0959752	0.298057	0.154746
Slc17a6	0.647644	0.00620111	0.0497338	0.166124	0.25387	0.198236	0.306088
Gm14325	0.503626	0.00619327	0.0497338	0.0684039	0.133127	0.0809035	0.160642
Mib2	0.586241	0.00619802	0.0497338	0.0749186	0.145511	0.091991	0.156917
Kctd5	0.442628	0.00618434	0.0497338	0.0521173	0.111455	0.0573745	0.129623

## Sheet: NEUC11 DEGs
	FC	P.value	FDR	pct1	pct2	mean_g1	mean_g2
Tac1	0.256547	1.50551e-11	9.37027e-08	0.0498155	0.19403	0.073106	0.284961
Apoe	0.604619	3.85235e-09	1.19885e-05	0.315498	0.537313	0.501526	0.829491
Pcp4	0.40546	1.11001e-08	2.3029e-05	0.0940959	0.235821	0.145739	0.359443
Gm26798	0.517124	6.83395e-08	0.000106336	0.145756	0.304478	0.215986	0.417667
Cpne7	0.632398	1.10051e-07	0.000135472	0.317343	0.522388	0.519019	0.820715
Etv5	0.425233	3.89894e-07	0.00026622	0.0848708	0.20597	0.11481	0.269993
Aldoa	0.583162	1.97456e-06	0.000877834	0.208487	0.355224	0.30062	0.515501
Npy	0.60307	2.56964e-06	0.00099959	0.278598	0.426866	0.539573	0.894711
Cox4i1	0.64	9.23567e-06	0.00302541	0.226937	0.379104	0.35456	0.553999
Spred1	0.636217	2.18288e-05	0.00485438	0.247232	0.38806	0.348937	0.548455
Ptn	0.591044	1.94967e-05	0.00485438	0.160517	0.286567	0.251976	0.426323
4930555F03Rik	1.70191	1.96671e-05	0.00485438	0.398524	0.283582	0.913505	0.536754
Vps54	0.600984	1.74009e-05	0.00485438	0.197417	0.328358	0.271595	0.451918
Xpo1	0.617924	2.11278e-05	0.00485438	0.223247	0.352239	0.299893	0.485323
Arhgef28	0.616349	2.18385e-05	0.00485438	0.178967	0.313433	0.265251	0.430358
Sst	0.52387	2.15798e-05	0.00485438	0.0904059	0.19403	0.150096	0.286514
Tceb1	0.510875	2.61381e-05	0.00560978	0.097786	0.2	0.138081	0.270284
Gatad2a	0.332778	3.1475e-05	0.00631937	0.0369004	0.107463	0.0456069	0.137049
Ywhab	0.542908	3.90464e-05	0.00736438	0.114391	0.220896	0.148212	0.272997
Crtac1	0.612917	4.19455e-05	0.0076785	0.188192	0.313433	0.275744	0.449887
Mal	0.425508	4.35921e-05	0.00775193	0.0498155	0.128358	0.0768157	0.180527
Fam234a	0.354378	4.59863e-05	0.00795052	0.0461255	0.119403	0.0526952	0.148698
Zwint	0.65281	4.79693e-05	0.00806922	0.247232	0.379104	0.353062	0.540834
4732471J01Rik	0.62421	4.93123e-05	0.00807684	0.202952	0.328358	0.281349	0.450728
Ptprr	0.639808	5.50823e-05	0.00879057	0.223247	0.355224	0.334018	0.52206
Pard3b	3.1395	6.2119e-05	0.00942996	0.125461	0.0447761	0.197617	0.0629452
Col26a1	0.630807	6.16957e-05	0.00942996	0.201107	0.328358	0.300698	0.476688
Taok3	0.626126	6.51076e-05	0.00964833	0.178967	0.301493	0.249435	0.398379
Ints7	0.413905	7.32754e-05	0.0106062	0.0424354	0.113433	0.0581512	0.140494
Lingo1	0.399395	8.07796e-05	0.0111727	0.0350554	0.101493	0.0523864	0.131165
Irf3	0.5233	8.3299e-05	0.0112707	0.0885609	0.18209	0.124707	0.23831
Sccpdh	0.438152	8.82695e-05	0.0114632	0.0590406	0.137313	0.0851372	0.19431
Ptchd2	0.594702	0.000105937	0.0130896	0.145756	0.253731	0.210489	0.35394
Atp13a1	0.409988	0.000107257	0.0130896	0.0461255	0.116418	0.0589874	0.143876
Ablim2	0.639792	0.000117284	0.0130932	0.206642	0.328358	0.282708	0.441874
Chchd2	0.598298	0.000112815	0.0130932	0.182657	0.289552	0.271971	0.454575
Gapdh	0.646026	0.000119909	0.0130932	0.214022	0.337313	0.314977	0.487561
Cirh1a	0.375011	0.000117891	0.0130932	0.0387454	0.104478	0.0505745	0.134861
Htra1	0.51072	0.000129594	0.0134432	0.0627306	0.143284	0.0908981	0.17798
Mbp	0.423341	0.000132536	0.0135231	0.0590406	0.134328	0.0906065	0.214027
Tmem164	0.504317	0.000139365	0.0139905	0.0848708	0.170149	0.11028	0.218671
Ddx6	0.643802	0.000144482	0.0142739	0.156827	0.274627	0.225452	0.350188
Cnot6l	0.657207	0.000151812	0.0147637	0.175277	0.298507	0.244531	0.372076
Alkbh8	0.591872	0.000181768	0.0166371	0.108856	0.20597	0.150205	0.253779
Epb41	0.515047	0.000180276	0.0166371	0.0774908	0.161194	0.113037	0.21947
Mfhas1	0.606635	0.000194958	0.0169316	0.103321	0.2	0.14585	0.240425
Atp5e	0.453597	0.000192662	0.0169316	0.0498155	0.119403	0.0756147	0.1667
Smarcd3	0.486948	0.000198587	0.0169316	0.0553506	0.128358	0.0835922	0.171665
Atp5k	0.540772	0.000189703	0.0169316	0.099631	0.191045	0.150825	0.278907
Uros	0.427838	0.000216079	0.018174	0.0442804	0.110448	0.0587443	0.137305
1110034G24Rik	0.499224	0.000229721	0.0190638	0.0553506	0.128358	0.0724712	0.145168
Cct8	0.492473	0.000235478	0.0192844	0.0885609	0.170149	0.110121	0.223609
Ndufb5	0.567418	0.000241722	0.0195386	0.103321	0.19403	0.142387	0.250938
Klhl5	0.47982	0.000257016	0.0205085	0.0701107	0.146269	0.0923618	0.192493
Cox5b	0.53822	0.00026196	0.0205546	0.114391	0.202985	0.156178	0.290175
Dip2a	0.622732	0.000264198	0.0205546	0.162362	0.268657	0.222987	0.358078
Grm3	0.595469	0.000328304	0.0240396	0.184502	0.283582	0.266963	0.448324
2810474O19Rik	0.541681	0.000334713	0.0242239	0.0756458	0.155224	0.103451	0.190981
Sec24d	0.432181	0.000383788	0.0274562	0.0424354	0.104478	0.0532823	0.123287
Cox6b1	0.607275	0.000397645	0.0281243	0.123616	0.21791	0.179895	0.296233
Ctbp2	0.451636	0.000409913	0.0286663	0.0442804	0.107463	0.0656772	0.145421
Tle4	0.632963	0.000426456	0.0293236	0.160517	0.262687	0.228628	0.361203
Tssc1	0.619723	0.00044863	0.0303508	0.136531	0.232836	0.181518	0.292902
Rgs20	0.471864	0.000499213	0.0317051	0.0811808	0.155224	0.113564	0.240671
Zfp386	0.527403	0.000491996	0.0317051	0.0516605	0.119403	0.0748838	0.141986
Arhgef17	0.537497	0.000544197	0.0332067	0.0424354	0.104478	0.0624624	0.11621
Pccb	0.500531	0.000550589	0.0332706	0.0664207	0.137313	0.0822988	0.164423
Gm15155	0.586624	0.000573991	0.034024	0.097786	0.18209	0.147978	0.252254
Cops8	0.618761	0.000612368	0.0345262	0.129151	0.220896	0.177447	0.286778
Brd7	0.651784	0.000621294	0.0345262	0.140221	0.238806	0.19709	0.302385
Hnrnpa1	0.560468	0.000589045	0.0345262	0.0830258	0.161194	0.111135	0.19829
Tomm70a	0.515247	0.00061853	0.0345262	0.0738007	0.146269	0.0967126	0.187701
Tmem178	0.650071	0.00068889	0.0372839	0.156827	0.253731	0.22752	0.349993
Gm5577	0.559311	0.000698221	0.0374631	0.118081	0.2	0.156064	0.279028
Actl6a	0.590811	0.000733381	0.0383549	0.118081	0.202985	0.161351	0.273101
Shank3	0.634376	0.000744427	0.0383549	0.132841	0.226866	0.186521	0.294022
Ndufb4	0.467889	0.000744171	0.0383549	0.0645756	0.131343	0.0878159	0.187685
Adprh	0.506639	0.000805135	0.0407412	0.0571956	0.122388	0.076619	0.15123
Lmo7	0.646256	0.000832008	0.0415808	0.118081	0.208955	0.179194	0.277281
Cfl1	0.55543	0.000841771	0.0415808	0.0811808	0.155224	0.121668	0.219051
Gpatch1	0.635743	0.000900434	0.0437836	0.118081	0.20597	0.161726	0.254388
Pmm2	0.44651	0.000910859	0.0439472	0.0461255	0.104478	0.0568143	0.127241
Mettl9	0.545	0.000949805	0.044448	0.0682657	0.137313	0.0960931	0.176318
Fbxo32	0.434853	0.000938533	0.044448	0.0442804	0.101493	0.0601896	0.138414
Hrh3	0.532179	0.000971209	0.0451105	0.0645756	0.131343	0.0854575	0.16058
Plk2	0.634923	0.000991151	0.0454305	0.123616	0.21194	0.180395	0.284122
Uchl1	0.629245	0.00105702	0.0460103	0.171587	0.259701	0.230502	0.366315
Tmem136	0.489167	0.00104888	0.0460103	0.0479705	0.107463	0.0605812	0.123846
Zfp949	0.537368	0.0010719	0.0460103	0.095941	0.170149	0.128546	0.239214

## Sheet: NEUC10 DEGs
	FC	P.value	FDR	pct1	pct2	mean_g1	mean_g2
Cacnb2	2.70122	2.39888e-32	6.75044e-29	0.881135	0.4	2.4609	0.911035
Gm26905	11.5804	1.65226e-32	6.75044e-29	0.688941	0.0666667	1.77125	0.152952
Galntl6	4.43797	9.37162e-30	1.75812e-26	0.762271	0.233333	2.34981	0.52948
Gm10848	6.29023	1.90313e-27	2.14217e-24	0.681254	0.133333	1.2435	0.197688
Zeb2	2.69681	1.56413e-27	2.14217e-24	0.875222	0.358333	2.19442	0.813707
Tenm2	2.10801	2.88789e-27	2.70884e-24	0.915435	0.533333	3.33462	1.58188
Gm13269	4.36632	5.33859e-26	4.29223e-23	0.720875	0.191667	1.36108	0.311723
Runx1t1	4.78816	1.60079e-23	1.12616e-20	0.64932	0.15	1.07962	0.225477
Iqgap2	5.78271	1.8355e-23	1.1478e-20	0.630988	0.133333	1.1961	0.20684
A330015K06Rik	5.4164	7.36854e-23	4.14701e-20	0.635127	0.141667	1.29992	0.239996
Shisa6	2.76402	8.72155e-23	4.46226e-20	0.803075	0.316667	1.76885	0.639954
Hs6st3	2.64884	9.87183e-23	4.62989e-20	0.790065	0.341667	2.34221	0.884239
Pigk	2.26631	1.46083e-21	6.32427e-19	0.898285	0.416667	2.35075	1.03726
Lsamp	1.68487	7.61593e-21	3.0616e-18	0.964518	0.633333	4.08475	2.42437
Cntnap2	1.70364	1.01379e-20	3.80374e-18	0.943229	0.633333	3.21715	1.88839
2024-03-01	2.55374	1.80203e-20	5.96577e-18	0.794205	0.341667	1.82489	0.714593
Grin2a	1.73903	1.76236e-20	5.96577e-18	0.927262	0.566667	3.00694	1.72909
Rasgrf1	2.81362	2.72873e-20	8.53182e-18	0.752809	0.283333	1.4158	0.503195
Dgkg	3.23327	4.06085e-20	1.20287e-17	0.700177	0.241667	1.29051	0.399133
Tac1	0.104296	5.38085e-20	1.51417e-17	0.0360733	0.216667	0.0483687	0.463766
Tenm4	2.51057	5.67303e-20	1.52037e-17	0.782377	0.341667	1.7152	0.68319
Gm44151	2.54116	6.37874e-20	1.6318e-17	0.79657	0.333333	1.56604	0.616272
Msra	2.28333	2.90332e-19	7.1043e-17	0.842105	0.391667	1.89473	0.829811
Dock4	2.27385	1.5954e-18	3.74122e-16	0.881727	0.375	2.22865	0.980122
Cpne7	7.96947	3.03826e-18	6.83973e-16	0.500887	0.0666667	0.843351	0.105823
Cpne6	4.50113	4.40406e-18	9.5331e-16	0.578356	0.133333	0.899824	0.199911
Opcml	1.53065	4.70851e-18	9.81463e-16	0.942046	0.708333	3.66363	2.39351
Brd9	2.29456	6.15937e-18	1.23803e-15	0.79657	0.375	1.65979	0.723358
Hcn1	2.74509	8.22647e-18	1.5965e-15	0.7055	0.283333	1.33595	0.486671
Man1a	5.77394	1.49163e-17	2.7983e-15	0.526316	0.116667	0.976875	0.169187
Dgkb	2.20496	1.88185e-17	3.34885e-15	0.813128	0.375	1.87967	0.852475
Epha6	1.9275	1.90411e-17	3.34885e-15	0.920166	0.491667	3.21419	1.66754
Lrrc4	2.58117	4.29308e-17	7.27865e-15	0.711413	0.266667	1.25702	0.486995
Chrd	4.64185	4.39719e-17	7.27865e-15	0.548196	0.133333	0.855194	0.184236
Kcnab1	3.76421	1.04181e-16	1.67522e-14	0.588409	0.183333	1.11467	0.296123
Prkag2	2.62689	1.37845e-16	2.15498e-14	0.700769	0.266667	1.25631	0.478252
Gm37459	6.12719	1.46867e-16	2.23397e-14	0.48906	0.0666667	0.869847	0.141965
Sphkap	2.6158	3.7684e-16	5.43809e-14	0.689533	0.258333	1.26146	0.482248
Dfna5	3.11239	4.03787e-16	5.68129e-14	0.625665	0.191667	1.0641	0.341892
Zdhhc14	3.45738	6.36615e-16	8.7387e-14	0.581904	0.158333	0.910035	0.263215
Khdrbs2	2.85846	1.07282e-15	1.43758e-13	0.625074	0.191667	1.16402	0.407217
4930509J09Rik	2.43712	1.09873e-15	1.43805e-13	0.726789	0.291667	1.36997	0.562126
Gabra2	2.29265	1.39065e-15	1.77877e-13	0.752218	0.316667	1.40561	0.613096
Sema3e	5.43161	1.772e-15	2.21618e-13	0.485512	0.0916667	0.733839	0.135105
Gria1	1.80823	2.33972e-15	2.86259e-13	0.936132	0.516667	2.92451	1.61733
4930419G24Rik	3.1189	3.36424e-15	4.0285e-13	0.612064	0.191667	1.30044	0.416955
Wbscr17	2.10465	6.70608e-15	7.86288e-13	0.836192	0.391667	1.95627	0.929501
Tcf4	1.9285	7.69657e-15	8.84006e-13	0.926079	0.466667	2.71588	1.40829
Cpne8	13.3796	8.79531e-15	9.9e-13	0.396807	0.0333333	0.614209	0.0459064
Chl1	4.4046	1.64759e-14	1.81816e-12	0.497339	0.116667	0.778303	0.176702
Gm36975	2.1272	2.33433e-14	2.51932e-12	0.772324	0.366667	1.62437	0.763623
Raver2	4.05785	2.3725e-14	2.51932e-12	0.50207	0.116667	0.761326	0.187618
Fam155a	1.6063	2.65418e-14	2.76624e-12	0.933176	0.591667	2.88655	1.79702
Dmd	1.80221	2.79482e-14	2.85986e-12	0.86576	0.483333	2.25426	1.25083
Prkcb	2.14014	3.23014e-14	3.18934e-12	0.729154	0.325	1.4637	0.68393
Gpc5	8.39664	3.20898e-14	3.18934e-12	0.413956	0.05	0.833624	0.0992806
Pex5l	2.2289	4.32736e-14	4.19903e-12	0.725606	0.375	1.76501	0.791874
Parp8	5.36118	5.1372e-14	4.90037e-12	0.454169	0.0916667	0.670867	0.125134
Adgrb3	1.5533	6.13139e-14	5.75124e-12	0.929627	0.616667	2.96045	1.90592
Trpc4	4.90971	6.48534e-14	5.98352e-12	0.460674	0.1	0.688363	0.140204
Trpc5	3.2684	6.94662e-14	6.30574e-12	0.551745	0.166667	0.885729	0.270998
Penk	0.152291	1.65508e-13	1.45543e-11	0.0609107	0.233333	0.0771867	0.506837
Runx2	2.60836	1.9254e-13	1.6671e-11	0.605559	0.241667	1.02094	0.391412
Khdrbs3	1.87431	2.67628e-13	2.28214e-11	0.837966	0.45	1.9197	1.02422
Slc8a1	1.72343	2.83825e-13	2.38413e-11	0.877587	0.516667	2.26465	1.31404
Setbp1	2.22956	3.32428e-13	2.75133e-11	0.717918	0.3	1.28602	0.576801
Arhgap6	0.187196	3.81079e-13	3.10828e-11	0.0455352	0.2	0.0856758	0.457679
Robo2	2.06442	3.98146e-13	3.20109e-11	0.723241	0.283333	1.41239	0.68416
Arl15	1.98537	4.0492e-13	3.2097e-11	0.782377	0.383333	1.67659	0.844473
Akap13	3.96516	4.46137e-13	3.4873e-11	0.481372	0.125	0.737808	0.186073
Nkain3	2.23968	4.71236e-13	3.63304e-11	0.700177	0.283333	1.40279	0.626335
Kcnn2	2.13384	6.80042e-13	5.172e-11	0.752809	0.325	1.45739	0.682987
Gm27247	7.04962	8.72819e-13	6.54963e-11	0.390302	0.05	0.698969	0.0991499
Ror1	25.651	1.00297e-12	7.42729e-11	0.334122	0.0166667	0.511171	0.0199279
Zbtb20	2.08329	1.02015e-12	7.45634e-11	0.904199	0.383333	2.78747	1.33801
C530008M17Rik	3.76489	2.00035e-12	1.44333e-10	0.455352	0.1	0.653189	0.173495
Grin2b	1.56502	2.27736e-12	1.6224e-10	0.938498	0.6	2.96291	1.89322
St6galnac5	1.98156	2.48766e-12	1.75007e-10	0.793613	0.375	1.62159	0.818339
Gm26518	3.63539	2.68134e-12	1.86303e-10	0.474867	0.133333	0.697251	0.191795
Nos1ap	2.15588	3.05974e-12	2.10002e-10	0.691898	0.316667	1.21839	0.56515
Nell1	2.55393	3.6611e-12	2.48249e-10	0.587226	0.216667	1.05295	0.412285
1500035N22Rik	4.67505	4.06029e-12	2.7204e-10	0.419279	0.0916667	0.612276	0.130967
Chka	2.56095	5.08742e-12	3.36847e-10	0.58427	0.208333	0.90615	0.353833
Fgfr2	1.78394	5.30901e-12	3.47432e-10	0.86162	0.466667	1.857	1.04096
Dalrd3	2.46586	6.13409e-12	3.93304e-10	0.60615	0.225	0.99208	0.402325
4933413L06Rik	4.1978	6.14974e-12	3.93304e-10	0.44175	0.108333	0.666787	0.158842
Kcnq3	1.89291	6.33731e-12	4.00746e-10	0.789474	0.408333	1.70681	0.901682
Cdh8	2.33877	6.75175e-12	4.22209e-10	0.652868	0.266667	1.13631	0.485855
Grm5	1.53697	8.58127e-12	5.30719e-10	0.927262	0.625	2.80677	1.82617
Ryr3	1.8701	8.71061e-12	5.32862e-10	0.843879	0.416667	1.96483	1.05065
Adcy2	2.41598	1.08493e-11	6.56559e-10	0.564163	0.191667	0.956416	0.395871
Drg1	2.17724	1.72151e-11	1.03071e-09	0.625665	0.266667	0.983245	0.451602
Gm2115	25.0493	1.98894e-11	1.17829e-09	0.305736	0.0166667	0.460062	0.0183662
Pde1a	1.81585	2.0723e-11	1.21488e-09	0.807806	0.425	1.73835	0.95732
Pkp2	3.59182	2.30418e-11	1.3369e-09	0.460674	0.141667	0.648933	0.18067
Far1os	2.76709	2.65791e-11	1.5264e-09	0.516263	0.158333	0.752345	0.27189
Cdh10	2.39285	2.90232e-11	1.64992e-09	0.58427	0.216667	1.03824	0.433893
Slc24a3	2.01365	3.0852e-11	1.73635e-09	0.710231	0.333333	1.35329	0.672056
Nebl	1.83758	3.37743e-11	1.882e-09	0.807806	0.416667	1.6775	0.912887
Pdzrn3	0.135701	3.57574e-11	1.97297e-09	0.0384388	0.166667	0.0580444	0.427736
Tead1	14.5209	3.68304e-11	2.01244e-09	0.314015	0.025	0.479933	0.0330511
Gm42439	1.97164	4.05165e-11	2.19257e-09	0.704908	0.35	1.28227	0.650358
Dcc	1.87217	4.52118e-11	2.42335e-09	0.816677	0.416667	2.12903	1.1372
Epha4	2.05994	5.65169e-11	3.00073e-09	0.68835	0.308333	1.19693	0.581051
Gm43376	2.29772	5.76485e-11	3.0322e-09	0.595506	0.25	0.959543	0.417607
Cpe	1.93123	5.99731e-11	3.12526e-09	0.7534	0.366667	1.38491	0.717115
Cntnap5c	2.08692	6.0982e-11	3.14868e-09	0.662921	0.316667	1.26709	0.607159
Sbf2	2.57232	7.38502e-11	3.77845e-09	0.531638	0.2	0.79647	0.309631
Ddx5	1.82814	7.59102e-11	3.84885e-09	0.811354	0.4	1.5621	0.854471
Gm20754	1.91832	8.27469e-11	4.15803e-09	0.792431	0.341667	1.63978	0.854799
Gm28750	4.34856	8.54679e-11	4.25676e-09	0.405677	0.1	0.551968	0.126931
Nrp1	2.25251	1.05542e-10	5.21042e-09	0.617978	0.266667	1.05936	0.470299
Grm1	2.22692	1.36089e-10	6.66007e-09	0.592549	0.25	1.05171	0.47227
Gm28376	1.85088	1.52935e-10	7.41999e-09	0.780012	0.4	1.64961	0.891258
Zfp462	2.86465	1.56152e-10	7.5113e-09	0.448847	0.125	0.664312	0.2319
Csnk1a1	2.17391	2.07363e-10	9.80705e-09	0.594323	0.233333	0.909781	0.4185
Kcnc2	2.18717	2.16258e-10	1.01425e-08	0.599054	0.233333	1.08639	0.49671
Rbfox1	1.53678	2.25475e-10	1.04874e-08	0.93495	0.6	2.89022	1.88069
Dock9	1.98959	2.46543e-10	1.13733e-08	0.693672	0.316667	1.20198	0.604136
Ntrk3	1.73134	2.51782e-10	1.15206e-08	0.801892	0.433333	1.63705	0.945539
Upp2	2.04771	2.54761e-10	1.15628e-08	0.622708	0.266667	1.02943	0.502723
Cnksr2	1.75625	2.75035e-10	1.23832e-08	0.82259	0.433333	1.86479	1.0618
Foxp1	2.18152	3.02605e-10	1.35164e-08	0.561206	0.233333	0.90299	0.413927
Zmat4	4.1871	3.18843e-10	1.41295e-08	0.36783	0.0666667	0.57752	0.137928
Sorcs3	2.40606	3.41232e-10	1.50035e-08	0.532229	0.208333	0.968951	0.402713
Focad	1.99397	4.27116e-10	1.86342e-08	0.632762	0.3	1.05602	0.529607
Slit3	1.67059	5.12026e-10	2.21668e-08	0.860438	0.483333	2.04141	1.22197
Btbd9	2.01853	5.22783e-10	2.24597e-08	0.631579	0.3	1.04805	0.519215
Nr3c2	1.92167	5.76483e-10	2.45791e-08	0.835009	0.358333	2.0116	1.04679
Mtf2	3.72992	5.93189e-10	2.51012e-08	0.388527	0.0916667	0.519675	0.139326
Zfp608	3.50805	6.06047e-10	2.5454e-08	0.407451	0.125	0.548041	0.156224
Gabrb3	1.66497	6.64478e-10	2.77013e-08	0.901833	0.533333	2.42446	1.45616
Sntg1	1.68088	6.80456e-10	2.81589e-08	0.837966	0.441667	1.93564	1.15156
Caln1	2.10573	7.85361e-10	3.22628e-08	0.568894	0.241667	0.901059	0.427909
1700109K24Rik	2.29744	8.65595e-10	3.53012e-08	0.54997	0.233333	0.823027	0.358236
Ust	3.01145	9.67366e-10	3.88881e-08	0.436428	0.141667	0.633527	0.210373
Ppp4r4	4.85888	9.67345e-10	3.88881e-08	0.353637	0.075	0.475672	0.0978973
Exoc6b	1.84753	1.04885e-09	4.18649e-08	0.762862	0.366667	1.45846	0.789413
Cadm1	1.90091	1.13458e-09	4.49675e-08	0.708457	0.35	1.30555	0.686801
Gm28928	0.27479	1.17596e-09	4.62819e-08	0.129509	0.308333	0.271735	0.988883
Plekhg5	3.17	1.59578e-09	6.23685e-08	0.392667	0.1	0.523487	0.165138
Whsc1l1	2.04065	1.69057e-09	6.56176e-08	0.586044	0.241667	0.896176	0.439162
Gm37679	2.18854	1.91369e-09	7.32669e-08	0.547605	0.233333	0.811836	0.370949
Cttnbp2	1.62297	1.9609e-09	7.4567e-08	0.835009	0.508333	1.90495	1.17374
Cdh11	1.90315	2.02503e-09	7.64889e-08	0.685985	0.325	1.21691	0.639422
Clvs1	2.45848	2.05859e-09	7.72381e-08	0.487877	0.175	0.694782	0.282606
Gm4128	6.55217	2.17909e-09	8.12181e-08	0.306919	0.05	0.421639	0.064351
Brip1os	3.72076	2.23169e-09	8.26314e-08	0.369012	0.0916667	0.498042	0.133855
Trim2	1.78711	2.26277e-09	8.32345e-08	0.734477	0.35	1.35464	0.758008
Gm11149	3.97257	2.37691e-09	8.68652e-08	0.360142	0.0833333	0.51994	0.130883
Sh3gl2	1.78353	3.07209e-09	1.10832e-07	0.708457	0.35	1.28036	0.717878
Kansl1	1.91748	3.07048e-09	1.10832e-07	0.670609	0.316667	1.11485	0.581415
Ctnnd2	1.62037	3.11395e-09	1.11626e-07	0.870491	0.5	2.12376	1.31066
Fam172a	2.37978	3.40784e-09	1.20625e-07	0.495565	0.191667	0.723366	0.303963
Sgms1	2.82839	3.39223e-09	1.20625e-07	0.416322	0.125	0.574138	0.202991
Astn1	1.97285	3.72069e-09	1.30426e-07	0.628031	0.283333	1.02283	0.518451
Camkmt	2.58276	3.73108e-09	1.30426e-07	0.441159	0.158333	0.622254	0.240926
Stk3	5.36229	4.2019e-09	1.45977e-07	0.315198	0.0583333	0.419278	0.0781902
Psd3	1.86899	4.25815e-09	1.47024e-07	0.651094	0.325	1.08046	0.578097
Sort1	2.47311	5.1921e-09	1.78178e-07	0.473684	0.175	0.684219	0.276664
Itpr1	2.08138	5.9591e-09	2.0326e-07	0.526907	0.208333	0.872948	0.419407
Miat	1.92476	6.33392e-09	2.14743e-07	0.63631	0.291667	1.02874	0.534474
Rere	1.68654	6.44541e-09	2.17214e-07	0.806032	0.45	1.59436	0.945341
Kit	8.55039	6.496e-09	2.17616e-07	0.283856	0.0416667	0.40233	0.047054
Rufy2	2.62126	7.06542e-09	2.35291e-07	0.459491	0.175	0.641646	0.244785
Zmynd8	1.82349	7.18261e-09	2.37787e-07	0.66233	0.35	1.11076	0.609143
Srgap3	1.80454	7.29295e-09	2.40028e-07	0.719692	0.358333	1.30855	0.725143
Snd1	2.23684	7.37067e-09	2.41175e-07	0.496156	0.191667	0.714853	0.319582
Syn2	1.74492	7.54323e-09	2.45395e-07	0.74453	0.391667	1.47617	0.845981
Tenm3	2.62751	7.6683e-09	2.4803e-07	0.451804	0.166667	0.952539	0.362526
Grip1	1.9108	7.95788e-09	2.54471e-07	0.601419	0.283333	1.04974	0.54937
Arhgap12	4.47145	7.91381e-09	2.54471e-07	0.353046	0.108333	0.553615	0.123811
Lrtm1	2.1446	8.2266e-09	2.61578e-07	0.55825	0.25	0.903318	0.421205
Arid1b	1.84753	8.52537e-09	2.69555e-07	0.617386	0.316667	0.988666	0.535129
Zfp950	2.60511	8.75289e-09	2.75203e-07	0.427558	0.158333	0.593209	0.22771
Macrod2	1.56138	8.86863e-09	2.77293e-07	0.901833	0.55	2.36168	1.51256
Thsd7b	2.21786	9.11787e-09	2.8351e-07	0.512714	0.191667	0.871835	0.393097
Gm11099	3.3302	9.35446e-09	2.89269e-07	0.370787	0.1	0.526017	0.157953
Tbc1d1	3.24719	9.66046e-09	2.96482e-07	0.351271	0.0833333	0.489188	0.15065
Asb3	2.57517	9.69308e-09	2.96482e-07	0.442933	0.158333	0.613911	0.238396
Ncam1	1.79459	1.02969e-08	3.1325e-07	0.654051	0.308333	1.1208	0.624542
Zfr	1.84356	1.08319e-08	3.26001e-07	0.633944	0.316667	1.0253	0.55615
Crim1	3.90055	1.08162e-08	3.26001e-07	0.329391	0.0666667	0.434932	0.111505
Wscd2	2.51797	1.09494e-08	3.27783e-07	0.41573	0.133333	0.569235	0.226068
Osbpl6	1.78565	1.10554e-08	3.29206e-07	0.654642	0.308333	1.09951	0.61575
Ntf3	0.239215	1.17885e-08	3.49187e-07	0.030751	0.133333	0.0443872	0.185553
B3galt1	1.61026	1.1976e-08	3.52885e-07	0.751626	0.441667	1.45122	0.90123
Ftx	1.91354	1.227e-08	3.59664e-07	0.578947	0.258333	0.870656	0.454997
Sipa1l3	2.23108	1.24307e-08	3.62488e-07	0.515671	0.2	0.731679	0.327949
Dennd1b	3.73176	1.25949e-08	3.65382e-07	0.353046	0.0916667	0.47123	0.126276
Sh3rf1	2.08028	1.27267e-08	3.67313e-07	0.530455	0.233333	0.815068	0.391808
Ckb	0.457054	1.29532e-08	3.71942e-07	0.366647	0.533333	0.532631	1.16536
Dennd1a	1.735	1.49668e-08	4.27578e-07	0.690716	0.366667	1.17318	0.676186
Aff4	2.40832	1.50481e-08	4.2773e-07	0.472501	0.183333	0.665514	0.276339
Pde2a	2.32919	1.51444e-08	4.28304e-07	0.41573	0.133333	0.582055	0.249896
Adcy9	1.82826	1.52267e-08	4.2848e-07	0.654051	0.291667	1.07348	0.587163
Mpp6	3.18912	1.59052e-08	4.45346e-07	0.358959	0.0916667	0.491518	0.154124
Ksr1	2.69652	1.63002e-08	4.54146e-07	0.440568	0.166667	0.611447	0.226754
Egfem1	1.98492	1.70296e-08	4.7213e-07	0.581904	0.3	1.38049	0.695488
Iqsec2	2.80909	1.9483e-08	5.37503e-07	0.413365	0.125	0.565514	0.201316
Rabgap1l	1.68727	2.00529e-08	5.50526e-07	0.752218	0.416667	1.44064	0.853828
P2ry14	1.81565	2.05453e-08	5.5765e-07	0.658782	0.325	1.13238	0.623678
Mast3	2.09027	2.06097e-08	5.5765e-07	0.520993	0.233333	0.802321	0.383837
Zfp536	0.24814	2.04769e-08	5.5765e-07	0.0709639	0.208333	0.105783	0.426305
Macrod2os1	2.67381	2.07158e-08	5.57839e-07	0.392667	0.116667	0.565897	0.211645
Luc7l2	1.67459	2.15511e-08	5.7757e-07	0.863986	0.475	1.76344	1.05306
Susd6	2.1737	2.17847e-08	5.81062e-07	0.522768	0.216667	0.781227	0.359399
Psma3	2.16877	2.2498e-08	5.97259e-07	0.503844	0.216667	0.728452	0.335883
Fam65b	2.82593	2.45825e-08	6.47926e-07	0.390893	0.125	0.546992	0.193561
Epha3	2.53233	2.46369e-08	6.47926e-07	0.425192	0.133333	0.71682	0.283067
Ahi1	1.53366	2.60632e-08	6.82249e-07	0.892963	0.558333	2.07253	1.35137
Dkk3	2.43809	2.67845e-08	6.97885e-07	0.44175	0.166667	0.617929	0.253448
Fam19a1	1.56269	2.75403e-08	7.10994e-07	0.872856	0.541667	2.7711	1.77329
Peak1	3.02416	2.74533e-08	7.10994e-07	0.402129	0.15	0.578225	0.191202
Gm16183	2.1245	2.77427e-08	7.1295e-07	0.513897	0.225	0.75683	0.356239
Kansl1l	1.90086	2.8196e-08	7.21304e-07	0.591957	0.283333	0.933356	0.491019
1110051M20Rik	2.13395	2.94537e-08	7.50069e-07	0.511532	0.225	0.740759	0.347131
Fam168a	1.83772	2.97829e-08	7.55037e-07	0.567711	0.258333	0.847141	0.460973
Plxna4	1.68537	3.02408e-08	7.63206e-07	0.748078	0.391667	1.42044	0.842808
Gpm6a	1.69997	3.15989e-08	7.93921e-07	0.726198	0.383333	1.32637	0.780231
Ext1	1.70699	3.31137e-08	8.28284e-07	0.716736	0.375	1.35741	0.795207
Fut8	2.26416	3.42554e-08	8.53049e-07	0.472501	0.191667	0.692842	0.306004
Cyfip1	2.33675	3.49057e-08	8.65416e-07	0.471319	0.2	0.663235	0.283828
Tnrc6c	1.63137	3.76751e-08	9.2998e-07	0.780603	0.441667	1.45078	0.8893
Glt8d1	3.03762	3.84987e-08	9.46161e-07	0.369012	0.108333	0.494024	0.162635
Lysmd4	2.26721	3.92809e-08	9.57074e-07	0.447664	0.158333	0.62327	0.274906
Fbxl2	2.07816	3.92829e-08	9.57074e-07	0.479598	0.191667	0.685132	0.329683
Grin1	1.70063	4.17401e-08	1.00821e-06	0.724423	0.383333	1.29837	0.763462
Sobp	1.80425	4.16505e-08	1.00821e-06	0.602011	0.283333	0.948761	0.525849
Mical2	1.73552	4.25896e-08	1.02433e-06	0.706091	0.358333	1.2202	0.703072
Lncpint	1.68812	4.35957e-08	1.03965e-06	0.729746	0.408333	1.32419	0.784414
Inhba	5.121	4.35674e-08	1.03965e-06	0.305145	0.075	0.393714	0.0768822
Myef2	2.42688	4.43473e-08	1.05311e-06	0.435837	0.158333	0.607786	0.25044
Kcnj6	1.82404	4.46002e-08	1.05466e-06	0.665287	0.325	1.12347	0.615924
Gm32250	1.93774	4.5189e-08	1.06412e-06	0.565937	0.266667	0.861539	0.444609
Fmn1	2.95412	4.54082e-08	1.06482e-06	0.380248	0.133333	0.537531	0.18196
Zcchc16	1.91138	4.6393e-08	1.0834e-06	0.580721	0.258333	0.977559	0.511442
Rbm39	1.61856	4.71425e-08	1.09636e-06	0.849202	0.483333	1.73956	1.07476
Nav1	2.29762	5.23391e-08	1.2122e-06	0.454169	0.166667	0.628197	0.273412
Nvl	1.97289	5.38593e-08	1.23652e-06	0.520993	0.225	0.752847	0.381595
St6galnac3	2.20671	5.40255e-08	1.23652e-06	0.475458	0.2	0.753314	0.341374
Dscaml1	1.72636	5.40484e-08	1.23652e-06	0.70136	0.366667	1.25611	0.727605
Nisch	2.42097	5.56883e-08	1.26888e-06	0.44175	0.175	0.610267	0.252076
Tnrc6b	1.73362	5.7336e-08	1.30116e-06	0.634536	0.316667	1.01161	0.583527
Dpyd	2.91285	5.76029e-08	1.30196e-06	0.392667	0.141667	0.60342	0.207158
Rasgef1a	1.8964	5.91975e-08	1.33265e-06	0.498522	0.2	0.698905	0.368543
Large	1.68929	6.11694e-08	1.37156e-06	0.847428	0.441667	1.99148	1.17889
Ggact	2.1735	6.42483e-08	1.43488e-06	0.438794	0.166667	0.650994	0.299514
Ppm1e	1.63508	6.65522e-08	1.48046e-06	0.834418	0.466667	1.82571	1.11659
Clk1	1.81442	6.74656e-08	1.489e-06	0.607333	0.275	0.937075	0.51646
Gm26565	3.87288	6.73844e-08	1.489e-06	0.336487	0.1	0.463305	0.119628
Gm26694	1.86037	6.9992e-08	1.53873e-06	0.565937	0.266667	0.872855	0.469183
Mllt3	1.68177	7.22928e-08	1.58313e-06	0.670609	0.333333	1.1351	0.674947
Prkg1	1.63264	7.9861e-08	1.74208e-06	0.848019	0.475	2.07138	1.26873
Camkv	1.90535	8.29357e-08	1.79732e-06	0.556475	0.266667	0.858225	0.45043
Lrfn5	1.66213	8.57406e-08	1.84884e-06	0.868717	0.458333	2.11864	1.27465
Nalcn	1.81036	9.12363e-08	1.95984e-06	0.532821	0.233333	0.7838	0.432953
Dnah9	3.12321	9.56531e-08	2.04059e-06	0.364281	0.125	0.509873	0.163253
Rab3c	2.32288	9.57204e-08	2.04059e-06	0.454169	0.2	0.693734	0.298652
Gm15261	0.258888	9.8118e-08	2.0838e-06	0.0378474	0.141667	0.0696895	0.269188
Hivep3	1.6505	9.89506e-08	2.09359e-06	0.630396	0.308333	1.03492	0.627038
Smg6	2.12714	9.99535e-08	2.10689e-06	0.487877	0.225	0.694852	0.326661
Ptprs	1.71012	1.02915e-07	2.16122e-06	0.648729	0.325	1.05685	0.618
Cit	0.259804	1.06152e-07	2.22091e-06	0.0963927	0.241667	0.128373	0.494116
6330403A02Rik	3.20684	1.08404e-07	2.25129e-06	0.334122	0.0916667	0.43913	0.136935
Rims2	1.6356	1.08221e-07	2.25129e-06	0.759905	0.4	1.4597	0.892458
Cdc40	2.15945	1.10968e-07	2.29606e-06	0.454169	0.175	0.644	0.298225
Ywhaz	2.38793	1.11758e-07	2.30394e-06	0.439385	0.183333	0.616967	0.258369
Arhgap39	1.75332	1.1599e-07	2.38246e-06	0.625665	0.325	1.00384	0.572534
Stxbp5l	1.69024	1.20001e-07	2.45587e-06	0.774098	0.4	1.60493	0.949533
Galnt18	1.76647	1.21701e-07	2.4638e-06	0.635127	0.316667	1.03736	0.58725
Zdhhc2	3.49777	1.21584e-07	2.4638e-06	0.297457	0.0666667	0.398931	0.114053
Cmip	1.90383	1.20967e-07	2.4638e-06	0.510349	0.216667	0.748965	0.3934
Rab2a	2.1326	1.22994e-07	2.48103e-06	0.44589	0.175	0.604984	0.283684
Prkcg	1.84009	1.26661e-07	2.54588e-06	0.561798	0.266667	0.850043	0.461957
RP23-344G21.5	5.48644	1.28103e-07	2.56571e-06	0.283264	0.0666667	0.361467	0.0658837
Dync1i1	1.66117	1.29399e-07	2.58248e-06	0.675931	0.341667	1.18085	0.710854
Kmt2a	2.14651	1.34138e-07	2.6676e-06	0.449438	0.175	0.616433	0.287179
Gm28379	3.57767	1.36587e-07	2.70672e-06	0.321703	0.0916667	0.413135	0.115476
Synj1	2.07521	1.4144e-07	2.79307e-06	0.467179	0.191667	0.654433	0.315358
Dip2c	1.566	1.46738e-07	2.88756e-06	0.792431	0.425	1.54435	0.986173
Neurod6	2.38803	1.50292e-07	2.9472e-06	0.439385	0.183333	0.631278	0.264351
Tmem200a	10.2981	1.5178e-07	2.96603e-06	0.230633	0.025	0.300332	0.0291638
AI481877	30.5074	1.56531e-07	3.04828e-06	0.204021	0.00833333	0.386272	0.0126616
Camk2d	0.280113	1.58112e-07	3.06846e-06	0.0934358	0.233333	0.136837	0.488507
Rassf8	3.42865	1.67415e-07	3.23784e-06	0.288587	0.0583333	0.415234	0.121107
Vps13b	1.75293	1.75005e-07	3.37304e-06	0.612064	0.316667	0.971336	0.554122
Rab8b	4.17567	1.86878e-07	3.58958e-06	0.249556	0.0333333	0.318431	0.0762586
Itga8	2.73288	1.95369e-07	3.71632e-06	0.368421	0.125	0.532116	0.194709
Stag1	1.66374	1.94879e-07	3.71632e-06	0.659373	0.341667	1.08804	0.653972
Rbm5	2.0047	1.95457e-07	3.71632e-06	0.496747	0.241667	0.712237	0.355283
Robo1	1.80839	2.00326e-07	3.79608e-06	0.638084	0.291667	1.1646	0.644
Tnr	1.68562	2.16386e-07	4.01922e-06	0.7534	0.4	1.48807	0.882802
Pak3	1.78197	2.13459e-07	4.01922e-06	0.548196	0.275	0.853102	0.478742
4921539H07Rik	2.89903	2.15744e-07	4.01922e-06	0.371969	0.133333	0.641095	0.221141
Plxna4os3	2.95201	2.15064e-07	4.01922e-06	0.364873	0.125	0.492304	0.166769
Tfdp2	2.56078	2.15622e-07	4.01922e-06	0.372561	0.125	0.503345	0.196559
Map4k3	1.93922	2.14553e-07	4.01922e-06	0.522768	0.25	0.774814	0.399549
Eml6	1.64491	2.18676e-07	4.04838e-06	0.769367	0.416667	1.51127	0.918755
Wdr7	2.20137	2.25473e-07	4.16054e-06	0.448847	0.183333	0.625403	0.284097
Gm26835	1.53679	2.27007e-07	4.17515e-06	0.869899	0.508333	2.08748	1.35834
Dnajc1	1.6965	2.42826e-07	4.45154e-06	0.656416	0.325	1.08742	0.640978
Pbx1	1.61602	2.4901e-07	4.5501e-06	0.78356	0.433333	1.5325	0.948316
Rbfox2	1.62684	2.58592e-07	4.70989e-06	0.680071	0.366667	1.14582	0.704319
Kcnq2	1.83437	2.69964e-07	4.90115e-06	0.520402	0.241667	0.738782	0.402745
Gm1043	10.8724	2.97935e-07	5.39156e-06	0.213483	0.0166667	0.272547	0.0250678
Slc4a4	0.296503	3.07418e-07	5.54534e-06	0.0881135	0.225	0.138131	0.465866
Itgbl1	4.0373	3.16815e-07	5.69659e-06	0.2945	0.075	0.416019	0.103044
Snph	2.22835	3.17992e-07	5.69955e-06	0.420461	0.166667	0.567234	0.254554
Gm26599	7.359	3.23424e-07	5.77851e-06	0.235955	0.0333333	0.291438	0.0396029
1700111E14Rik	1.94973	3.25065e-07	5.78945e-06	0.528681	0.266667	0.817822	0.419454
Tmem175	2.17095	3.27324e-07	5.81129e-06	0.397989	0.141667	0.523661	0.241213
4430402I18Rik	1.89844	3.34693e-07	5.92343e-06	0.509166	0.25	0.762345	0.401563
Atp2b3	2.505	3.4184e-07	6.03096e-06	0.362507	0.116667	0.480615	0.191862
Galnt11	1.90709	3.66655e-07	6.44855e-06	0.529273	0.241667	0.766941	0.402152
Ppp2r3a	1.95639	3.72175e-07	6.50497e-06	0.465996	0.2	0.683794	0.349517
Spon1	2.88614	3.75161e-07	6.53687e-06	0.322886	0.0916667	0.455916	0.157968
Abi1	2.1307	3.86329e-07	6.71069e-06	0.47191	0.208333	0.659973	0.309745
Prpf4b	1.68002	3.89636e-07	6.74729e-06	0.678888	0.366667	1.16049	0.690762
Abhd18	2.12176	3.91369e-07	6.75651e-06	0.445299	0.2	0.627894	0.29593
9630028H03Rik	1.66412	4.00696e-07	6.89638e-06	0.593732	0.283333	0.990203	0.59503
Tspan13	2.33247	4.12085e-07	7.07078e-06	0.394441	0.15	0.538667	0.230943
Mtmr3	2.77411	4.13445e-07	7.07255e-06	0.358368	0.133333	0.468146	0.168755
Stau2	1.91753	4.21817e-07	7.19389e-06	0.512123	0.258333	0.743452	0.387714
Gnao1	1.8296	4.44133e-07	7.5516e-06	0.552336	0.258333	0.819539	0.447933
Phf14	1.95274	4.50024e-07	7.62872e-06	0.496747	0.25	0.717238	0.367298
Xrcc6	1.88647	4.58329e-07	7.74617e-06	0.503253	0.233333	0.750343	0.397749
Immp2l	1.72611	4.59751e-07	7.74694e-06	0.581313	0.3	0.914976	0.530081
Kcnq1ot1	1.64464	4.84427e-07	8.13838e-06	0.668835	0.358333	1.19411	0.726058
Gm44257	2.40966	5.12072e-07	8.57721e-06	0.413956	0.166667	0.609442	0.252916
Pls3	3.22916	5.14135e-07	8.58621e-06	0.305145	0.0833333	0.414855	0.128472
Chd3	2.44207	5.25917e-07	8.75698e-06	0.364281	0.116667	0.486296	0.199132
Cacng8	2.00628	5.50889e-07	9.14573e-06	0.490242	0.241667	0.709214	0.353497
Chrm3	1.55808	5.65796e-07	9.36559e-06	0.775281	0.458333	1.84485	1.18405
Gm15414	3.45529	5.71563e-07	9.43331e-06	0.299231	0.0833333	0.407156	0.117835
Ctnna3	0.397081	5.80396e-07	9.52324e-06	0.219988	0.383333	0.410666	1.03421
Zfand3	2.05054	5.79741e-07	9.52324e-06	0.489651	0.225	0.701016	0.34187
Zswim5	3.42997	5.89557e-07	9.58967e-06	0.293909	0.0833333	0.370349	0.107974
Xrn1	2.62625	5.8913e-07	9.58967e-06	0.377883	0.15	0.499009	0.190008
Dagla	3.36558	5.87877e-07	9.58967e-06	0.30751	0.0916667	0.404602	0.120218
Rgs7bp	1.67308	5.98635e-07	9.70928e-06	0.59314	0.308333	0.932181	0.557164
Slc25a27	2.33835	6.12348e-07	9.90314e-06	0.348906	0.116667	0.457842	0.195797
Acin1	2.10046	6.30293e-07	1.01641e-05	0.419279	0.183333	0.570968	0.27183
Akap8l	1.64396	6.34506e-07	1.01738e-05	0.617386	0.283333	0.960054	0.583989
Abi3bp	0.130467	6.39771e-07	1.02291e-05	0.0272028	0.108333	0.0367478	0.281664
Gm26854	4.541	6.41887e-07	1.02338e-05	0.254879	0.05	0.34374	0.0756969
Tmcc1	1.68473	6.44742e-07	1.02503e-05	0.661739	0.333333	1.09391	0.64931
Ndfip1	1.77047	6.91971e-07	1.09702e-05	0.552927	0.266667	0.823292	0.465012
Nell1os	3.63956	7.05672e-07	1.1156e-05	0.280899	0.075	0.399344	0.109723
N4bp2l2	2.007	7.11352e-07	1.12143e-05	0.436428	0.183333	0.600169	0.299038
Pcp4	0.291426	7.18091e-07	1.12889e-05	0.131283	0.275	0.191503	0.657127
Cadps2	1.80039	7.21361e-07	1.13087e-05	0.500296	0.233333	0.854501	0.474621
D630045J12Rik	2.42041	7.55607e-07	1.18127e-05	0.366056	0.133333	0.497936	0.205723
Apoe	0.445416	7.76614e-07	1.2074e-05	0.334713	0.475	0.488176	1.096
Klhl2	1.79838	8.72527e-07	1.35278e-05	0.56298	0.291667	0.903985	0.502667
Fbxl17	1.57574	8.77059e-07	1.35607e-05	0.642815	0.35	1.07688	0.683415
2610035D17Rik	2.81138	8.9013e-07	1.37251e-05	0.347723	0.125	0.46071	0.163873
Cttn	2.85932	8.99241e-07	1.38277e-05	0.324069	0.1	0.434237	0.151867
Mbtd1	2.33547	9.04859e-07	1.38762e-05	0.381431	0.141667	0.502644	0.215222
Kif1b	1.64475	9.23207e-07	1.40796e-05	0.665287	0.341667	1.10962	0.674644
Tcf20	1.75513	9.23506e-07	1.40796e-05	0.512714	0.233333	0.73972	0.421462
Cdip1	2.7696	9.25631e-07	1.40796e-05	0.309876	0.0833333	0.403525	0.145698
Fbn2	2268.52	9.89173e-07	1.50056e-05	0.169722	0	0.226852	0.0001
Stx3	3.22737	9.98082e-07	1.51e-05	0.292726	0.0833333	0.37015	0.114691
Gnaq	1.60538	1.00139e-06	1.51094e-05	0.635127	0.35	1.05459	0.656907
Nrg3os	1.58436	1.00974e-06	1.51616e-05	0.899468	0.5	2.25038	1.42037
Pias2	2.0366	1.01024e-06	1.51616e-05	0.435837	0.175	0.591348	0.29036
Nme7	1.68818	1.01988e-06	1.52656e-05	0.545831	0.241667	0.808875	0.479139
Zswim6	1.75962	1.03451e-06	1.54028e-05	0.498522	0.233333	0.729385	0.414512
Dip2b	1.75613	1.03289e-06	1.54028e-05	0.516854	0.258333	0.75416	0.429443
Pcmtd1	1.93497	1.04467e-06	1.55129e-05	0.486103	0.208333	0.682878	0.352914
Slc26a4	10.2168	1.05119e-06	1.55686e-05	0.207569	0.025	0.265971	0.0260326
Ankrd33b	2.77219	1.0657e-06	1.57422e-05	0.317564	0.1	0.429049	0.154769
Gigyf2	2.28018	1.10278e-06	1.62472e-05	0.390893	0.158333	0.523425	0.229554
Ewsr1	1.71318	1.12834e-06	1.65804e-05	0.573034	0.308333	0.885792	0.517044
Reps2	1.61966	1.13184e-06	1.65886e-05	0.642224	0.35	1.06545	0.657825
Etv1	3.32263	1.14998e-06	1.67942e-05	0.257836	0.05	0.347453	0.104572
Samd12	1.52269	1.15184e-06	1.67942e-05	0.670018	0.366667	1.15682	0.759716
Cpeb1	2.71346	1.18927e-06	1.72506e-05	0.35068	0.133333	0.460696	0.169782
Cdh2	1.66747	1.18781e-06	1.72506e-05	0.634536	0.341667	1.03518	0.620806
Nedd4l	1.67574	1.20564e-06	1.7443e-05	0.609107	0.308333	0.982553	0.586338
Atrn	2.02626	1.21554e-06	1.75411e-05	0.40272	0.158333	0.536626	0.264836
Nfib	1.5833	1.22458e-06	1.7573e-05	0.751035	0.4	1.44029	0.909673
Ptprn2	1.59312	1.22387e-06	1.7573e-05	0.795979	0.425	1.63166	1.02419
Vps13a	1.73462	1.24118e-06	1.77294e-05	0.474276	0.2	0.677218	0.390412
Garem	2.17786	1.2767e-06	1.81905e-05	0.424601	0.183333	0.608538	0.27942
Hnrnpl	2.46299	1.28019e-06	1.81943e-05	0.341218	0.116667	0.443376	0.180015
Zfp398	2.57092	1.36065e-06	1.9289e-05	0.344175	0.125	0.449698	0.174917
Smyd3	1.70141	1.36885e-06	1.93491e-05	0.507392	0.233333	0.781518	0.459335
Lrig2	2.55022	1.37231e-06	1.93491e-05	0.351271	0.116667	0.468758	0.183811
Galnt1	1.92079	1.3752e-06	1.93491e-05	0.435245	0.183333	0.606082	0.315539
Bcl9	3.14294	1.38524e-06	1.94417e-05	0.292726	0.0833333	0.377842	0.120219
Galnt9	2.81556	1.42818e-06	1.99945e-05	0.318746	0.108333	0.424222	0.15067
Slit1	1.8729	1.4903e-06	2.08125e-05	0.480781	0.225	0.690583	0.368724
Fam19a2	0.498018	1.49577e-06	2.08371e-05	0.317564	0.458333	0.592783	1.19028
Tmcc3	5.56187	1.51503e-06	2.10534e-05	0.239503	0.05	0.31722	0.0570347
Tmod2	2.81779	1.54441e-06	2.14087e-05	0.316972	0.1	0.397379	0.141025
Jak1	2.31302	1.55664e-06	2.15175e-05	0.365464	0.141667	0.490329	0.211987
Apc	1.66364	1.56281e-06	2.15175e-05	0.602602	0.308333	0.939333	0.564624
Dym	2.77848	1.56373e-06	2.15175e-05	0.327617	0.108333	0.425252	0.153052
Park2	1.57479	1.6129e-06	2.214e-05	0.724423	0.391667	1.3403	0.851098
Strn3	1.76857	1.62542e-06	2.22576e-05	0.540509	0.283333	0.792099	0.447875
Trio	1.60503	1.70547e-06	2.32971e-05	0.619752	0.316667	0.970326	0.604553
Cacna1e	1.6094	1.72075e-06	2.34439e-05	0.839148	0.458333	1.86016	1.15581
Dennd2a	2.81771	1.72455e-06	2.34439e-05	0.273211	0.0666667	0.363384	0.128964
Cacna2d1	1.54839	1.73928e-06	2.35871e-05	0.781786	0.45	1.52665	0.985964
4930402H24Rik	1.53985	1.88082e-06	2.53843e-05	0.704317	0.366667	1.19677	0.777197
Pcca	1.95416	1.8871e-06	2.54081e-05	0.406268	0.158333	0.554298	0.28365
Uggt2	2.59703	1.95143e-06	2.62115e-05	0.358959	0.141667	0.473867	0.182465
Gcc2	2.38809	2.03658e-06	2.72253e-05	0.332939	0.108333	0.430668	0.18034
Xkr6	2.74523	2.05854e-06	2.74536e-05	0.289769	0.0833333	0.396922	0.144586
Sycp2	2.64302	2.09223e-06	2.7837e-05	0.318155	0.108333	0.430338	0.162821
Rlf	2.61101	2.1473e-06	2.84711e-05	0.321112	0.108333	0.419603	0.160705
Snap91	1.6641	2.15e-06	2.84711e-05	0.562389	0.275	0.865723	0.520236
Fnbp1	2.24341	2.20502e-06	2.91311e-05	0.394441	0.175	0.529659	0.236096
Flrt3	1.91284	2.2222e-06	2.92894e-05	0.435245	0.191667	0.616658	0.322378
Rab11fip2	1.91932	2.23706e-06	2.94163e-05	0.45476	0.216667	0.644304	0.335693
Arhgap17	2.39317	2.27748e-06	2.97394e-05	0.308102	0.0916667	0.395453	0.165242
Grip1os2	5.21982	2.27029e-06	2.97394e-05	0.217031	0.0333333	0.284046	0.0544168
Fgf10	10.7788	2.27665e-06	2.97394e-05	0.197516	0.025	0.257712	0.0239093
Nckap5	4.3108	2.30596e-06	3.00416e-05	0.241869	0.05	0.349438	0.0810611
Slc44a5	1.81247	2.47669e-06	3.21171e-05	0.507983	0.241667	0.792976	0.437512
Tcp11l1	3.79671	2.51471e-06	3.24718e-05	0.276759	0.0833333	0.351003	0.0924493
Fbxl5	2.29254	2.51558e-06	3.24718e-05	0.377292	0.158333	0.509353	0.222178
1700084C06Rik	2.31339	2.53045e-06	3.25889e-05	0.373743	0.15	0.523574	0.226323
Scai	1.71768	2.55825e-06	3.27993e-05	0.52395	0.275	0.769376	0.447916
Igf2bp3	1.9937	2.55844e-06	3.27993e-05	0.437611	0.191667	0.616932	0.30944
Trip12	1.83036	2.5813e-06	3.30172e-05	0.457717	0.2	0.6464	0.353154
Thsd4	2.42479	2.61586e-06	3.33834e-05	0.370195	0.15	0.492138	0.202961
Ankrd10	2.55204	2.66638e-06	3.39512e-05	0.302188	0.0916667	0.384541	0.15068
Bin1	2.14919	2.70006e-06	3.43023e-05	0.343584	0.116667	0.467258	0.217411
9330159F19Rik	1.9468	2.76025e-06	3.49095e-05	0.425784	0.183333	0.576672	0.296216
Aftph	2.89453	2.75725e-06	3.49095e-05	0.288587	0.0833333	0.358259	0.123771
Ano4	2.0243	2.78237e-06	3.50318e-05	0.428149	0.2	0.653767	0.32296
Rab11fip3	1.96929	2.78225e-06	3.50318e-05	0.399172	0.158333	0.531548	0.269919
Sybu	1.64613	2.94911e-06	3.70482e-05	0.568303	0.275	0.869128	0.527984
Usp25	4.4507	2.96241e-06	3.7113e-05	0.24246	0.0583333	0.308777	0.0693773
Kctd16	1.52935	2.96746e-06	3.7113e-05	0.781786	0.45	1.68464	1.10154
Zfhx2	2.95456	2.99686e-06	3.73149e-05	0.32052	0.116667	0.413924	0.140096
Pip5k1b	1.8999	2.99241e-06	3.73149e-05	0.464222	0.2	0.705143	0.371148
Adam12	8.38767	3.06774e-06	3.81131e-05	0.185689	0.0166667	0.244383	0.029136
Col4a2	2.43092	3.12921e-06	3.87912e-05	0.338261	0.125	0.451338	0.185666
Sfpq	1.85904	3.14802e-06	3.89386e-05	0.448255	0.2	0.610805	0.32856
Gpr63	2.33419	3.17156e-06	3.91437e-05	0.369604	0.15	0.499574	0.214025
4933406I18Rik	1.82916	3.27657e-06	4.03513e-05	0.392667	0.15	0.538568	0.294434
Gm16432	2.61547	3.30692e-06	4.05476e-05	0.329982	0.116667	0.44457	0.169977
B3gat1	3.60466	3.30134e-06	4.05476e-05	0.239503	0.05	0.306218	0.0849505
Baiap2	1.82046	3.33239e-06	4.0771e-05	0.470136	0.216667	0.6541	0.359304
Fam193a	1.94472	3.34215e-06	4.08017e-05	0.403312	0.166667	0.536495	0.275872
Ap2b1	1.72112	3.36766e-06	4.08952e-05	0.475458	0.216667	0.682048	0.396281
Greb1l	6.647	3.36055e-06	4.08952e-05	0.206387	0.0333333	0.267542	0.04025
Shtn1	1.94775	3.3716e-06	4.08952e-05	0.431697	0.183333	0.597167	0.306593
Hnrnpdl	1.66744	3.41035e-06	4.12763e-05	0.572442	0.308333	0.85257	0.511306
Diaph2	1.70327	3.54834e-06	4.27624e-05	0.51094	0.233333	0.785941	0.46143
Klhl7	1.8709	3.543e-06	4.27624e-05	0.431697	0.2	0.594155	0.317576
Gm1992	1.68762	3.58654e-06	4.31305e-05	0.518628	0.25	0.787939	0.466894
Clcn2	4.03145	3.75641e-06	4.50769e-05	0.222354	0.0416667	0.275783	0.0684078
Srrm1	1.92728	3.7913e-06	4.53988e-05	0.432289	0.191667	0.586608	0.304372
Ccar1	2.09416	3.84404e-06	4.59326e-05	0.353637	0.125	0.46284	0.221014
Chd9	1.67577	3.99788e-06	4.76697e-05	0.562389	0.291667	0.856673	0.511211
Mnat1	2.33853	4.02558e-06	4.78984e-05	0.340627	0.125	0.443017	0.189443
Tanc1	1.82475	4.06005e-06	4.82067e-05	0.492017	0.241667	0.73074	0.40046
Rev1	1.93973	4.11863e-06	4.87993e-05	0.425784	0.2	0.572476	0.295131
Dnajc21	3.45604	4.21552e-06	4.98424e-05	0.234181	0.05	0.289951	0.083897
Crtac1	2.71549	4.24609e-06	4.99938e-05	0.283856	0.0833333	0.388268	0.142982
Orc4	2.33792	4.26237e-06	5.0011e-05	0.354228	0.141667	0.455808	0.194964
Tmem243	1.89486	4.27016e-06	5.0011e-05	0.453578	0.216667	0.677407	0.357497
Slc1a1	2.13312	4.27421e-06	5.0011e-05	0.386162	0.166667	0.513171	0.240574
Asap2	2.07854	4.32391e-06	5.04875e-05	0.395033	0.166667	0.591671	0.284656
Gm15594	2.46804	4.41094e-06	5.12908e-05	0.348906	0.15	0.484127	0.196158
Dennd6a	3.29156	4.4074e-06	5.12908e-05	0.269072	0.075	0.33656	0.102249
Frmd4b	4.05622	4.42633e-06	5.13637e-05	0.23359	0.05	0.313687	0.0773346
Phf21a	1.59673	4.44614e-06	5.14874e-05	0.577173	0.308333	0.884305	0.553822
Stim2	1.83061	4.4562e-06	5.1498e-05	0.438794	0.208333	0.616875	0.336977
Sh3bp5	2.11359	4.46937e-06	5.15186e-05	0.371969	0.15	0.492203	0.232875
Sptb	3.49023	4.4763e-06	5.15186e-05	0.252513	0.0666667	0.308106	0.0882767
Metap1d	6.51447	4.49157e-06	5.15889e-05	0.196334	0.025	0.244287	0.0374991
1700007F19Rik	3.26113	4.51233e-06	5.17218e-05	0.300414	0.108333	0.468413	0.143635
Tenm1	1.71824	4.57627e-06	5.23481e-05	0.415139	0.158333	0.678698	0.394996
Kif13b	3.22615	4.60894e-06	5.26149e-05	0.260201	0.0666667	0.32922	0.102047
Camk2b	1.61987	4.67794e-06	5.31868e-05	0.573034	0.316667	0.877066	0.541444
Snx32	1.81801	4.73137e-06	5.36858e-05	0.437611	0.191667	0.598817	0.329381
Rnf182	2.32572	4.78724e-06	5.42104e-05	0.392667	0.191667	0.570148	0.245148
Brwd1	1.83353	4.84133e-06	5.47129e-05	0.41573	0.175	0.554401	0.302367
Cep85l	4.39027	4.96174e-06	5.59613e-05	0.240686	0.0583333	0.295792	0.0673745
Luzp1	1.76476	4.98176e-06	5.59627e-05	0.447073	0.2	0.636771	0.360826
Kdm4b	2.81469	4.9721e-06	5.59627e-05	0.257836	0.0666667	0.314105	0.111595
Mtus2	1.84653	5.00437e-06	5.61048e-05	0.420461	0.175	0.594259	0.321825
D030068K23Rik	2.56463	5.17595e-06	5.7913e-05	0.314607	0.108333	0.462106	0.180184
Sec61a2	2.022	5.21448e-06	5.82283e-05	0.416913	0.191667	0.566354	0.280097
Tmem63b	1.99354	5.43087e-06	6.05246e-05	0.347723	0.116667	0.456813	0.229147
Gm26693	5.0775	5.45836e-06	6.07108e-05	0.206387	0.0333333	0.264023	0.0519987
Igfbp4	0.227453	5.4799e-06	6.08301e-05	0.0342992	0.116667	0.0450074	0.197875
Slc17a7	1.56862	5.57557e-06	6.17703e-05	0.680071	0.383333	1.1346	0.723313
0610010F05Rik	2.86792	5.763e-06	6.37213e-05	0.289178	0.0916667	0.368139	0.128364
1600010M07Rik	1.91269	5.80962e-06	6.41109e-05	0.364281	0.133333	0.488382	0.255337
Dok6	1.57483	5.83281e-06	6.42408e-05	0.778238	0.441667	1.63771	1.03993
Lrch1	2.74064	5.86509e-06	6.44702e-05	0.2945	0.1	0.390042	0.142318
BC005561	1.78361	6.02713e-06	6.61222e-05	0.446481	0.2	0.60453	0.338937
Mllt10	1.62686	6.1844e-06	6.7584e-05	0.599054	0.325	0.918502	0.564586
Samd5	2.66739	6.18194e-06	6.7584e-05	0.286221	0.0916667	0.381437	0.143
Ralgps2	2.04908	6.2752e-06	6.84434e-05	0.366647	0.141667	0.48662	0.237482
Map2k4	1.68761	6.34956e-06	6.91206e-05	0.542874	0.3	0.807371	0.478411
Upf2	1.78535	6.41316e-06	6.92769e-05	0.39385	0.15	0.523158	0.293028
Nnat	1.93332	6.38649e-06	6.92769e-05	0.422827	0.191667	0.701779	0.362992
Nsf	1.5408	6.39227e-06	6.92769e-05	0.709048	0.383333	1.22249	0.793413
Rab27b	2.86772	6.40756e-06	6.92769e-05	0.248965	0.0583333	0.334845	0.116763
Lrrn2	1.886	6.49711e-06	6.99154e-05	0.448255	0.216667	0.617976	0.327664
Whsc1	2.17995	6.5901e-06	7.05116e-05	0.348906	0.133333	0.466875	0.214167
Sgcd	1.56004	6.57704e-06	7.05116e-05	0.660556	0.358333	1.32518	0.849457
Traf3	2.38274	6.58488e-06	7.05116e-05	0.346541	0.141667	0.463644	0.194585
Ccdc85a	1.99197	6.92537e-06	7.38746e-05	0.405677	0.183333	0.575515	0.288918
Fry	1.53307	7.06931e-06	7.52099e-05	0.764045	0.416667	1.44014	0.939381
Dpp6	1.56224	7.20688e-06	7.60982e-05	0.817859	0.45	1.71293	1.09646
Smek2	3.0977	7.1886e-06	7.60982e-05	0.244826	0.0583333	0.305968	0.0987728
4930595D18Rik	19.6553	7.20342e-06	7.60982e-05	0.160852	0.00833333	0.193944	0.00986723
Wasf3	2.80822	7.3394e-06	7.73523e-05	0.296274	0.1	0.381951	0.136012
Ddx39b	2.23515	7.39441e-06	7.77865e-05	0.313424	0.108333	0.410123	0.183488
Itgb3bp	2.84689	7.42401e-06	7.79521e-05	0.280308	0.0833333	0.365566	0.128409
Ly6h	1.5687	7.56483e-06	7.91354e-05	0.565346	0.3	0.871933	0.555833
Tra2a	1.59951	7.58461e-06	7.91952e-05	0.639858	0.366667	1.02041	0.637953
Fbxo38	2.89595	7.76095e-06	8.07368e-05	0.299231	0.108333	0.380067	0.131241
Eaf2	2.9213	7.96655e-06	8.25704e-05	0.266115	0.075	0.340825	0.116669
Fmn2	1.55619	8.2418e-06	8.51098e-05	0.555293	0.3	0.832861	0.535191
Nptx1	2.98984	8.22758e-06	8.51098e-05	0.244234	0.0583333	0.312527	0.10453
Nudt5	2.34317	8.25811e-06	8.5122e-05	0.315789	0.116667	0.407088	0.173734
Bicd1	1.53453	8.30683e-06	8.54678e-05	0.586044	0.316667	0.901322	0.587359
Grik4	1.7491	8.37e-06	8.59605e-05	0.520993	0.25	1.06237	0.607379
Brd7	4.21063	8.49263e-06	8.7061e-05	0.20343	0.0333333	0.245069	0.0582026
A830082K12Rik	3.20541	8.55462e-06	8.75258e-05	0.22058	0.0416667	0.28307	0.0883101
Zfr2	3.26158	8.87756e-06	9.05125e-05	0.247782	0.0666667	0.310527	0.0952076
Itch	2.02383	8.89973e-06	9.05745e-05	0.395033	0.183333	0.541352	0.267489
Dzip1	2.66141	9.09057e-06	9.23497e-05	0.262567	0.075	0.334312	0.125615
Lrp1	2.24999	9.23856e-06	9.3684e-05	0.30751	0.108333	0.400438	0.177973
Parm1	7.29582	9.43703e-06	9.5353e-05	0.201656	0.0416667	0.275231	0.0377244
Nf2	2.61888	9.69212e-06	9.77549e-05	0.2945	0.1	0.37789	0.144294
Apba2	1.58649	9.83561e-06	9.90247e-05	0.63217	0.375	1.02022	0.643071
Glp2r	2.19079	9.91816e-06	9.95267e-05	0.342401	0.133333	0.450189	0.205491
Ddx46	2.27279	9.92084e-06	9.95267e-05	0.316972	0.116667	0.41065	0.180681
Sptbn4	1.59072	1.02193e-05	0.000102339	0.531047	0.266667	0.762035	0.47905
Gm11817	2.84186	1.03044e-05	0.000102643	0.260201	0.075	0.335404	0.118023
Zfp329	2.49754	1.02981e-05	0.000102643	0.310467	0.116667	0.398302	0.159477
Plcl2	1.62026	1.0288e-05	0.000102643	0.432289	0.183333	0.607417	0.374889
Erdr1	2.16774	1.03278e-05	0.000102694	0.248374	0.0583333	0.327447	0.151055
Metap2	2.51545	1.05208e-05	0.000104245	0.28563	0.0916667	0.366035	0.145515
Ttr	8.91999	1.05393e-05	0.000104245	0.180958	0.025	0.246476	0.0276319
Tbata	6.26197	1.06376e-05	0.00010492	0.195151	0.0333333	0.244833	0.0390984
Pacrg	2.49136	1.07997e-05	0.00010626	0.303371	0.108333	0.404027	0.162171
Chst11	2.4881	1.10871e-05	0.000108707	0.316972	0.116667	0.416338	0.167331
Pnpt1	2.65057	1.11544e-05	0.000109178	0.302188	0.108333	0.393211	0.14835
Cep70	2.1606	1.11831e-05	0.000109268	0.312241	0.108333	0.402195	0.186149
Ap2a2	2.16102	1.13736e-05	0.000110745	0.325843	0.125	0.424648	0.196504
Cdk17	1.78215	1.13557e-05	0.000110745	0.396215	0.175	0.563775	0.316345
Gm26733	1.51975	1.18892e-05	0.000115566	0.63631	0.35	1.02823	0.676582
P2ry12	2.21885	1.20336e-05	0.000116768	0.308102	0.108333	0.419609	0.189111
Epn2	1.78355	1.21525e-05	0.000117718	0.447073	0.216667	0.639285	0.358433
Mpped1	2.43877	1.22089e-05	0.000118062	0.26848	0.075	0.394071	0.161586
Ldb2	1.78035	1.228e-05	0.000118545	0.371969	0.141667	0.617187	0.346666
Arnt2	2.58161	1.23687e-05	0.000119197	0.244234	0.0583333	0.309157	0.119753
Ckap5	2.10157	1.24097e-05	0.000119387	0.334122	0.125	0.433672	0.206356
Kmt2e	1.70346	1.24843e-05	0.0001199	0.467771	0.233333	0.650975	0.382149
Ldlrad4	1.61517	1.25282e-05	0.000120117	0.563572	0.3	0.88631	0.548742
Lman2l	2.56254	1.25672e-05	0.000120286	0.286813	0.0916667	0.357111	0.139358
Prrt1	2.41635	1.26733e-05	0.000121096	0.312241	0.116667	0.409284	0.169381
C2cd5	1.64472	1.29139e-05	0.000123038	0.560615	0.283333	0.844212	0.513286
Rtn4rl1	2.747	1.29203e-05	0.000123038	0.259018	0.075	0.319073	0.116153
Tia1	1.52279	1.29663e-05	0.000123267	0.600237	0.325	0.901209	0.591813
Cnot3	1.66621	1.29928e-05	0.000123311	0.461266	0.225	0.643881	0.386434
Dcaf8	2.40987	1.32517e-05	0.000125557	0.271437	0.0833333	0.337521	0.140058
Timmdc1	2.31274	1.34661e-05	0.000127373	0.316381	0.116667	0.413525	0.178803
Dis3l2	2.00276	1.36007e-05	0.000128431	0.390302	0.191667	0.522683	0.260981
Pid1	1.73255	1.37774e-05	0.000129881	0.47191	0.258333	0.712599	0.411301
Gm26804	3.15413	1.38889e-05	0.000130714	0.244234	0.0666667	0.301142	0.0954755
Ccny	1.86729	1.39615e-05	0.000131178	0.435245	0.216667	0.598138	0.320323
Tial1	1.89862	1.40549e-05	0.000131835	0.414548	0.191667	0.55445	0.292028
Wdr33	1.78385	1.42366e-05	0.000133206	0.455352	0.225	0.633245	0.354988
Man2a1	3.12742	1.45053e-05	0.000135383	0.231224	0.0583333	0.294002	0.0940077
Celf5	1.62939	1.47413e-05	0.000137357	0.455943	0.216667	0.640825	0.393292
Tmem132b	1.57551	1.47821e-05	0.00013751	0.591366	0.325	0.932392	0.591802
Gm3848	4.24173	1.48473e-05	0.000137889	0.182141	0.025	0.234012	0.0551692
Gas7	1.97143	1.49112e-05	0.000138254	0.392667	0.183333	0.527608	0.267627
Abi2	1.66549	1.49608e-05	0.000138486	0.494382	0.258333	0.706391	0.424135
Acvr1	2.27072	1.51033e-05	0.000139576	0.331165	0.133333	0.441674	0.194509
Ago3	1.61434	1.52826e-05	0.000141	0.513897	0.283333	0.75744	0.469195
Eml5	1.56404	1.53446e-05	0.000141341	0.58427	0.325	0.893208	0.57109
Whamm	3.56383	1.5869e-05	0.000145933	0.218805	0.05	0.273612	0.0767747
Nrd1	1.78849	1.5924e-05	0.000146199	0.392076	0.175	0.514978	0.28794
Inpp4a	3.60512	1.59798e-05	0.000146472	0.260792	0.0916667	0.325633	0.0903251
Efr3a	1.94475	1.63251e-05	0.000149395	0.396215	0.175	0.564469	0.290252
Rbm6	1.57145	1.64598e-05	0.000150139	0.561798	0.316667	0.854294	0.543634
Fam178a	1.86375	1.64477e-05	0.000150139	0.392076	0.175	0.526524	0.282508
Atp2c1	1.54895	1.65991e-05	0.000151164	0.662921	0.358333	1.10884	0.715863
Fbxl7	26.5916	1.67446e-05	0.000152243	0.149024	0.00833333	0.195883	0.00736634
Ppp1r12b	1.8054	1.68333e-05	0.00015256	0.422235	0.208333	0.583565	0.323234
Chst9	5.49911	1.68337e-05	0.00015256	0.200473	0.0416667	0.28725	0.0522358
N4bp2l1	3.5911	1.70765e-05	0.000154512	0.208752	0.0416667	0.251786	0.070114
P3h3	6.74697	1.71636e-05	0.000155051	0.195742	0.0416667	0.241343	0.0357705
Traip	3.29486	1.72923e-05	0.000155963	0.22945	0.0583333	0.298119	0.09048
Pcnx	1.77611	1.75629e-05	0.000157646	0.452986	0.233333	0.631162	0.355362
Disp2	2.33474	1.76644e-05	0.000158084	0.323477	0.133333	0.426681	0.182753
Far2	1.9914	1.76687e-05	0.000158084	0.316972	0.116667	0.41692	0.209361
Aig1	1.72254	1.76959e-05	0.000158084	0.452395	0.216667	0.650343	0.377548
Atp9a	1.89032	1.7871e-05	0.000159143	0.375517	0.166667	0.496862	0.262846
Gm12353	2.47955	1.78626e-05	0.000159143	0.32052	0.133333	0.423636	0.170852
Cnot4	1.59919	1.80938e-05	0.000160872	0.543465	0.3	0.81206	0.507795
Rbm4b	1.82907	1.83148e-05	0.00016258	0.392076	0.175	0.530669	0.290131
Pabpc4	2.04408	1.86067e-05	0.000164911	0.362507	0.158333	0.50344	0.246292
Trim44	1.9286	1.87328e-05	0.000165767	0.410408	0.2	0.545194	0.282688
Slc22a17	1.55113	1.87752e-05	0.000165882	0.543465	0.275	0.813163	0.524239
Itga4	1653.98	1.89078e-05	0.000166791	0.13424	0	0.165398	0.0001
Syt14	1.9534	1.93858e-05	0.000170464	0.369012	0.158333	0.49973	0.255825
Eps15l1	3.12587	1.93969e-05	0.000170464	0.238912	0.0666667	0.287716	0.0920435
Hnrnpll	2.76493	1.9415e-05	0.000170464	0.284447	0.1	0.356357	0.128885
Pde3b	5.39928	1.95486e-05	0.00017137	0.189237	0.0333333	0.225497	0.0417642
Gm38112	1.61377	1.96575e-05	0.00017179	0.43288	0.208333	0.600851	0.372327
Flnb	1.90135	1.96363e-05	0.00017179	0.409225	0.2	0.554718	0.29175
Abr	1.62624	1.9724e-05	0.000172103	0.487877	0.241667	0.704201	0.433025
Aff3	1.52669	2.05837e-05	0.000179266	0.652277	0.383333	1.10707	0.725145
Mboat2	1.94785	2.06085e-05	0.000179266	0.350089	0.15	0.460407	0.236366
Mat2a	1.89039	2.07487e-05	0.000180206	0.381431	0.166667	0.499468	0.264215
Cspp1	1.72552	2.08319e-05	0.00018065	0.464814	0.258333	0.652457	0.378122
Cyld	1.8292	2.09465e-05	0.000181085	0.372561	0.166667	0.504425	0.275763
Zfp652	2.61768	2.0945e-05	0.000181085	0.30751	0.125	0.393791	0.150435
Gm15520	3.72285	2.09998e-05	0.000181268	0.192785	0.0333333	0.264528	0.0710551
Pcyt2	1.94726	2.14802e-05	0.000184848	0.356594	0.141667	0.480157	0.246582
9930021J03Rik	1.90757	2.14733e-05	0.000184848	0.36369	0.15	0.483057	0.253232
Mycbp	1.93555	2.15509e-05	0.000185028	0.356594	0.15	0.492048	0.254216
Arhgef25	1.59811	2.15668e-05	0.000185028	0.502661	0.266667	0.72	0.450533
Tcf12	1.58657	2.18609e-05	0.000186981	0.506209	0.283333	0.746717	0.47065
Gm27153	2.60283	2.18306e-05	0.000186981	0.244234	0.0666667	0.310613	0.119337
Ywhab	4.64516	2.23484e-05	0.000190282	0.208752	0.05	0.264298	0.0568976
Fam214a	2.26843	2.27769e-05	0.000193638	0.285038	0.1	0.356516	0.157164
Slc16a2	2.80294	2.34559e-05	0.00019881	0.240095	0.0666667	0.306535	0.109362
Timp4	2.34732	2.34347e-05	0.00019881	0.289178	0.1	0.391025	0.166583
Jakmip3	2.48484	2.35911e-05	0.000199459	0.282082	0.1	0.349779	0.140765
Clstn2	1.54541	2.36034e-05	0.000199459	0.781786	0.408333	1.74976	1.13223
Rnf150	1.65899	2.3689e-05	0.000199811	0.523359	0.275	0.800163	0.482318
Lmo7	1.73063	2.3716e-05	0.000199811	0.475458	0.258333	0.6688	0.386448
Fnip1	2.16384	2.39334e-05	0.000201341	0.349497	0.15	0.458374	0.211834
Gm26909	3.52309	2.41916e-05	0.00020321	0.243051	0.075	0.311007	0.0882767
Agrp	2.06691	2.42414e-05	0.000203325	0.339444	0.141667	0.452964	0.21915
Atp6v1b2	2.11911	2.45069e-05	0.000205245	0.351271	0.158333	0.449964	0.212336
Homer2	2.68102	2.45953e-05	0.000205679	0.291543	0.116667	0.398876	0.148778
Gm15952	3.36963	2.47861e-05	0.000206968	0.245417	0.075	0.318473	0.0945128
Fam131a	2.24901	2.4926e-05	0.000207828	0.358959	0.166667	0.482676	0.214617
Ccdc30	2.21575	2.49744e-05	0.000207923	0.280308	0.0916667	0.346002	0.156156
Ash1l	1.5525	2.513e-05	0.000208909	0.48906	0.233333	0.691494	0.445408
Usp46	1.63647	2.53942e-05	0.000210794	0.395624	0.166667	0.531891	0.325024
Fip1l1	3.13633	2.55632e-05	0.000211884	0.218214	0.05	0.271485	0.0865614
Cers6	1.57603	2.58329e-05	0.000213529	0.541691	0.3	0.800259	0.507769
Chrna7	2.05149	2.58375e-05	0.000213529	0.33767	0.141667	0.458284	0.223391
Apba1	1.58242	2.62047e-05	0.000216246	0.491425	0.258333	0.722225	0.456407
Dcaf6	1.69673	2.66798e-05	0.000219788	0.451212	0.241667	0.629386	0.37094
Skap2	4.15364	2.6712e-05	0.000219788	0.187463	0.0333333	0.225365	0.0542571
Ppp1r14c	2.94733	2.74115e-05	0.000225215	0.264932	0.0916667	0.346555	0.117583
Ppargc1a	2.25843	2.76235e-05	0.000226296	0.270254	0.0916667	0.350237	0.15508
Crym	2.93072	2.7603e-05	0.000226296	0.248374	0.075	0.323926	0.110528
Cep83	2.64792	2.80585e-05	0.000229525	0.261975	0.0833333	0.32841	0.124026
Mkln1os	2.71809	2.8251e-05	0.00023043	0.27262	0.1	0.353337	0.129995
Gm15810	2.10553	2.82228e-05	0.00023043	0.291543	0.108333	0.386951	0.183778
Csnk1g3	1.96086	2.8568e-05	0.000232342	0.362507	0.166667	0.471682	0.240548
Rsbn1l	2.2074	2.86659e-05	0.000232802	0.306919	0.116667	0.399433	0.180952
Nsg2	1.53772	2.96899e-05	0.000240424	0.445299	0.216667	0.648861	0.421962
Kcnt2	1.53651	2.98079e-05	0.000241033	0.562389	0.291667	0.911231	0.593052
Ppp2r5e	2.04126	3.00143e-05	0.000242353	0.326434	0.133333	0.42989	0.2106
Ralgapa1	1.50137	3.12748e-05	0.00025217	0.670018	0.366667	1.11657	0.743701
Sel1l	1.8092	3.15109e-05	0.00025371	0.410408	0.191667	0.56521	0.312409
Gm13963	2.04894	3.20496e-05	0.000257679	0.328208	0.133333	0.452188	0.220693
Ulk4	1.78803	3.23899e-05	0.000260043	0.398581	0.183333	0.530822	0.296876
Adam15	4.83641	3.25892e-05	0.000261271	0.181549	0.0333333	0.226534	0.0468393
Vcl	2.41187	3.27302e-05	0.000261894	0.267297	0.0916667	0.335272	0.139009
Plekhh2	3.8798	3.276e-05	0.000261894	0.185098	0.0333333	0.234446	0.0604273
Gpi1	2.17919	3.29883e-05	0.0002631	0.324069	0.133333	0.440046	0.201931
Kirrel3	1.7368	3.30982e-05	0.000263475	0.382614	0.158333	0.774797	0.446106
Nktr	1.5115	3.34734e-05	0.000266085	0.605559	0.333333	0.924977	0.611959
Armc9	1.67423	3.37983e-05	0.000267534	0.430514	0.208333	0.60826	0.363307
Ncoa7	1.55423	3.3768e-05	0.000267534	0.532229	0.291667	0.76943	0.495056
Hnrnpm	1.69105	3.37797e-05	0.000267534	0.422235	0.191667	0.588129	0.347789
Kifap3	1.62624	3.42982e-05	0.000270729	0.467179	0.241667	0.659979	0.40583
Mbd5	1.50783	3.4871e-05	0.000274866	0.69249	0.366667	1.19955	0.795544
Pum1	1.69906	3.49627e-05	0.000275203	0.380248	0.166667	0.500259	0.294433
Snta1	2.90975	3.51511e-05	0.000275914	0.236546	0.0666667	0.297473	0.102233
Slc50a1	2.02982	3.51193e-05	0.000275914	0.278533	0.0916667	0.366581	0.180598
Gm14330	2.34027	3.56783e-05	0.000278899	0.29864	0.116667	0.382668	0.163515
Taf15	1.67066	3.56801e-05	0.000278899	0.419279	0.191667	0.566645	0.339174
Pkd1	1.83266	3.59734e-05	0.000280413	0.370195	0.166667	0.489712	0.267214
Lpp	2.07794	3.65379e-05	0.00028442	0.32466	0.125	0.424745	0.204407
4921511C10Rik	1.714	3.66592e-05	0.000284577	0.456535	0.233333	0.727959	0.424715
Itfg1	1.97561	3.66422e-05	0.000284577	0.334713	0.141667	0.438212	0.221811
Arhgef12	1.84177	3.6796e-05	0.000285115	0.377292	0.175	0.50051	0.271756
Gm26542	2.50036	3.68299e-05	0.000285115	0.25547	0.0833333	0.33036	0.132125
Rptor	1.93018	3.76734e-05	0.000290845	0.363099	0.175	0.470931	0.243983
Cacna1b	1.6311	3.87213e-05	0.000296116	0.452395	0.241667	0.63994	0.392336
Atp6ap1	2.81543	3.87244e-05	0.000296116	0.222945	0.0583333	0.291193	0.103428
Sel1l3	1.74296	3.85863e-05	0.000296116	0.347132	0.141667	0.477142	0.273753
Ap3m1	2.46982	3.87233e-05	0.000296116	0.254879	0.0833333	0.325407	0.131753
Manf	1.89469	3.8584e-05	0.000296116	0.347723	0.15	0.472953	0.249621
Satb2	2.32862	3.95303e-05	0.000301867	0.237138	0.0666667	0.33684	0.144652
Atrx	1.54021	3.99862e-05	0.000304523	0.503844	0.266667	0.70881	0.460205
Ablim2	1.70216	3.99634e-05	0.000304523	0.382614	0.175	0.512425	0.301043
Pak7	1.52727	4.0187e-05	0.000305639	0.500887	0.258333	0.747282	0.489292
Coro2b	2.34004	4.02962e-05	0.000305892	0.254287	0.075	0.309125	0.132102
Fbxo11	1.69189	4.03291e-05	0.000305892	0.409817	0.2	0.5517	0.326085
Dclk2	1.87608	4.14063e-05	0.000313219	0.375517	0.175	0.511885	0.272848
Rnf165	1.97407	4.17922e-05	0.000315713	0.319338	0.125	0.407449	0.2064
Aven	3.64735	4.20825e-05	0.000317055	0.183915	0.0333333	0.230353	0.0631562
Bptf	1.68173	4.20491e-05	0.000317055	0.409817	0.191667	0.552309	0.328417
Desi2	2.22722	4.21446e-05	0.000317099	0.310467	0.125	0.402772	0.180841
Plppr4	1.53988	4.25623e-05	0.000319245	0.569486	0.341667	0.879023	0.57084
Ccdc88c	3.93357	4.26e-05	0.000319245	0.193377	0.0416667	0.246891	0.0627651
Actr2	1.71693	4.31761e-05	0.000323132	0.43702	0.233333	0.600858	0.349961
Dnajc3	2.21065	4.3332e-05	0.000323868	0.259018	0.0833333	0.326258	0.147585
Scmh1	1.65577	4.3782e-05	0.000326365	0.44175	0.225	0.61299	0.370213
Pdcd4	1.75831	4.37686e-05	0.000326365	0.328208	0.125	0.437164	0.248627
AU040320	2.54939	4.54287e-05	0.000337299	0.265523	0.0916667	0.335305	0.131523
Jakmip1	1.94395	4.58968e-05	0.000340326	0.316972	0.125	0.412188	0.212037
Hps4	2.86539	4.61168e-05	0.000341507	0.253105	0.0833333	0.318101	0.111015
Syt17	3.19324	4.63468e-05	0.000342759	0.209935	0.05	0.285614	0.0894433
Mcts1	2.91221	4.67814e-05	0.000345291	0.22945	0.0666667	0.280635	0.0963649
Myo18a	1.63028	4.68118e-05	0.000345291	0.408634	0.2	0.539995	0.331228
Gtdc1	1.81355	4.72209e-05	0.000347852	0.438794	0.233333	0.636252	0.350832
Gm15563	1.97998	4.73935e-05	0.000348667	0.347132	0.15	0.477354	0.241091
Sltm	1.61293	4.74909e-05	0.000348928	0.480781	0.258333	0.689739	0.427632
Cst3	0.527757	4.76991e-05	0.00035	0.412182	0.5	0.615126	1.16555
Ndufaf7	1.95072	4.82239e-05	0.000353391	0.340627	0.141667	0.447327	0.229314
Slc7a14	1.68319	4.89434e-05	0.000357821	0.359551	0.15	0.487848	0.289835
Psmd9	2.42666	4.89556e-05	0.000357821	0.241869	0.075	0.298682	0.123084
Srgap2	1.67083	4.90422e-05	0.000357989	0.507392	0.266667	0.794698	0.475631
Nfat5	1.56461	4.91077e-05	0.000358003	0.514488	0.275	0.728387	0.46554
A230050P20Rik	2.15675	4.92015e-05	0.000358223	0.296274	0.116667	0.381521	0.176897
Angptl2	1.90501	4.97154e-05	0.000361497	0.349497	0.158333	0.471673	0.247596
Slc35c2	12.5989	4.98421e-05	0.000361849	0.148433	0.0166667	0.177849	0.0141162
Trim37	1.82393	5.01962e-05	0.000363583	0.345949	0.15	0.45352	0.24865
Angpt2	4.528	5.05179e-05	0.000365443	0.19929	0.05	0.245103	0.0541307
Bcl11b	1.78768	5.05989e-05	0.000365559	0.413365	0.2	0.639994	0.358003
Ccnh	2.08053	5.06993e-05	0.000365815	0.304554	0.125	0.399582	0.192057
Amd1	2.60723	5.08142e-05	0.000366175	0.261384	0.0916667	0.342986	0.131552
Pdia6	2.5189	5.12911e-05	0.000369139	0.253696	0.0833333	0.338226	0.134276
Rock1	1.5491	5.15056e-05	0.000370209	0.46304	0.225	0.642582	0.41481
Gabra5	1.97564	5.19994e-05	0.000373282	0.395624	0.2	0.539357	0.273003
Depdc5	2.87099	5.22961e-05	0.000374933	0.267297	0.108333	0.340209	0.118499
Mtmr1	3.07158	5.24237e-05	0.000375369	0.247191	0.0833333	0.311581	0.10144
Gm26722	8.46022	5.34952e-05	0.000382555	0.16026	0.025	0.19168	0.0226566
Slit2	1.91201	5.4694e-05	0.000390632	0.358368	0.158333	0.598627	0.313089
Gabrb1	1.57837	5.5143e-05	0.000393339	0.843879	0.416667	1.91123	1.21089
Mthfd1l	14.3623	5.53872e-05	0.000394581	0.14725	0.0166667	0.222338	0.0154807
Klhl3	1.95477	5.55099e-05	0.000394955	0.337079	0.15	0.433804	0.221921
Lrba	1.5441	5.57901e-05	0.000396448	0.452986	0.233333	0.63736	0.412772
Gm5441	2.11315	5.63093e-05	0.000399633	0.299823	0.116667	0.39924	0.188931
Ubr3	1.54808	5.6923e-05	0.000403344	0.528681	0.3	0.777088	0.501969
Bre	2.06631	5.69756e-05	0.000403344	0.335896	0.15	0.442434	0.214117
6530409C15Rik	2.30957	5.70918e-05	0.000403659	0.30751	0.133333	0.403182	0.17457
Timm44	2.12777	5.78857e-05	0.000408247	0.313424	0.133333	0.398111	0.187102
Clk4	1.70082	5.80097e-05	0.000408609	0.43288	0.216667	0.586722	0.344963
Map4	1.61324	5.81122e-05	0.000408819	0.448255	0.216667	0.630123	0.390595
Pcdh19	3.20052	5.85439e-05	0.000410829	0.202247	0.05	0.260582	0.0814186
Rsf1os1	2.03622	5.84904e-05	0.000410829	0.295683	0.108333	0.389173	0.191125
Kdm2b	2.64458	5.98595e-05	0.000417977	0.266706	0.1	0.336494	0.127239
Fer	1.81987	6.0112e-05	0.000419219	0.3767	0.183333	0.502146	0.275923
Matn2	2.42591	6.04754e-05	0.000421232	0.305145	0.133333	0.406769	0.167677
Gm19710	1.7283	6.07557e-05	0.000422661	0.400946	0.183333	0.561979	0.325163
Rapgef5	1.55234	6.1059e-05	0.000424247	0.468953	0.241667	0.689235	0.443996
Scn8a	1.50688	6.14205e-05	0.000426232	0.684802	0.391667	1.14553	0.7602
Mcf2l	1.72769	6.16204e-05	0.000427093	0.381431	0.175	0.512815	0.296821
B3galt2	2.79233	6.16972e-05	0.0004271	0.213483	0.0583333	0.269419	0.0964853
Ipo11	2.09714	6.18325e-05	0.00042751	0.290361	0.116667	0.37121	0.177008
Hspa12a	3.71668	6.20442e-05	0.000428447	0.197516	0.05	0.240354	0.0646691
Shank1	1.60103	6.2358e-05	0.000430087	0.462448	0.233333	0.630235	0.393644
Ascc2	2.74269	6.2627e-05	0.000431413	0.263749	0.1	0.3335	0.121596
Sdccag8	1.77501	6.29066e-05	0.000432809	0.397398	0.191667	0.539864	0.304147
Fam188a	2.57752	6.30664e-05	0.000432872	0.260792	0.0916667	0.327594	0.127097
Lrp6	2.13331	6.30695e-05	0.000432872	0.277351	0.1	0.344051	0.161276
Mmd	2.26444	6.3269e-05	0.000433713	0.283856	0.108333	0.352663	0.15574
Lrrtm3	0.330777	6.42526e-05	0.000439919	0.127735	0.241667	0.195213	0.590166
Rnf146	3.42635	6.43884e-05	0.000440314	0.189829	0.0416667	0.230355	0.0672304
Syt16	1.62734	6.49952e-05	0.000443085	0.41573	0.2	0.605312	0.371964
Ubr5	1.71441	6.49201e-05	0.000443085	0.422235	0.208333	0.574149	0.334895
Rufy3	1.55497	6.5655e-05	0.000445954	0.488468	0.25	0.700147	0.450263
Tmem167	1.9836	6.57546e-05	0.000445954	0.247191	0.075	0.306885	0.154712
Mgrn1	2.50711	6.56708e-05	0.000445954	0.263749	0.1	0.32902	0.131235
Htr7	0.325453	6.57679e-05	0.000445954	0.0656416	0.158333	0.0819371	0.251763
Phip	1.58654	6.61983e-05	0.000448332	0.384388	0.166667	0.528103	0.332863
Exoc5	2.44022	6.7113e-05	0.000453435	0.262567	0.0916667	0.319651	0.130993
Plppr2	1.94135	6.76155e-05	0.000455736	0.282673	0.1	0.364555	0.187784
Acaca	1.92799	6.75947e-05	0.000455736	0.334713	0.15	0.443828	0.230202
Trim3	4.42291	6.77129e-05	0.000455847	0.185098	0.0416667	0.225242	0.0509262
Fbxw4	2.23852	6.86603e-05	0.000461673	0.283264	0.108333	0.364081	0.162644
Cdk12	1.61651	7.03219e-05	0.000472281	0.446481	0.233333	0.620646	0.383943
Lmo4	1.60829	7.04461e-05	0.000472551	0.392667	0.183333	0.598162	0.371924
Gmds	1.91158	7.05494e-05	0.000472681	0.354228	0.158333	0.467821	0.24473
Eps15	2.40505	7.08183e-05	0.000473918	0.278533	0.108333	0.349911	0.14549
Lmtk2	1.93165	7.1058e-05	0.000474958	0.353046	0.175	0.463748	0.240078
Arhgef26	3.24934	7.15998e-05	0.000478012	0.237729	0.0833333	0.31686	0.0975152
Ola1	1.82025	7.17829e-05	0.000478666	0.331756	0.141667	0.427458	0.234835
Gm12064	1.883	7.2165e-05	0.000480644	0.331165	0.141667	0.445069	0.236362
Fkbp1a	2.1473	7.37997e-05	0.000490951	0.269072	0.0916667	0.343281	0.159867
C77370	1.96533	7.41501e-05	0.0004927	0.353637	0.166667	0.470084	0.239189
Gm12709	1.71621	7.43222e-05	0.000493261	0.369604	0.166667	0.517207	0.301365
Ylpm1	1.59645	7.46479e-05	0.000494839	0.463631	0.241667	0.637462	0.399301
Ring1	2.22196	7.56462e-05	0.000500867	0.303371	0.125	0.398317	0.179264
Pbrm1	2.15427	7.64718e-05	0.000505145	0.319338	0.141667	0.417536	0.193818
Mapkap1	1.94548	7.6803e-05	0.000506738	0.304554	0.125	0.387963	0.199418
Gmcl1	1.75674	7.78164e-05	0.000512823	0.357776	0.158333	0.481758	0.274234
Chd2	1.53819	7.82047e-05	0.000514779	0.421644	0.216667	0.578971	0.376397
Unc13b	1.62175	7.95337e-05	0.000522255	0.446481	0.216667	0.618454	0.381351
Zfp407	1.95407	7.96188e-05	0.000522255	0.330574	0.15	0.429969	0.220038
Krit1	1.54455	7.99303e-05	0.000523687	0.507392	0.266667	0.711979	0.460963
Med1	3.90119	8.13947e-05	0.000532043	0.183323	0.0416667	0.224347	0.0575073
Usp37	2.04792	8.20041e-05	0.000535012	0.302188	0.125	0.396659	0.193689
Rev3l	1.58663	8.20389e-05	0.000535012	0.503253	0.275	0.734876	0.463169
Akt3	1.51291	8.27759e-05	0.000537948	0.716144	0.383333	1.3086	0.864953
Gm9968	3.68064	8.25987e-05	0.000537948	0.204613	0.0583333	0.253196	0.0687914
Lix1	2.81799	8.2769e-05	0.000537948	0.2123	0.0583333	0.26781	0.0950359
Purg	2.14947	8.29863e-05	0.000538693	0.293909	0.116667	0.368465	0.171421
Susd4	1.75055	8.32545e-05	0.000539812	0.387936	0.2	0.521633	0.297982
Gm14372	3.3679	8.39008e-05	0.000543376	0.205204	0.0583333	0.24796	0.0736247
A330102I10Rik	1.93931	8.44752e-05	0.000546467	0.298048	0.116667	0.440942	0.227371
Ccdc148	1.71311	8.52655e-05	0.000550946	0.392667	0.191667	0.537193	0.313579
Vamp4	2.81999	8.55857e-05	0.000552381	0.211118	0.0583333	0.257663	0.0913702
Ecsit	4.7562	8.62679e-05	0.000556146	0.172679	0.0333333	0.211369	0.0444408
Sgcz	0.424635	8.67707e-05	0.000558109	0.247191	0.358333	0.421394	0.992366
Cpt1c	1.60516	8.82225e-05	0.000566799	0.460083	0.25	0.652052	0.406223
Sdk1	2.21817	8.875e-05	0.000569538	0.211709	0.0583333	0.303009	0.136603
Evc2	5.4941	8.94658e-05	0.000573478	0.146067	0.0166667	0.171395	0.0311962
Maged1	2.5566	9.13605e-05	0.000584292	0.231815	0.075	0.302276	0.118233
Uimc1	3.06722	9.1273e-05	0.000584292	0.228267	0.075	0.282217	0.0920105
Gbf1	1.83808	9.15637e-05	0.000584927	0.386753	0.191667	0.50993	0.277426
Mon2	2.02851	9.29362e-05	0.000593022	0.302779	0.125	0.38955	0.192038
Fcho2	1.75245	9.40535e-05	0.000599471	0.331756	0.141667	0.436371	0.249006
Rc3h2	1.76656	9.42688e-05	0.000599486	0.338261	0.141667	0.443799	0.251222
Faf1	1.52946	9.42297e-05	0.000599486	0.498522	0.283333	0.729924	0.477242
Csmd2os	11.372	9.53484e-05	0.000605667	0.141336	0.0166667	0.172204	0.0151428
Dnaja2	1.59878	9.58346e-05	0.000608069	0.478415	0.266667	0.69723	0.436102
C2cd2	2.43558	9.63333e-05	0.000609858	0.235955	0.075	0.329479	0.135277
Uhrf2	2.43606	9.70744e-05	0.000612483	0.267297	0.1	0.337203	0.138422
Slc35f4	1.71318	9.78347e-05	0.000616589	0.379066	0.175	0.546665	0.319094
Spred2	1.5844	9.83155e-05	0.000618926	0.452395	0.225	0.636765	0.401897
Xylt1	1.63076	9.87912e-05	0.000621225	0.442342	0.241667	0.660256	0.404876
Gm28153	3.80697	9.91298e-05	0.000622659	0.211709	0.0666667	0.277271	0.0728326
Las1l	1.97033	9.99755e-05	0.000627271	0.264932	0.0916667	0.346304	0.175759
Dpp8	3.62507	0.000100494	0.000629822	0.205204	0.0583333	0.24745	0.0682608
P3h2	3.69572	0.000101015	0.000632384	0.204613	0.0583333	0.259819	0.0703027
Mdga1	2.36561	0.000101251	0.000633153	0.279125	0.116667	0.374425	0.158279
Map3k2	2.65646	0.000102248	0.000638236	0.256653	0.1	0.318385	0.119853
Senp6	1.65303	0.000102704	0.00064011	0.42874	0.241667	0.593603	0.3591
Pde11a	1819.2	0.000103051	0.000641562	0.112951	0	0.18192	0.0001
Dpysl2	1.67891	0.00010364	0.000644514	0.385571	0.183333	0.516991	0.307932
Gm20404	2.27327	0.000104246	0.000647566	0.270846	0.1	0.333605	0.146751
Kif3c	2.45203	0.000104864	0.000650688	0.201064	0.05	0.245399	0.10008
Sez6	2.27506	0.000104998	0.000650802	0.251922	0.0916667	0.341733	0.150209
Faah	1.75798	0.000105731	0.000654624	0.3767	0.183333	0.505059	0.287295
Gnai1	1.92658	0.000106357	0.000657777	0.297457	0.125	0.391074	0.202988
Gabrg3	1.55107	0.000107141	0.000659724	0.472501	0.241667	0.920965	0.593761
Icam5	1.74539	0.000107092	0.000659724	0.343584	0.15	0.451308	0.258572
Rapgef6	1.53012	0.000108202	0.000665455	0.555884	0.325	0.845845	0.552797
Car4	5.06702	0.000108308	0.000665455	0.144293	0.0166667	0.184122	0.0363373
Tmem191c	1.59476	0.00010883	0.000667205	0.392076	0.183333	0.551137	0.345593
Arih1	1.54242	0.000108975	0.000667369	0.481963	0.266667	0.683379	0.443055
Hacd4	2.02397	0.000109776	0.000671544	0.33353	0.158333	0.451269	0.222962
Gm29237	3.70993	0.000110037	0.00067241	0.202247	0.0583333	0.252932	0.068177
Stk4	3.04046	0.000110859	0.000676698	0.205795	0.0583333	0.250287	0.0823187
Ppt1	1.77977	0.000111067	0.000677231	0.345949	0.158333	0.455317	0.25583
Tro	2.32943	0.000111295	0.000677268	0.283264	0.125	0.359466	0.154315
Col25a1	2.68599	0.000111314	0.000677268	0.186872	0.0416667	0.259427	0.0965851
2024-09-06	3.22339	0.000111508	0.000677592	0.195151	0.05	0.239612	0.0743355
Slc39a11	4.15078	0.000111608	0.000677592	0.179775	0.0416667	0.264828	0.063802
Prox2	3.7376	0.000111824	0.000678177	0.191011	0.05	0.240104	0.0642403
Lyn	1.82331	0.000112546	0.000681084	0.345949	0.158333	0.477091	0.261662
Sorl1	1.5252	0.000116125	0.000701233	0.475458	0.241667	0.673982	0.441898
Zdhhc20	1.80912	0.000117387	0.000707337	0.353046	0.166667	0.47658	0.263432
Nagk	3.39708	0.000117719	0.000708578	0.20343	0.0583333	0.263707	0.0776276
Klhl5	7.45038	0.000119029	0.0007157	0.140745	0.0166667	0.169089	0.0226953
Kmt2c	1.55457	0.000119577	0.000718227	0.494382	0.275	0.713152	0.458745
Ubr2	1.75815	0.000119981	0.000719887	0.35068	0.166667	0.452692	0.257483
Gm11146	3.70081	0.000120359	0.000721383	0.179775	0.0416667	0.224628	0.0606969
Dazap1	2.76095	0.000120907	0.000723896	0.208161	0.0583333	0.247982	0.0898174
Cntnap5a	1.51685	0.000121178	0.00072475	0.361325	0.15	0.61159	0.403198
Tmem179	8.30902	0.000122344	0.000730772	0.140154	0.0166667	0.177298	0.021338
Cdc42se2	1.76451	0.000124472	0.000742087	0.366647	0.175	0.49264	0.279193
Onecut2	4.71625	0.000124692	0.000742612	0.153164	0.025	0.184252	0.0390675
Ube2w	1.70029	0.000124876	0.000742922	0.375517	0.175	0.497188	0.292414
Ccbe1	2.1318	0.000125795	0.000747594	0.318155	0.141667	0.585408	0.274607
Ulk2	1.65165	0.000126031	0.000748212	0.426375	0.233333	0.590027	0.357236
Frmpd4	1.53552	0.000127251	0.000754654	0.868717	0.45	2.41878	1.57522
U2surp	1.51891	0.000128588	0.000761785	0.465996	0.258333	0.636717	0.419195
Snx13	1.92241	0.000130084	0.000769837	0.273211	0.1	0.327818	0.170524
Taf1d	1.61213	0.00013025	0.000770006	0.429332	0.233333	0.598168	0.371041
Phlpp1	1.72233	0.000131026	0.000772973	0.393258	0.2	0.551995	0.320492
Cdkal1	1.611	0.000131	0.000772973	0.417504	0.216667	0.564551	0.350436
Golgb1	1.60236	0.000131789	0.000776657	0.458309	0.25	0.636617	0.397299
Sfswap	1.66014	0.000133145	0.00078301	0.344175	0.158333	0.442337	0.266445
E130102H24Rik	1.80146	0.000137491	0.000806879	0.303371	0.125	0.388784	0.215816
Nr6a1	1.65925	0.000137822	0.000807983	0.38084	0.191667	0.515405	0.310625
Ptpre	2.77121	0.000140885	0.00082508	0.224128	0.075	0.290614	0.104869
Zfp512	3.95148	0.00014126	0.000826418	0.175636	0.0416667	0.213666	0.0540724
Atg4c	2.24061	0.000141986	0.000829801	0.27262	0.108333	0.340388	0.151918
Pan3	1.51747	0.000142737	0.000833326	0.47605	0.266667	0.674116	0.444235
Ehmt1	1.63895	0.000143585	0.000837405	0.405086	0.208333	0.539986	0.329471
Reps1	2.63254	0.00014567	0.000847806	0.2466	0.0916667	0.296875	0.112771
Zcchc18	1.65691	0.000149116	0.000866971	0.388527	0.208333	0.53701	0.324103
Agfg2	2.98008	0.000149585	0.000868796	0.202839	0.0583333	0.247428	0.0830273
Asph	1.87755	0.000151744	0.00087952	0.3288	0.15	0.451725	0.240592
Gse1	3.50173	0.00015254	0.000883223	0.165582	0.0333333	0.205941	0.0588112
Zfp148	1.55447	0.000153073	0.000885401	0.397989	0.191667	0.525202	0.337865
Ube2r2	2.15521	0.00015344	0.000886177	0.282673	0.116667	0.350538	0.162647
Rnf157	1.66035	0.000153522	0.000886177	0.391484	0.2	0.519718	0.313016
Slc9a2	5.77436	0.000155155	0.000894685	0.15139	0.025	0.182124	0.0315402
Ddx55	2.18968	0.000155532	0.000895426	0.230633	0.075	0.282744	0.129125
Copb1	4.52466	0.000155602	0.000895426	0.163808	0.0333333	0.203591	0.0449958
Supt20	1.78002	0.000155943	0.000896471	0.347132	0.166667	0.4578	0.257188
Pam	1.50164	0.00015701	0.000901685	0.530455	0.308333	0.856575	0.570426
Ccser2	2.5327	0.000157349	0.000902711	0.2466	0.0916667	0.301328	0.118975
Mkln1	1.79133	0.000158358	0.000907575	0.35068	0.166667	0.460745	0.257208
Rap1a	2.2468	0.00015859	0.000907977	0.257836	0.1	0.324707	0.144519
Pcdh17	1.84937	0.000160794	0.000919661	0.376109	0.2	0.567016	0.306599
Lnp	1.87435	0.000164192	0.000936773	0.280308	0.108333	0.348751	0.186065
Naa20	2.61271	0.000164144	0.000936773	0.252513	0.1	0.31757	0.121548
Faf2	2.40231	0.000164285	0.000936773	0.192785	0.05	0.235348	0.0979674
Airn	1.99836	0.000165343	0.000941852	0.25961	0.1	0.357051	0.178672
2610507B11Rik	3.91337	0.000166625	0.000946025	0.172679	0.0416667	0.210377	0.0537586
Nipbl	1.58604	0.000166679	0.000946025	0.419279	0.208333	0.570136	0.359471
Gm21798	3.21724	0.000166402	0.000946025	0.209344	0.0666667	0.302922	0.0941561
Btf3l4	5.70795	0.000167662	0.000950254	0.150798	0.025	0.181906	0.0318689
Pkn2	1.71928	0.000168426	0.000953622	0.357776	0.175	0.477887	0.277957
Ubap2l	1.75735	0.000169181	0.000955973	0.344766	0.166667	0.452427	0.257448
Zfp799	1.75892	0.000169107	0.000955973	0.318155	0.141667	0.406091	0.230876
Stag2	2.40344	0.000170418	0.000961996	0.23359	0.0833333	0.288964	0.120229
Ap3b2	2.26082	0.000171468	0.000966956	0.227085	0.075	0.278876	0.123352
Esf1	1.74681	0.000172452	0.000971531	0.295092	0.125	0.37776	0.216258
Zyg11b	2.19446	0.000181297	0.0010183	0.245417	0.0916667	0.303078	0.13811
Ints10	2.10093	0.000182263	0.00102271	0.228859	0.075	0.284412	0.135375
Mapk4	1.94929	0.000184949	0.00103468	0.225902	0.075	0.301666	0.154757
Riok3	1.86674	0.000186831	0.00104418	0.288587	0.125	0.363109	0.194515
Ipo7	7.39092	0.000187356	0.0010458	0.135423	0.0166667	0.160697	0.0217424
Gnptg	1.55816	0.000187494	0.0010458	0.348315	0.158333	0.458428	0.29421
Gm16054	3.32704	0.0001878	0.00104647	0.166174	0.0333333	0.211434	0.0635502
Raph1	1.51804	0.000189097	0.00105266	0.423418	0.225	0.580366	0.382312
Srek1	1.76943	0.000191614	0.00106562	0.28149	0.108333	0.345847	0.195457
Zc3h7a	2.23934	0.000192193	0.00106778	0.266706	0.108333	0.338106	0.150985
Mllt11	2.08285	0.000192949	0.00107093	0.217623	0.0666667	0.269947	0.129604
Rmnd5a	2.0313	0.000193176	0.00107113	0.240686	0.0833333	0.298673	0.147035
Lrch3	1.7874	0.000194048	0.00107385	0.29864	0.133333	0.389105	0.217693
Bcas3	1.55736	0.000195673	0.00108177	0.433471	0.233333	0.607251	0.389924
Spink8	13.5458	0.000195989	0.00108246	0.120047	0.00833333	0.150134	0.0110834
Ctcf	2.7919	0.000198825	0.00109597	0.223536	0.0833333	0.272909	0.0977503
Car12	3.21971	0.000198819	0.00109597	0.1644	0.0333333	0.218312	0.0678049
Prr14l	2.25424	0.000199708	0.00109761	0.272028	0.116667	0.335452	0.148809
Dlc1	1.78511	0.000199525	0.00109761	0.327617	0.158333	0.446968	0.250387
Prpf39	2.03282	0.000199587	0.00109761	0.323477	0.158333	0.426858	0.209983
Cul1	1.80423	0.000200126	0.00109884	0.321703	0.15	0.418626	0.232024
D230017M19Rik	7.39911	0.000203927	0.00111697	0.133649	0.0166667	0.165932	0.0224259
Mfhas1	2.63741	0.000204347	0.00111697	0.24246	0.0916667	0.29792	0.112959
Vps13c	1.50055	0.000204097	0.00111697	0.494382	0.283333	0.714151	0.475927
St8sia5	1.94467	0.00020442	0.00111697	0.232998	0.075	0.295394	0.151899
2610037D02Rik	2.14537	0.000204963	0.00111885	0.257836	0.1	0.317569	0.148025
Usp50	1.77752	0.000205748	0.00112204	0.363099	0.183333	0.502619	0.282764
Hes1	4.28167	0.000206656	0.00112591	0.16026	0.0333333	0.22632	0.052858
Gm26836	1.56515	0.000206902	0.00112615	0.38971	0.2	0.539901	0.344951
Phtf1	2.00998	0.000212081	0.00115052	0.297457	0.133333	0.387512	0.192794
Ep400	1.80179	0.000212242	0.00115052	0.321703	0.15	0.428564	0.237855
Tigd2	3.17344	0.000212361	0.00115052	0.213483	0.075	0.260787	0.0821778
Tax1bp1	1.8661	0.000212905	0.00115214	0.300414	0.133333	0.385996	0.206846
Zfp277	3.05161	0.000215448	0.00116478	0.21644	0.075	0.261436	0.0856714
Cbx5	3.5712	0.000217357	0.00117398	0.182732	0.05	0.221753	0.0620949
Tmeff1	2.39801	0.00021768	0.0011746	0.221171	0.075	0.277511	0.115725
Lifr	5.34856	0.000219399	0.0011816	0.146659	0.025	0.173811	0.0324968
Dmxl1	1.54973	0.000219265	0.0011816	0.486694	0.275	0.70826	0.457022
Sycp3	2.29765	0.000220799	0.00118688	0.253696	0.1	0.332431	0.144683
Agap1	1.90261	0.000221984	0.0011921	0.313424	0.141667	0.412281	0.216692
Bicc1	2.90481	0.000223387	0.0011985	0.209344	0.0666667	0.273828	0.0942671
Trmt1	2.5468	0.000223983	0.00120055	0.234181	0.0916667	0.285189	0.111979
Ndst4	1.54466	0.000226402	0.00121236	0.284447	0.108333	0.528177	0.341937
Btrc	1.53897	0.000229318	0.00122681	0.40272	0.216667	0.54408	0.353535
Nudcd3	1.62022	0.000242072	0.00128527	0.419279	0.225	0.568075	0.350617
Filip1l	2.1442	0.000241923	0.00128527	0.222945	0.075	0.290029	0.135262
Abl2	1.60281	0.000242378	0.00128568	0.442342	0.233333	0.615453	0.383984
Med13l	1.61963	0.00024393	0.00129269	0.36783	0.183333	0.483224	0.298355
Tmtc4	4.80028	0.000244323	0.00129356	0.146067	0.025	0.179134	0.0373174
Clec16a	1.78534	0.000246071	0.00130159	0.308693	0.141667	0.394015	0.220694
Actr3b	1.88482	0.000246851	0.00130385	0.347723	0.175	0.45682	0.242369
Atp2b2	0.643697	0.000247041	0.00130385	0.543465	0.575	0.820482	1.27464
Vash1	1211.08	0.000247195	0.00130385	0.101715	0	0.121108	0.0001
Gm26936	2.24847	0.000248038	0.00130708	0.286813	0.133333	0.381303	0.169583
Chfr	1.52621	0.0002486	0.00130881	0.421644	0.225	0.573434	0.375725
St5	2.88964	0.000250024	0.00131487	0.204613	0.0666667	0.252571	0.0874055
Scn3b	1.89808	0.000250217	0.00131487	0.310467	0.141667	0.415638	0.218979
Ssbp4	1.73813	0.000252057	0.0013233	0.346541	0.175	0.470079	0.270451
Osbp2	1.69136	0.000253084	0.00132745	0.377292	0.2	0.510167	0.30163
Dnajc7	2.11119	0.000253808	0.00133001	0.254287	0.1	0.314652	0.14904
Zfp831	4.08104	0.000254652	0.00133204	0.179184	0.05	0.213345	0.0522772
Arfgap1	2.17699	0.000260104	0.00135293	0.209935	0.0666667	0.257086	0.118092
Pdzd4	1.69493	0.000260031	0.00135293	0.418687	0.25	0.575561	0.339578
Adam10	2.36732	0.000259837	0.00135293	0.243051	0.0916667	0.2946	0.124445
Serbp1	1.66946	0.000265417	0.00137928	0.315789	0.141667	0.404537	0.242316
Zscan26	2.05583	0.00026835	0.00139196	0.289769	0.133333	0.371511	0.180711
Gab2	2.82209	0.000269148	0.00139481	0.204613	0.0666667	0.262601	0.0930518
Nars2	3.26691	0.000269621	0.00139598	0.157895	0.0333333	0.188369	0.0576596
Parg	2.14063	0.000270756	0.00139948	0.259018	0.108333	0.324696	0.151682
Itsn1	1.63825	0.000270795	0.00139948	0.392667	0.191667	0.526313	0.321265
Pcbp2	1.52347	0.000272561	0.00140504	0.439385	0.25	0.608822	0.399627
Med15	2.09748	0.000272619	0.00140504	0.253105	0.1	0.316783	0.15103
Cenpc1	2.22098	0.00027454	0.00141364	0.215257	0.0666667	0.266066	0.119797
Ino80d	1.9102	0.000275628	0.00141794	0.271437	0.116667	0.340996	0.178513
Gm38134	1.67376	0.000275898	0.00141804	0.325251	0.158333	0.430065	0.256946
Lztr1	3.15218	0.000277105	0.00142294	0.20343	0.0666667	0.251159	0.0796778
Rab6a	1.70401	0.000279141	0.00143209	0.362507	0.183333	0.484478	0.284316
Mal2	6.7442	0.00028274	0.00144924	0.130101	0.0166667	0.165004	0.024466
Asxl1	1.82044	0.000283012	0.00144931	0.340035	0.166667	0.452782	0.248721
Hpgds	2.34288	0.000283732	0.00145168	0.264341	0.116667	0.350178	0.149465
Camsap2	2.62623	0.000284938	0.00145652	0.243643	0.1	0.295252	0.112424
Ranbp2	1.83583	0.000290479	0.00148215	0.28563	0.125	0.350638	0.190997
Atp1b3	2.19116	0.000290468	0.00148215	0.250739	0.1	0.312336	0.142543
Slc7a8	2.32798	0.000291489	0.00148596	0.259018	0.108333	0.320547	0.137693
Zmym2	1.66568	0.000293004	0.00149098	0.358368	0.183333	0.472061	0.283404
Araf	1.64917	0.000294833	0.00149894	0.337079	0.158333	0.436946	0.264949
Sec24b	1.68694	0.000296526	0.00150212	0.313424	0.141667	0.398312	0.236115
Mau2	3.26401	0.000296386	0.00150212	0.170313	0.0416667	0.20285	0.0621475
Slc38a7	15.3087	0.000296281	0.00150212	0.114134	0.00833333	0.130929	0.00855261
Mier1	1.62175	0.000298795	0.00151089	0.298048	0.125	0.370174	0.228256
Ppp1r13b	1.53983	0.000298712	0.00151089	0.452395	0.258333	0.643779	0.418085
Kdm5d	3.08179	0.00030293	0.00152905	0.182141	0.05	0.214831	0.0697098
Ar	3.28528	0.000304334	0.00153476	0.169722	0.0416667	0.211627	0.0644169
Zbtb18	2.20011	0.000308033	0.00154925	0.237138	0.0916667	0.303593	0.13799
Hspa4l	2.82911	0.000312885	0.00157098	0.210526	0.075	0.259868	0.0918549
Glt1d1	2.7579	0.000313382	0.00157098	0.183915	0.05	0.226931	0.0822837
Zfp738	5.61539	0.00031347	0.00157098	0.15139	0.0333333	0.175306	0.0312189
Sema6d	0.514465	0.000313886	0.00157166	0.251331	0.358333	0.381005	0.740585
Fam222b	2.23134	0.000315604	0.00157886	0.22058	0.075	0.271791	0.121806
Tasp1	1.56157	0.000318558	0.00159223	0.327617	0.158333	0.429704	0.275175
Pstk	2.46264	0.000320806	0.00160204	0.225902	0.0833333	0.273222	0.110947
Gm26906	2.29431	0.000322322	0.00160818	0.237729	0.0916667	0.285798	0.124568
Paip2	1.67198	0.000323112	0.00161069	0.388527	0.216667	0.5171	0.309275
Tmem126a	1.71945	0.000327985	0.00162791	0.327025	0.158333	0.44986	0.26163
Smarca4	1.80635	0.000328012	0.00162791	0.310467	0.141667	0.40023	0.221568
Plk2	1.92067	0.000329389	0.00163231	0.257244	0.1	0.334916	0.174374
Ptger4	6.47036	0.000329479	0.00163231	0.138971	0.025	0.166235	0.0256917
Supt3	1.85823	0.000334115	0.00165383	0.287995	0.125	0.368907	0.198526
Arl3	1.90574	0.000337757	0.00166892	0.260792	0.1	0.333808	0.175159
Fryl	1.57744	0.00033823	0.00166972	0.366647	0.183333	0.482045	0.305587
Rcor1	2.16154	0.000339081	0.00166972	0.266706	0.116667	0.325389	0.150536
Npr3	15.8317	0.000338941	0.00166972	0.11236	0.00833333	0.135402	0.00855261
Hp1bp3	2.48053	0.000340817	0.00167667	0.215257	0.075	0.261812	0.105547
Ube2b	1.79632	0.000342283	0.00168242	0.293318	0.133333	0.388005	0.216
Cachd1	1.88035	0.000343423	0.00168508	0.338853	0.166667	0.455044	0.241999
Gm15813	18.3981	0.000343286	0.00168508	0.111768	0.00833333	0.136364	0.00741185
Nt5dc3	2.06221	0.000348103	0.00170359	0.231224	0.0833333	0.291537	0.141371
Xpo7	1.86503	0.000350329	0.00171299	0.30751	0.141667	0.391538	0.209937
Gm16168	2.07823	0.000351657	0.00171799	0.250148	0.1	0.341118	0.164138
Ctsb	2.22821	0.000356978	0.00174248	0.185098	0.05	0.228233	0.102429
Fbxw2	1.89463	0.000358936	0.00175051	0.270846	0.116667	0.339375	0.179125
Trmt1l	2.30626	0.000361987	0.00176234	0.234772	0.0916667	0.296547	0.128584
Ccdc50	1.93441	0.000361751	0.00176234	0.248965	0.1	0.304457	0.15739
Spopl	4.42851	0.000362658	0.00176408	0.141336	0.025	0.161609	0.0364928
Wwc1	2.10212	0.000368978	0.00179018	0.238321	0.0916667	0.299906	0.142668
Ctnnbl1	2.49913	0.000370046	0.00179229	0.170905	0.0416667	0.204111	0.0816727
Cabin1	1.59463	0.000370425	0.00179256	0.335896	0.158333	0.437742	0.27451
Tex2	2.82168	0.000370995	0.00179378	0.202247	0.0666667	0.245634	0.0870525
Nfix	1.863	0.000371345	0.00179393	0.321703	0.166667	0.410446	0.220314
Micu3	1.7489	0.000386598	0.00185966	0.321703	0.158333	0.42801	0.244731
Dtnbos	1.60314	0.000386603	0.00185966	0.412774	0.233333	0.59111	0.368719
Dpysl3	10.6718	0.000389335	0.0018712	0.123004	0.0166667	0.145698	0.0136527
Tgfbr3	1.86965	0.000389725	0.00187148	0.327025	0.166667	0.429489	0.229716
Rspry1	2.84135	0.000391534	0.00187856	0.208161	0.075	0.252138	0.0887387
Snx2	3.912	0.00039316	0.00188476	0.1644	0.0416667	0.197382	0.0504554
Bmpr1a	1.94805	0.000393548	0.00188501	0.288587	0.133333	0.370541	0.190212
Pias1	1.79956	0.000394449	0.00188772	0.327617	0.158333	0.419082	0.23288
Leng9	1.86806	0.000398402	0.00190439	0.300414	0.141667	0.398346	0.21324
Aagab	2.21167	0.000399685	0.00190791	0.256653	0.108333	0.317569	0.143588
Zc3h12b	1.75882	0.000405435	0.00193372	0.360733	0.2	0.476584	0.270967
Sacm1l	1.58945	0.000406825	0.0019387	0.355411	0.175	0.466677	0.293609
Galnt3	3.53599	0.000408646	0.00194506	0.192785	0.0666667	0.246968	0.0698441
L1cam	2.65387	0.00040885	0.00194506	0.154938	0.0333333	0.19461	0.0733308
Usp12	2.74216	0.000410486	0.0019512	0.219988	0.0833333	0.26147	0.0953516
2810432F15Rik	3.94862	0.000414852	0.00196696	0.140745	0.025	0.171096	0.0433307
Puf60	3.04196	0.000416702	0.00197241	0.156121	0.0333333	0.182501	0.0599945
Gon4l	1.72932	0.000419312	0.00198156	0.314015	0.15	0.406266	0.234928
Grb2	2.39083	0.000419339	0.00198156	0.201656	0.0666667	0.247171	0.103383
Aste1	1.98606	0.00042063	0.00198599	0.248965	0.1	0.325569	0.163927
Fbxw7	1.5344	0.000423884	0.00199968	0.420461	0.241667	0.587948	0.383177
Acss2	2.42011	0.000426096	0.00200843	0.223536	0.0833333	0.275475	0.113828
Setdb1	2.1703	0.000429206	0.00201971	0.262567	0.116667	0.334666	0.154203
Tifa	2.30648	0.000432966	0.00203473	0.204021	0.0666667	0.259559	0.112535
Mpv17l	1.8867	0.000438377	0.00205257	0.226493	0.0833333	0.278064	0.147381
Gcnt7	2.60487	0.000439045	0.00205398	0.208161	0.075	0.259601	0.0996596
Cops3	6.11956	0.000439922	0.00205638	0.136014	0.025	0.167117	0.0273086
Prodh	3.16944	0.000442346	0.00206599	0.175636	0.05	0.223563	0.070537
Gm16267	15.5926	0.000443161	0.00206808	0.108811	0.00833333	0.136846	0.00877636
Cnr1	1.56786	0.000445461	0.00207538	0.261384	0.1	0.322025	0.205391
Adam11	1.91819	0.000446921	0.00208046	0.290361	0.133333	0.384879	0.200647
Tm9sf2	2.08621	0.00044731	0.00208055	0.2123	0.075	0.271063	0.129931
Lancl1	1.82425	0.000448624	0.00208494	0.22058	0.075	0.28097	0.154019
Itpka	1.59352	0.000450233	0.00209068	0.251331	0.0916667	0.329448	0.206743
Nfyb	15.2286	0.000452423	0.00209912	0.108811	0.00833333	0.130245	0.00855261
Hdlbp	2.22285	0.00045334	0.00209992	0.245417	0.1	0.298405	0.134244
Pdss2	1.53731	0.000453206	0.00209992	0.343584	0.175	0.449714	0.292532
Noc2l	3.89594	0.000455222	0.0021055	0.148433	0.0333333	0.17071	0.0438174
Gpr22	2.51877	0.000455294	0.0021055	0.247782	0.108333	0.313257	0.124369
Ubxn4	1.61117	0.000462167	0.00213553	0.365464	0.191667	0.466811	0.289734
St13	2.03699	0.000464728	0.0021456	0.238912	0.0916667	0.301385	0.147956
Mblac2	1.64584	0.000466185	0.00215056	0.257836	0.1	0.319531	0.194145
2310040G07Rik	2.84185	0.000469893	0.0021659	0.175044	0.05	0.224561	0.079019
Fto	1.57598	0.000471006	0.00216747	0.433471	0.233333	0.590702	0.374815
Mylip	5.72228	0.000470886	0.00216747	0.109994	0.00833333	0.133438	0.0233191
Napg	1.50029	0.000472007	0.00217031	0.32052	0.141667	0.421128	0.280699
Gnl3	2.36367	0.000472538	0.00217098	0.217031	0.0833333	0.26416	0.111758
Bsn	1.57086	0.000472965	0.00217116	0.432289	0.25	0.598145	0.380776
Cnot1	1.87095	0.000476257	0.00218449	0.313424	0.15	0.398869	0.21319
Efna5	0.308134	0.000476882	0.00218558	0.0798344	0.166667	0.116978	0.379635
Mok	2.60128	0.000481866	0.00220483	0.176818	0.05	0.215251	0.0827481
Pten	1.53183	0.000481833	0.00220483	0.413956	0.233333	0.556342	0.363188
Agrn	1.60453	0.000486252	0.00222309	0.317564	0.15	0.429586	0.267733
Ccdc167	3.97859	0.000487886	0.00222875	0.12537	0.0166667	0.149788	0.0376484
Dnm3	1.56213	0.000488939	0.00222994	0.331165	0.166667	0.468004	0.299593
Picalm	2.31689	0.000488717	0.00222994	0.209344	0.075	0.256736	0.11081
Rab11b	5.61288	0.000492547	0.00224458	0.109403	0.00833333	0.128803	0.0229477
Hook1	1.63051	0.000493018	0.00224491	0.295683	0.133333	0.378967	0.232423
Angel2	1.90076	0.000495433	0.0022534	0.267297	0.108333	0.331677	0.174497
Syncrip	3.40776	0.000496386	0.00225477	0.191011	0.0666667	0.236234	0.0693223
Agtpbp1	1.51298	0.000497527	0.00225813	0.40272	0.216667	0.530415	0.350577
Mdm4	1.70931	0.000498148	0.00225913	0.347132	0.175	0.451204	0.263969
Kif3a	1.89488	0.000500914	0.00226802	0.286813	0.133333	0.366121	0.193216
Nsun2	2.38671	0.000500532	0.00226802	0.208161	0.075	0.262251	0.109879
Gaa	2.54884	0.000501983	0.00227103	0.154347	0.0333333	0.196604	0.0771345
Srrm4os	3.0094	0.000502581	0.00227191	0.17327	0.05	0.220917	0.073409
Slc44a1	1.51995	0.000503277	0.00227323	0.464222	0.275	0.64856	0.426697
A330008L17Rik	1.96359	0.000504787	0.00227822	0.30751	0.15	0.42241	0.215121
Brinp3	0.379128	0.00051433	0.00231387	0.162034	0.258333	0.260926	0.688226
D5Ertd579e	1.81338	0.000513729	0.00231387	0.289769	0.133333	0.359665	0.19834
Zswim8	2.10354	0.000521834	0.00234575	0.222945	0.0833333	0.275812	0.131118
Srr	1.60823	0.000523217	0.00235009	0.287404	0.125	0.366756	0.22805
Entpd6	2.5469	0.000524276	0.00235297	0.19929	0.0666667	0.238557	0.0936654
Cbl	2.04833	0.00052694	0.00236304	0.256653	0.116667	0.300696	0.1468
2024-03-07	2.09527	0.000527974	0.00236579	0.224719	0.0833333	0.271249	0.129458
Jph1	1.60665	0.000529539	0.00236903	0.395624	0.208333	0.533476	0.332042
Smim4	2.17345	0.000529132	0.00236903	0.232407	0.0916667	0.293215	0.134908
8030462N17Rik	2.51499	0.000531422	0.00237557	0.208752	0.075	0.254679	0.101265
5031439G07Rik	2.08246	0.000533708	0.00238389	0.222945	0.0833333	0.277453	0.133234
Fam49b	1.55759	0.000535181	0.00238858	0.392076	0.208333	0.544774	0.349754
Tmem135	1.6179	0.000537473	0.00239691	0.364281	0.2	0.46683	0.288541
Tmem214	3.46892	0.00053917	0.00240257	0.136606	0.025	0.158612	0.0457238
Srsf1	1.75992	0.000546613	0.00243381	0.253696	0.1	0.325525	0.184966
Pibf1	1.68114	0.00054968	0.00244553	0.344766	0.175	0.446908	0.265837
Pdss1	2.15657	0.000550121	0.00244556	0.199882	0.0666667	0.23241	0.107768
A330093E20Rik	3.1431	0.000552058	0.00245223	0.170905	0.05	0.21223	0.0675226
Hnrnpr	1.55254	0.000558124	0.00247332	0.30751	0.141667	0.389598	0.250943
Mitf	2.44502	0.000558737	0.00247409	0.227676	0.0916667	0.288083	0.117824
Rnpc3	1.74052	0.000564384	0.00249057	0.32466	0.166667	0.42193	0.242415
Trmt13	2.42076	0.000569919	0.00250782	0.206978	0.075	0.252242	0.104199
Hdac4	1.97913	0.000572278	0.00251427	0.287995	0.133333	0.366272	0.185067
Gm15489	3.35358	0.000576991	0.002533	0.149616	0.0333333	0.177453	0.0529145
Gm26724	1.7124	0.000580392	0.00254595	0.357776	0.2	0.483915	0.282594
Cisd2	2.58016	0.000581087	0.00254701	0.231224	0.1	0.288271	0.111726
Iqsec3	1.81703	0.000582334	0.00255049	0.308102	0.15	0.395262	0.217532
Slc25a36	1.70692	0.000584996	0.00255817	0.295092	0.141667	0.37763	0.221235
Tex10	2.43824	0.000588112	0.0025678	0.232998	0.1	0.283682	0.116347
Slc9a7	1.73058	0.000595782	0.00259726	0.22945	0.0833333	0.280936	0.162337
Arfgef3	1.553	0.000598138	0.00260551	0.373743	0.2	0.496936	0.319985
Kif1a	1.52248	0.000599551	0.00260965	0.349497	0.175	0.461925	0.303403
Qrich1	1.55612	0.000601964	0.00261813	0.335305	0.158333	0.42885	0.275588
Fgfr1	2.27945	0.000602792	0.0026197	0.262567	0.125	0.327865	0.143835
Chpt1	1.85862	0.000605795	0.00262597	0.292135	0.141667	0.377574	0.203147
Snrpf	1.81691	0.0006061	0.00262597	0.257244	0.108333	0.330161	0.181715
Npepps	1.52428	0.000608107	0.00263264	0.385571	0.2	0.517312	0.339382
Ift81	2.28759	0.000610498	0.00264095	0.174453	0.05	0.205196	0.0896998
Timm9	1.94965	0.000616568	0.00266516	0.273802	0.125	0.350365	0.179707
Mfsd4	1.9897	0.000617843	0.00266863	0.243643	0.1	0.313372	0.157498
Mthfd1	3.27936	0.000619389	0.00267325	0.167948	0.05	0.200682	0.0611955
Slc2a9	5.26337	0.000625486	0.00269614	0.142519	0.0333333	0.178875	0.0339849
Zeb1	1.51856	0.00062565	0.00269614	0.43288	0.25	0.617523	0.406651
Yeats2	1.62783	0.000628067	0.00270449	0.324069	0.158333	0.413028	0.253729
Ift52	2.921	0.000632554	0.00272124	0.169722	0.05	0.204611	0.0700481
Zbtb16	1.5509	0.000635119	0.00272793	0.417504	0.233333	0.582767	0.375762
Myl12b	2.60054	0.00063545	0.00272793	0.185689	0.0583333	0.220555	0.0848113
Atm	3.98838	0.000642487	0.00275603	0.146067	0.0333333	0.165822	0.0415764
Tsc1	1.65175	0.000643133	0.0027567	0.318746	0.158333	0.413775	0.250507
Stac	3.39931	0.000644653	0.00276112	0.135423	0.025	0.186284	0.0548005
Smoc2	3.90546	0.000649773	0.00278093	0.155529	0.0416667	0.204662	0.0524041
Uevld	8.10577	0.000653511	0.0027948	0.117682	0.0166667	0.141728	0.0174848
Pygb	2.39463	0.000656939	0.00280733	0.193377	0.0666667	0.253925	0.106039
St18	6.00189	0.000658285	0.00280882	0.130692	0.025	0.233523	0.0389083
Dhx57	2.01581	0.000660303	0.00281529	0.231815	0.0916667	0.28103	0.139413
Klhl10	3.80262	0.000663773	0.00282794	0.165582	0.05	0.212601	0.055909
Coq2	2.79938	0.000672008	0.00286004	0.170905	0.05	0.2029	0.0724803
2024-09-08	2.32177	0.000672322	0.00286004	0.184506	0.0583333	0.221594	0.0954419
Rbm28	1.609	0.000673141	0.00286136	0.314015	0.158333	0.407133	0.253035
Zfp612	2.39688	0.000677028	0.00287571	0.148433	0.0333333	0.178793	0.074594
BC003331	3.38241	0.000681449	0.00289012	0.147842	0.0333333	0.177843	0.0525788
Slc25a23	1.58883	0.000694092	0.00293932	0.335896	0.166667	0.429095	0.27007
Ptpn2	2.13446	0.000698081	0.00295398	0.196925	0.0666667	0.237911	0.111462
Laptm4a	1.67388	0.000699244	0.00295668	0.267297	0.116667	0.344024	0.205525
Ppp1cb	2.11787	0.00070345	0.00297223	0.246008	0.108333	0.309742	0.146252
Gm17171	4.15134	0.000704434	0.00297416	0.144293	0.0333333	0.182322	0.0439188
3830406C13Rik	2.27261	0.00070644	0.00298039	0.205204	0.075	0.259831	0.114331
Copa	2.29098	0.000707803	0.00298391	0.244234	0.108333	0.305827	0.133492
Kif16b	2.64264	0.000719738	0.00302968	0.167948	0.05	0.205621	0.0778088
Ergic2	2.51505	0.000722035	0.00303708	0.202839	0.075	0.251968	0.100184
Prosc	2.04138	0.000725703	0.00305023	0.230041	0.0916667	0.278978	0.136662
Cry2	1.90478	0.000732445	0.00307398	0.199882	0.0666667	0.250236	0.131373
Gtf2h2	2.70844	0.00073629	0.00308781	0.169722	0.05	0.199801	0.0737697
Madd	1.52523	0.000744097	0.00310897	0.421644	0.241667	0.570434	0.373999
Nmt1	2.12037	0.000743955	0.00310897	0.227085	0.0916667	0.281345	0.132687
Plcxd3	0.425147	0.000743948	0.00310897	0.133649	0.233333	0.200702	0.472077
U2af1	2.8508	0.000744971	0.00311031	0.159077	0.0416667	0.198562	0.0696515
Opa1	1.53558	0.000751956	0.00313715	0.261384	0.108333	0.320821	0.208925
Ppa2	3.36027	0.000758893	0.0031614	0.119456	0.0166667	0.138931	0.0413451
Thap3	1.98002	0.000758462	0.0031614	0.221762	0.0833333	0.283764	0.143314
Arhgef2	1.76436	0.000761291	0.00316748	0.275577	0.125	0.347814	0.197134
Rtn4r	2.57124	0.000761479	0.00316748	0.20343	0.075	0.253343	0.0985295
Uba5	2.64247	0.000764445	0.00317513	0.180958	0.0583333	0.227474	0.0860839
Capn15	1.78812	0.000764116	0.00317513	0.253696	0.108333	0.31638	0.176934
Ctif	1.67192	0.000768097	0.00318794	0.304554	0.141667	0.393335	0.23526
Gm43192	4.32683	0.000769882	0.00319299	0.128918	0.025	0.164084	0.0379224
A730090N16Rik	5.70194	0.000770844	0.00319463	0.103489	0.00833333	0.123208	0.0216081
Fastk	2.43054	0.000773923	0.00320503	0.159669	0.0416667	0.193054	0.0794286
Rchy1	2.02605	0.000775576	0.00320952	0.257244	0.116667	0.327284	0.161538
B230334C09Rik	1.53754	0.000776797	0.00321221	0.315789	0.15	0.397689	0.258653
Gm2824	3.19882	0.000780163	0.00322139	0.143111	0.0333333	0.180877	0.056545
Cxadr	4.16906	0.000781274	0.00322361	0.117682	0.0166667	0.137593	0.0330035
Rasgrp1	1.50637	0.000787234	0.00324345	0.438794	0.258333	0.635781	0.422061
Gm11659	1.72321	0.000786977	0.00324345	0.300414	0.15	0.381858	0.221597
Pdia3	2.10561	0.000792592	0.00325837	0.196925	0.0666667	0.249796	0.118634
Atad2b	1.79859	0.000796336	0.00326899	0.32466	0.175	0.429076	0.238562
Dag1	2.07924	0.000799353	0.00327898	0.217623	0.0833333	0.268376	0.129074
Apod	1.62271	0.000805462	0.00329923	0.261975	0.116667	0.371262	0.228791
Rc3h1	1.92881	0.000806064	0.00329929	0.250148	0.108333	0.315191	0.163412
Atf2	1.57932	0.000809724	0.00330706	0.377292	0.208333	0.502169	0.317965
Slc20a1	2.56219	0.000813024	0.00331332	0.169131	0.05	0.209519	0.0817736
Smarcad1	1.69572	0.000812489	0.00331332	0.296274	0.141667	0.374849	0.221056
Rsf1	1.65466	0.000815489	0.00332096	0.316972	0.15	0.411046	0.248418
Fntb	1.78406	0.000825421	0.00335898	0.301005	0.15	0.398266	0.223235
Acox1	2.21805	0.000833666	0.00338519	0.211709	0.0833333	0.26362	0.118852
Plekhg1	7.27197	0.00083741	0.00339549	0.102306	0.00833333	0.129514	0.0178101
Gm20696	1.78656	0.000838764	0.00339711	0.343584	0.191667	0.452418	0.253234
Cep126	2.05901	0.000840408	0.00339711	0.234181	0.1	0.295127	0.143335
Ireb2	2.43184	0.000839555	0.00339711	0.179775	0.0583333	0.218467	0.0898357
Snrnp48	1.58411	0.000841432	0.00339711	0.322295	0.166667	0.412964	0.260691
Hectd2	1.65754	0.00084023	0.00339711	0.342992	0.183333	0.458045	0.27634
Chid1	2.46388	0.000846531	0.00341525	0.180958	0.0583333	0.214762	0.0871641
Ntng2	2.43141	0.000848086	0.00341907	0.170313	0.05	0.209105	0.0860012
Echdc1	1.76774	0.000861867	0.00346718	0.299823	0.15	0.401597	0.227181
Kpna1	1.92291	0.00086339	0.00346835	0.232998	0.1	0.287447	0.149486
Gm16541	2.13982	0.000862869	0.00346835	0.213483	0.0833333	0.277545	0.129705
Tmem55a	2.10381	0.000866486	0.00347582	0.182141	0.0583333	0.215084	0.102236
Hltf	2.26582	0.000874197	0.00350426	0.180367	0.0583333	0.217482	0.0959834
Rap2b	1.6518	0.000877926	0.0035167	0.232407	0.0916667	0.283811	0.17182
Kifc2	1.62368	0.000881688	0.00352926	0.278533	0.125	0.361689	0.222758
Pum2	2.0429	0.000883072	0.00353229	0.219988	0.0916667	0.269381	0.131862
Fyttd1	2.01423	0.000884675	0.00353619	0.232407	0.1	0.292078	0.145007
RP24-274B19.1	1.57759	0.000890472	0.00354928	0.336487	0.175	0.445854	0.282617
Ubp1	1.55425	0.000890127	0.00354928	0.343584	0.175	0.456257	0.293554
Dnajc11	2.72489	0.000897444	0.00357201	0.163217	0.05	0.199144	0.0730835
Supt5	1.84942	0.000898344	0.00357306	0.215849	0.0833333	0.26022	0.140703
Rsu1	2.22664	0.000903623	0.00359152	0.214666	0.0833333	0.256013	0.114978
Lrpap1	1.74303	0.000908421	0.00360691	0.286221	0.141667	0.384844	0.22079
Jarid2	1.54092	0.000908777	0.00360691	0.371378	0.191667	0.490671	0.318427
Pdk1	1.50541	0.000912389	0.00361807	0.217031	0.075	0.274288	0.182201
Znrf2	3.07739	0.000912874	0.00361807	0.175636	0.0583333	0.207627	0.0674684
Minos1	2.60249	0.000917162	0.00362899	0.188646	0.0666667	0.242281	0.0930959
Cblb	1.95883	0.000918303	0.00362936	0.23359	0.1	0.291527	0.148827
Caskin1	3.23919	0.00092127	0.00363853	0.140745	0.0333333	0.163393	0.0504426
Kcmf1	1.96692	0.000922394	0.00364042	0.263749	0.125	0.332995	0.169297
Trpc4ap	2.66327	0.000930374	0.00366677	0.19929	0.075	0.246005	0.0923693
Gm26816	2.31991	0.000930346	0.00366677	0.211709	0.0833333	0.263211	0.113457
Rnf25	2.05253	0.000931986	0.00367055	0.217623	0.0833333	0.258401	0.125894
Wdr26	2.15868	0.000945853	0.00371791	0.245417	0.108333	0.302099	0.139946
Ispd	2.49327	0.000945992	0.00371791	0.189237	0.0666667	0.237866	0.0954032
Atxn3	2.31101	0.000948319	0.00372445	0.166765	0.05	0.197299	0.0853733
Hdgfrp2	4.49788	0.000954104	0.00374456	0.114134	0.0166667	0.133823	0.0297524
Snx29	1.77615	0.000957922	0.00375431	0.248965	0.108333	0.305059	0.171753
Naa35	2.03619	0.000961183	0.00376185	0.250148	0.116667	0.304115	0.149355
Dab2ip	1.91164	0.00096422	0.00376871	0.208161	0.075	0.263942	0.138071
Gm15965	2.0485	0.000964276	0.00376871	0.209344	0.0833333	0.263017	0.128395
Sms	2.19659	0.000967028	0.00377423	0.248374	0.116667	0.318524	0.145008
Ptpn1	1.56049	0.000975973	0.00380386	0.332939	0.166667	0.442439	0.283526
Rab5b	2.23179	0.000977421	0.00380687	0.178001	0.0583333	0.217286	0.0973596
Dgcr8	5.33906	0.000981424	0.00381982	0.113542	0.0166667	0.138359	0.0259144
Gm43248	4.51979	0.000991324	0.00385302	0.114134	0.0166667	0.1342	0.0296917
Fgfr1op2	1.93658	0.000991122	0.00385302	0.249556	0.108333	0.304534	0.157254
0610043K17Rik	1.81205	0.00100001	0.00388143	0.25547	0.108333	0.326732	0.180311
Zfand5	1.70252	0.00100432	0.00388742	0.274394	0.125	0.346395	0.20346
Usmg5	0.402892	0.00100671	0.00389398	0.136014	0.233333	0.17656	0.438232
Glyr1	2.49897	0.00101379	0.00391601	0.175636	0.0583333	0.216203	0.0865168
Mcmdc2	6.05112	0.00101487	0.00391748	0.124187	0.025	0.149956	0.0247815
Rnf220	1.8169	0.00101766	0.00392554	0.2123	0.075	0.282975	0.155747
Vps41	1.63642	0.00101882	0.00392733	0.317564	0.175	0.406491	0.248403
Zfp710	7.84959	0.00102038	0.00393066	0.111768	0.0166667	0.134587	0.0171457
Gm43915	2.54803	0.00102601	0.00394966	0.143111	0.0333333	0.180652	0.0708989
Fam13b	1.7555	0.00102976	0.00395867	0.303962	0.158333	0.391901	0.223242
Rnf123	2.33972	0.00103066	0.0039594	0.165582	0.05	0.198138	0.0846843
Actr3	1.77334	0.00103228	0.00396293	0.337079	0.191667	0.437543	0.246733
Tbk1	1.82582	0.00103813	0.00398268	0.241869	0.1	0.285495	0.156365
Map7d2	1.53798	0.00105222	0.00402577	0.367238	0.2	0.495912	0.322443
Zc3h14	2.14408	0.00105781	0.00404166	0.243051	0.108333	0.30647	0.142938
Chmp3	2.24095	0.00105968	0.00404605	0.175636	0.0583333	0.21165	0.0944463
RP24-127M20.8	2.48083	0.00106056	0.00404667	0.176818	0.0583333	0.217757	0.0877758
Ube2d2a	1.57228	0.0010619	0.00404905	0.283856	0.133333	0.353999	0.225151
Cep350	1.61368	0.00107125	0.00408192	0.261384	0.116667	0.319002	0.197686
Lonp2	1.52511	0.00107671	0.00409996	0.358959	0.2	0.473192	0.310267
Lurap1l	1.98397	0.00107818	0.00410278	0.251331	0.116667	0.319498	0.16104
Tbl1x	2.22368	0.00108172	0.00411299	0.165582	0.05	0.193915	0.0872044
Gprin3	2.20962	0.00109151	0.00414229	0.222945	0.0916667	0.27141	0.122831
Gm15243	7.26875	0.00109323	0.00414602	0.111177	0.0166667	0.132672	0.0182524
Cbx3	2.26873	0.00109794	0.00416107	0.211118	0.0833333	0.261803	0.115397
Nop56	2.93282	0.00109955	0.00416438	0.140745	0.0333333	0.174443	0.0594796
Eno2	1.60803	0.001102	0.00417083	0.256653	0.116667	0.322103	0.200309
Fgd4	1.56508	0.00111308	0.00420714	0.29864	0.141667	0.381054	0.243471
Gm42649	2.05492	0.0011214	0.00423575	0.180367	0.0583333	0.252796	0.12302
Sdccag3	2.46029	0.00112546	0.00424537	0.196925	0.075	0.245451	0.0997653
Ddx10	2.36756	0.00112719	0.00424802	0.208161	0.0833333	0.254438	0.107469
Usp40	2.03064	0.00113662	0.00426736	0.246008	0.108333	0.301775	0.148611
Wdsub1	2.81338	0.00113561	0.00426736	0.152572	0.0416667	0.180624	0.0642018
1700024B18Rik	1.60486	0.00113382	0.00426736	0.293909	0.141667	0.39423	0.245648
Papd4	2.02938	0.00113736	0.00426736	0.247191	0.108333	0.310237	0.152873
Suv420h1	1.87087	0.00113601	0.00426736	0.254287	0.116667	0.320291	0.171199
Adcy8	2.60412	0.0011394	0.0042696	0.194559	0.075	0.265914	0.102113
Zfp532	1.7455	0.00113947	0.0042696	0.29864	0.15	0.383616	0.219774
Adgrb2	1.57353	0.00114127	0.00427066	0.295092	0.141667	0.376748	0.239428
RP24-267C3.3	1.98481	0.00114094	0.00427066	0.218805	0.0916667	0.269604	0.135834
Bbs5	2.06107	0.00114766	0.00429171	0.209344	0.0833333	0.262149	0.127191
Ndufs1	1.90872	0.00114993	0.00429736	0.244826	0.108333	0.312815	0.163887
Bcas2	2.45516	0.00115634	0.00431691	0.188054	0.0666667	0.239489	0.0975453
Tango2	1.65624	0.00115747	0.00431691	0.309876	0.15	0.398834	0.240806
Fkbp5	2.4212	0.00115736	0.00431691	0.188646	0.0666667	0.232544	0.0960451
Dopey2	1.51877	0.00115956	0.00432185	0.305736	0.15	0.384372	0.253081
Epn1	1.91263	0.00116402	0.00433274	0.261384	0.125	0.331034	0.173078
Ttll5	1.65043	0.00116806	0.00433992	0.290952	0.141667	0.368313	0.223162
Hagh	2.34318	0.00116903	0.00433992	0.215257	0.0916667	0.274138	0.116994
Lnx1	1.90771	0.00117114	0.00434219	0.214666	0.0833333	0.280175	0.146865
Pex13	2.64952	0.00117344	0.00434767	0.182732	0.0666667	0.220381	0.0831779
Acadsb	2.62068	0.00118702	0.00438644	0.192194	0.075	0.240204	0.0916569
Slc4a7	1.52719	0.00118859	0.00438937	0.392076	0.225	0.524955	0.34374
Dctn4	1.59867	0.00119029	0.00439276	0.357776	0.208333	0.478248	0.299154
Lamp1	1.94714	0.00119448	0.00440535	0.219397	0.0916667	0.285357	0.146552
Il1rapl2	2.06267	0.00120209	0.00443049	0.176818	0.0583333	0.292321	0.14172
Tbck	1.71567	0.00120362	0.00443323	0.240095	0.1	0.294929	0.171903
Usp45	1.61891	0.00120675	0.00443895	0.338261	0.183333	0.433231	0.267607
Ppp3cc	2.38774	0.00121293	0.00445876	0.194559	0.075	0.240728	0.100819
Mast2	1.52709	0.00121504	0.0044636	0.335305	0.175	0.439496	0.287799
Lcorl	2.09533	0.00121627	0.0044648	0.258427	0.125	0.32889	0.156963
Nfatc3	2.90948	0.0012183	0.00446685	0.183323	0.0666667	0.222908	0.0766142
Kif5b	1.58831	0.00122047	0.00447189	0.364873	0.2	0.488445	0.307525
Ubn1	2.21609	0.00122331	0.00447644	0.206387	0.0833333	0.253926	0.114583
Chd1	1.91689	0.00122265	0.00447644	0.243051	0.108333	0.29933	0.156154
Ncoa5	1.74862	0.00122458	0.00447818	0.289769	0.141667	0.364888	0.208672
Uckl1	2.65321	0.0012264	0.00448193	0.17327	0.0583333	0.216151	0.0814679
St7l	1.64454	0.00122966	0.00448804	0.266115	0.125	0.330921	0.201224
Cep120	2.97405	0.00123091	0.00448967	0.182732	0.0666667	0.221419	0.0744502
Sec22a	2.65624	0.00123746	0.0045077	0.185098	0.0666667	0.21522	0.0810242
Zdhhc21	1.56682	0.00124369	0.00452335	0.252513	0.116667	0.317779	0.202818
Tbc1d32	2.721	0.00124497	0.00452335	0.173862	0.0583333	0.208183	0.0765099
Adgrl1	1.63931	0.00124496	0.00452335	0.290361	0.141667	0.379711	0.231629
Rbbp6	1.71006	0.00125416	0.00455087	0.304554	0.158333	0.387938	0.226857
Farp1	0.421322	0.00125736	0.00455956	0.138971	0.233333	0.185512	0.44031
Zfyve16	3.39252	0.00125863	0.0045612	0.159077	0.05	0.194084	0.0572094
Cers4	2.00214	0.00126248	0.00457222	0.207569	0.0833333	0.260062	0.129892
Kif2a	1.54757	0.00126636	0.00458333	0.314015	0.158333	0.399047	0.257854
Arrb2	2.913	0.00127582	0.00461165	0.16026	0.05	0.194832	0.0668835
Pantr1	1.76403	0.00127891	0.00461983	0.25961	0.116667	0.382748	0.216974
Dnajc5	1.89888	0.00128846	0.00465135	0.219397	0.0916667	0.27056	0.142484
Gpd2	5.29855	0.00129068	0.00465636	0.122413	0.025	0.144787	0.0273259
Rtl1	2.88013	0.00129814	0.00468028	0.173862	0.0583333	0.213338	0.0740725
Cnnm1	1.86714	0.00130078	0.00468682	0.192785	0.0666667	0.225796	0.120932
Gm26652	4.89356	0.0013102	0.00471475	0.111177	0.0166667	0.136786	0.0279523
Htr4	2.01697	0.00131242	0.00471966	0.260201	0.125	0.357479	0.177236
Kansl2	2.55443	0.00132024	0.0047387	0.137788	0.0333333	0.160075	0.0626655
Orc2	1.77897	0.001325	0.00474974	0.228859	0.0916667	0.280243	0.157531
Coro7	2.6659	0.00132449	0.00474974	0.149616	0.0416667	0.182873	0.0685972
Atg12	3.16801	0.00134728	0.0048204	0.12537	0.025	0.138974	0.0438679
Sh3pxd2a	1.98554	0.00134917	0.00482408	0.176818	0.0583333	0.208884	0.105203
Itsn2	1.52293	0.00137681	0.00491479	0.382614	0.225	0.509045	0.334254
Nupl1	4.06296	0.00138061	0.00492399	0.134831	0.0333333	0.159886	0.0393522
Gm43989	2.19572	0.00138888	0.00494533	0.17327	0.0583333	0.20455	0.0931586
Nrn1	1.60922	0.00138923	0.00494533	0.309876	0.158333	0.419637	0.26077
Ppfia1	2.32142	0.00139082	0.00494787	0.191011	0.075	0.225353	0.0970755
Agfg1	1.69826	0.00139564	0.00496187	0.243643	0.108333	0.299034	0.176082
Nemf	1.82916	0.00140011	0.00497465	0.221762	0.0916667	0.270899	0.1481
Gltscr1l	2.45457	0.00140674	0.00499505	0.173862	0.0583333	0.209277	0.0852601
Nup35	5.47609	0.00140974	0.00500252	0.130692	0.0333333	0.15497	0.0282993
Dnajb4	2.04919	0.00141102	0.00500393	0.206387	0.0833333	0.252124	0.123036
Lars	1.5518	0.0014149	0.00501452	0.324069	0.175	0.420949	0.271265
Fam227b	7.7112	0.00143456	0.00508099	0.107037	0.0166667	0.127049	0.0164759
Dhx9	2.50644	0.00143811	0.00509036	0.182141	0.0666667	0.223295	0.0890886
Amy1	2.74414	0.00145911	0.00516144	0.169722	0.0583333	0.198882	0.0724753
4930565N06Rik	5.56959	0.00146177	0.00516761	0.120047	0.025	0.14383	0.0258242
Cyb5b	2.1122	0.00146766	0.00517867	0.173862	0.0583333	0.202989	0.0961031
Actr1a	2.41378	0.00147243	0.0051913	0.160852	0.05	0.195823	0.0811274
Gm26954	1.72386	0.00147552	0.0051934	0.260201	0.125	0.337195	0.195605
D430042O09Rik	1.53455	0.00148018	0.00520653	0.335896	0.175	0.439659	0.286506
Sh3rf3	1.51491	0.00148238	0.00521102	0.397989	0.216667	0.569895	0.376191
Psmd5	3.19963	0.00149025	0.00523542	0.135423	0.0333333	0.159057	0.0497112
Tor1aip2	1.82045	0.0014944	0.00524673	0.296274	0.158333	0.373384	0.205105
Cog4	2.5316	0.00150435	0.00527836	0.198699	0.0833333	0.239641	0.09466
Agk	2.22349	0.00151227	0.00529625	0.234181	0.108333	0.289219	0.130074
Lrrc49	1.67812	0.00151944	0.00531472	0.250148	0.116667	0.307405	0.183184
Angptl1	3.71958	0.001521	0.00531566	0.143702	0.0416667	0.170115	0.0457349
Tbc1d22a	2.16239	0.00152159	0.00531566	0.18628	0.0666667	0.218321	0.100963
Gm28307	5.94856	0.00153426	0.00535658	0.107629	0.0166667	0.142265	0.0239158
Slc25a42	2.30703	0.00153663	0.0053599	0.159077	0.05	0.187154	0.081123
Cfap20	2.63231	0.00153712	0.0053599	0.179184	0.0666667	0.219385	0.0833431
Insr	1.82164	0.00154986	0.00540101	0.26848	0.125	0.329856	0.181077
Rpgrip1	2.87246	0.00157103	0.00546359	0.123004	0.025	0.159843	0.0556465
Tmem181a	1.81845	0.00157171	0.00546359	0.249556	0.116667	0.314443	0.172918
Dnm2	1.51574	0.00157274	0.00546382	0.318746	0.166667	0.417494	0.275439
Scamp5	1.85881	0.00158717	0.00550716	0.234772	0.1	0.287055	0.154429
Nbas	1.74658	0.00159593	0.00553411	0.249556	0.116667	0.302865	0.173405
Rras2	2.1003	0.00160903	0.00556928	0.217031	0.0916667	0.262916	0.12518
Smarcc1	1.63219	0.00161895	0.00560016	0.240095	0.108333	0.298834	0.183088
Tmem59	1.50211	0.00162485	0.00561711	0.309284	0.15	0.425887	0.283526
Gm1976	1.58547	0.00162955	0.00562833	0.234181	0.1	0.292371	0.184407
Wdr43	2.11031	0.00163113	0.00562844	0.193377	0.075	0.229398	0.108703
Gm26551	1.65451	0.00163718	0.00564239	0.348315	0.2	0.455614	0.275377
Snw1	1.60269	0.00163818	0.00564239	0.199882	0.075	0.254984	0.159097
Ahctf1	1.54888	0.00164269	0.00565299	0.25961	0.116667	0.329765	0.212905
Klhl15	3.12413	0.00164327	0.00565299	0.146067	0.0416667	0.166768	0.0533806
Wwc2	2.10075	0.00164605	0.00565912	0.206387	0.0833333	0.244724	0.116494
Senp8	1.90876	0.00165308	0.0056798	0.244234	0.116667	0.309886	0.16235
Tmx4	1.54419	0.00165744	0.00568519	0.341218	0.191667	0.455963	0.295277
Palmd	2.99713	0.00165745	0.00568519	0.176818	0.0666667	0.214487	0.071564
Cbwd1	1.91794	0.00167615	0.00574504	0.228267	0.1	0.3161	0.164812
Lca5l	8.15266	0.00167852	0.00574969	0.104672	0.0166667	0.128687	0.0157847
Frg1	2.25615	0.00167992	0.00575097	0.149616	0.0416667	0.182065	0.080697
Nob1	2.3282	0.00168666	0.00576701	0.192194	0.075	0.233385	0.100243
Pim2	4.09074	0.00169009	0.00577523	0.120047	0.025	0.148114	0.0362072
Ccdc149	2.65467	0.0016966	0.00579397	0.167948	0.0583333	0.202954	0.0764518
Sbds	3.16426	0.00170352	0.00581408	0.144293	0.0416667	0.180121	0.0569237
Usp20	2.53914	0.00171166	0.00583831	0.145476	0.0416667	0.174099	0.068566
Rabl6	1.53011	0.0017242	0.00587042	0.340627	0.183333	0.433971	0.283621
Acer3	2.19952	0.00172256	0.00587042	0.241869	0.116667	0.313643	0.142596
Fars2	1.5999	0.00173323	0.00589758	0.344766	0.191667	0.444496	0.277827
Rsph14	3.28276	0.00173437	0.00589791	0.132466	0.0333333	0.164712	0.0501749
Elk3	2.54845	0.00173595	0.00589971	0.157303	0.05	0.193084	0.0757653
Fbxo21	3.3081	0.00174276	0.00591927	0.162626	0.0583333	0.19266	0.0582387
Fam60a	4.03483	0.00174954	0.00593872	0.105855	0.0166667	0.126919	0.0314559
Cox7b	1.78213	0.00175136	0.00594131	0.244234	0.108333	0.322121	0.18075
Mef2c	0.519145	0.00175387	0.00594406	0.30751	0.375	0.482907	0.930197
Thada	1.82157	0.0017666	0.0059786	0.250739	0.116667	0.310931	0.170694
Man2b1	2.8041	0.00177297	0.00599059	0.120639	0.025	0.149441	0.0532939
Hap1	2.34303	0.00177333	0.00599059	0.172679	0.0583333	0.226906	0.0968431
Gdi1	2.15084	0.00177599	0.00599596	0.185098	0.0666667	0.226852	0.105471
Cdc26	3.57124	0.00178608	0.0060264	0.107629	0.0166667	0.124821	0.0349517
Clasrp	2.69438	0.00178986	0.00603554	0.17741	0.0666667	0.216421	0.0803229
Cep162	3.71802	0.00180608	0.00607931	0.142519	0.0416667	0.172459	0.0463846
Nit1	1.62518	0.0018193	0.0061165	0.199882	0.075	0.25572	0.157349
Bckdhb	2.15272	0.00182268	0.00612422	0.222945	0.1	0.271948	0.126328
Rala	2.26235	0.00182991	0.00614483	0.170905	0.0583333	0.203625	0.0900063
Nfyc	2.04465	0.00183343	0.00615298	0.215257	0.0916667	0.25905	0.126696
Cenpv	1.99118	0.00183545	0.00615608	0.251331	0.125	0.320544	0.160982
Prpf18	3.15697	0.00184569	0.00618076	0.141336	0.0416667	0.169397	0.0536579
Gtpbp6	2.73559	0.0018461	0.00618076	0.121821	0.025	0.140662	0.0514191
Rab10os	2.39283	0.00184595	0.00618076	0.149024	0.0416667	0.178196	0.0744708
Srsf4	2.79925	0.00185287	0.00619965	0.168539	0.0583333	0.197096	0.0704103
Gm16638	3.72823	0.00185395	0.00619965	0.106446	0.0166667	0.123469	0.0331173
Rnf170	3.52902	0.00186272	0.00621792	0.131283	0.0333333	0.156952	0.0444748
Desi1	1.56245	0.00186207	0.00621792	0.331756	0.183333	0.421567	0.269811
Sppl3	1.78709	0.0018683	0.00623282	0.267889	0.133333	0.343561	0.192246
Iqce	1.60088	0.00187369	0.00624089	0.211709	0.0833333	0.263188	0.164402
Wbp11	2.24689	0.00187404	0.00624089	0.135423	0.0333333	0.162377	0.0722675
Ppwd1	1.69506	0.00187219	0.00624089	0.257836	0.116667	0.319744	0.188634
Mcph1	2.04693	0.00187887	0.00625327	0.217031	0.0916667	0.258368	0.126223
Platr31	3.23546	0.00188255	0.00626181	0.107037	0.0166667	0.127043	0.0392657
Ppip5k2	2.13801	0.0018984	0.00629594	0.180367	0.0666667	0.217895	0.101915
Amn1	2.76131	0.00189678	0.00629594	0.184506	0.075	0.227305	0.0823177
Utp18	4.00014	0.00189606	0.00629594	0.118865	0.025	0.134314	0.0335774
Impact	1.59992	0.00189827	0.00629594	0.316381	0.166667	0.424031	0.265032
Slc25a26	1.82751	0.00190528	0.00631501	0.215257	0.0916667	0.260501	0.142545
Psmd11	1.75319	0.00191852	0.00635518	0.263749	0.133333	0.329931	0.188189
Rnf149	2.57959	0.00192679	0.00637131	0.145476	0.0416667	0.169553	0.0657286
Ikzf5	7.62444	0.00192636	0.00637131	0.103489	0.0166667	0.122056	0.0160085
Scamp1	2.31974	0.00192623	0.00637131	0.213483	0.1	0.268016	0.115537
Spidr	7.68851	0.00193896	0.00640404	0.102898	0.0166667	0.119645	0.0155615
Lyrm4	1.66255	0.00194128	0.00640792	0.244234	0.108333	0.306265	0.184214
Rab3ip	2.05677	0.00194369	0.00641213	0.20343	0.0833333	0.246905	0.120045
Tspan3	1.59819	0.00195229	0.00642921	0.260201	0.125	0.336743	0.210703
Kdm7a	1.64646	0.0019688	0.00647219	0.304554	0.158333	0.404937	0.245944
Garnl3	0.365128	0.00200427	0.00657346	0.138971	0.225	0.176617	0.483712
Foxn2	2.54263	0.00200405	0.00657346	0.143702	0.0416667	0.165171	0.0649606
Nt5dc1	2.49896	0.00201657	0.00660608	0.144293	0.0416667	0.174612	0.0698738
Fam168b	2.05455	0.00203501	0.00665238	0.227085	0.108333	0.280768	0.136657
Arhgef1	2.30442	0.00203543	0.00665238	0.200473	0.0833333	0.244309	0.106017
Pik3c2a	1.68423	0.00204893	0.006692	0.263158	0.133333	0.334261	0.198466
Atad1	1.96317	0.00204993	0.006692	0.222354	0.1	0.276962	0.141079
Dido1	2.02236	0.00205824	0.00671147	0.206978	0.0833333	0.253568	0.125382
Pdhb	2.19775	0.00206375	0.00672152	0.166765	0.0583333	0.202759	0.0922578
Abca3	2.08198	0.00206755	0.00673001	0.189829	0.075	0.229758	0.110355
Nr3c1	1.76956	0.00207166	0.00673949	0.238912	0.108333	0.306687	0.173313
Fam120c	1.64996	0.00207788	0.00675402	0.291543	0.15	0.376982	0.22848
Iffo1	1.95084	0.00207853	0.00675402	0.166765	0.0583333	0.199218	0.102119
Khsrp	2.91607	0.00208628	0.00676358	0.153164	0.05	0.193565	0.0663786
Bbip1	1.51785	0.00208511	0.00676358	0.298048	0.15	0.387213	0.255106
RP23-32A8.5	1.56401	0.00209224	0.00677899	0.298048	0.15	0.398288	0.254659
Ubac2	1.64946	0.00210158	0.00680534	0.260792	0.125	0.328197	0.198973
Numbl	2.50938	0.00210677	0.0068143	0.156712	0.05	0.187411	0.0746843
Ppp6c	3.21737	0.00210841	0.0068157	0.140745	0.0416667	0.172208	0.0535244
Slf1	1.73833	0.00211473	0.00683219	0.271437	0.141667	0.341839	0.196648
Kdm5c	2.2202	0.00212077	0.00684778	0.22531	0.108333	0.28309	0.127507
Rasa1	1.56693	0.00212286	0.00685061	0.331165	0.183333	0.44294	0.28268
Neto2	2.02825	0.0021242	0.00685099	0.170313	0.0583333	0.203657	0.10041
Dimt1	2.529	0.00213331	0.00687643	0.166174	0.0583333	0.201421	0.0796445
Heatr3	1.82349	0.00214446	0.00690631	0.180958	0.0666667	0.215459	0.118158
Tra2b	1.52866	0.00214503	0.00690631	0.360142	0.216667	0.485406	0.317536
Foxg1	1.88676	0.00214811	0.00691227	0.17741	0.0666667	0.215873	0.114415
Ssfa2	4.97704	0.0021625	0.00694269	0.115908	0.025	0.128843	0.0258875
Elavl1	2.17763	0.00216181	0.00694269	0.179775	0.0666667	0.22113	0.101546
Nr2f1	2.05161	0.00216507	0.00694698	0.146067	0.0416667	0.179685	0.087582
Gm14798	4.21143	0.00217279	0.00696779	0.127735	0.0333333	0.158132	0.0375483
Serpini1	1.52493	0.00217993	0.00698271	0.283264	0.141667	0.388702	0.254898
Slc7a6os	1.70216	0.00217917	0.00698271	0.256653	0.125	0.335995	0.197394
D130017N08Rik	2.76109	0.00218156	0.00698398	0.130692	0.0333333	0.159984	0.0579423
Ugp2	4.31976	0.00218661	0.00699615	0.115316	0.025	0.137183	0.0317572
Fndc3a	2.2465	0.00219005	0.00700319	0.188646	0.075	0.234193	0.104248
Ica1l	1.97398	0.00220554	0.00704471	0.201064	0.0833333	0.245473	0.124355
Abca5	1.74537	0.00222547	0.00710032	0.235955	0.108333	0.304236	0.17431
Carkd	2.12594	0.00222861	0.00710629	0.210526	0.0916667	0.257304	0.12103
Cs	3.26959	0.00223367	0.00711839	0.149616	0.05	0.175084	0.0535491
Mpv17	4.76497	0.00224583	0.00715309	0.115316	0.025	0.137364	0.0288279
Cdk11b	1.64597	0.00225375	0.00717427	0.266706	0.133333	0.333412	0.202563
Gm44188	1.69924	0.00225666	0.00717644	0.335305	0.208333	0.506733	0.298211
Usp48	1.85092	0.00226113	0.00718555	0.249556	0.125	0.31347	0.169359
Gm15886	2.41236	0.00228237	0.00724897	0.163217	0.0583333	0.201978	0.0837261
Cacna1g	3.20959	0.00229091	0.007272	0.130692	0.0333333	0.161385	0.0502822
Mapk1ip1	1.60863	0.00229464	0.00727561	0.31165	0.175	0.398319	0.247614
Mgat3	3.36618	0.00229883	0.00728071	0.114725	0.025	0.128978	0.0383157
Sulf2	1.95853	0.00230399	0.0072894	0.180367	0.0666667	0.224941	0.114852
Suz12	2.68037	0.00230416	0.0072894	0.185098	0.075	0.224561	0.0837797
Rb1cc1	1.5382	0.00231491	0.00731105	0.38971	0.233333	0.521159	0.338811
Ccl25	2.18559	0.00231632	0.00731142	0.186872	0.075	0.224264	0.102611
Mccc2	7.00871	0.0023278	0.00733941	0.101124	0.0166667	0.113931	0.0162556
Pcdh11x	0.397967	0.00233264	0.00735057	0.0756949	0.15	0.101725	0.255612
Gm21092	1.98074	0.00234516	0.00738586	0.248374	0.125	0.307228	0.155108
Slain1	2.8597	0.00234951	0.00739542	0.162034	0.0583333	0.207998	0.0727344
Gm15496	6.13184	0.00235626	0.00741254	0.101715	0.0166667	0.116792	0.0190468
Gm19461	2.13803	0.00236066	0.00742225	0.166174	0.0583333	0.208383	0.0974653
Foxk2	1.80697	0.00236763	0.00744	0.183323	0.0666667	0.22281	0.123306
Rap1b	2.8344	0.00237151	0.00744802	0.1644	0.0583333	0.192536	0.0679281
Asah1	2.07321	0.00238165	0.00746606	0.186872	0.075	0.226072	0.109044
Ip6k1	2.06841	0.00238164	0.00746606	0.191603	0.075	0.242944	0.117455
Pitpna	1.50519	0.00238688	0.00747545	0.344766	0.191667	0.447319	0.297185
2810403A07Rik	1.60167	0.00239917	0.00749998	0.224719	0.1	0.273918	0.17102
Btbd1	1.83516	0.00240005	0.00749998	0.246008	0.125	0.30459	0.165975
Slc38a9	1.56576	0.0023995	0.00749998	0.349497	0.2	0.457386	0.292117
Nbr1	1.76656	0.00240998	0.00752267	0.24246	0.116667	0.30674	0.173637
Ccdc58	1.82802	0.00241183	0.00752427	0.279716	0.15	0.365683	0.200044
Api5	2.8033	0.00241503	0.00752591	0.128918	0.0333333	0.149722	0.053409
4930445B16Rik	2.44597	0.0024143	0.00752591	0.132466	0.0333333	0.181394	0.0741601
Ccdc93	2.88422	0.00242372	0.00754881	0.152572	0.05	0.178854	0.0620114
Ano6	1.66308	0.00244573	0.00760894	0.304554	0.175	0.400943	0.241084
Ociad1	2.48997	0.00246622	0.00766843	0.162034	0.0583333	0.19778	0.0794308
Gm16126	2.06925	0.00247026	0.00767677	0.201656	0.0833333	0.263782	0.127477
Bche	2.88327	0.0024724	0.00767918	0.15139	0.05	0.194247	0.0673703
Trak2	2.76756	0.00247682	0.00768865	0.138971	0.0416667	0.159273	0.0575501
4932443L11Rik	1.73407	0.00248759	0.00771499	0.214666	0.0916667	0.278806	0.160782
Ino80dos	1.52507	0.00250217	0.00772946	0.279125	0.141667	0.348427	0.228466
Sv2a	1.5842	0.00250232	0.00772946	0.27262	0.133333	0.353749	0.223299
Gkap1	1.9102	0.00249933	0.00772946	0.156121	0.05	0.193374	0.101232
Atg3	2.14781	0.00250025	0.00772946	0.193377	0.0833333	0.230469	0.107304
Tbc1d24	1.73447	0.0024959	0.00772946	0.232998	0.108333	0.287199	0.165583
Gtpbp8	4.22087	0.00251238	0.00775628	0.101124	0.0166667	0.116878	0.0276904
Zfp672	2.64146	0.00252964	0.00780528	0.117682	0.025	0.141826	0.0536923
Tspyl2	1.9503	0.00254459	0.00784281	0.175636	0.0666667	0.206482	0.105872
Lias	3.14558	0.00257158	0.00791731	0.137788	0.0416667	0.16268	0.051717
Cdk13	1.5095	0.00257815	0.00793321	0.383797	0.225	0.508391	0.336793
Palm	1.78918	0.00259629	0.00798467	0.23359	0.108333	0.284748	0.15915
Mcm3ap	3.2605	0.00261941	0.00804696	0.114725	0.025	0.135031	0.0414143
Hdac11	2.28211	0.0026373	0.0080975	0.140745	0.0416667	0.172112	0.0754178
Gm28370	1.76946	0.00263922	0.00809897	0.222945	0.1	0.282152	0.159457
Ralgapb	1.56458	0.00264134	0.00810107	0.271437	0.141667	0.330726	0.211383
Plaa	2.83699	0.00264298	0.00810167	0.150798	0.05	0.178018	0.0627488
Nprl3	2.53853	0.00270893	0.0082813	0.170313	0.0666667	0.209651	0.0825875
Ltn1	2.1801	0.0027143	0.0082932	0.166174	0.0583333	0.201126	0.0922554
Kcnc3	1.80138	0.00272213	0.00831261	0.208161	0.0916667	0.255072	0.141598
Mfsd11	1.87895	0.00272379	0.00831318	0.18628	0.075	0.227466	0.12106
Lonrf1	5.89802	0.00274146	0.00835675	0.110585	0.025	0.127412	0.0216025
Habp4	2.50078	0.00274252	0.00835675	0.13838	0.0416667	0.164465	0.0657656
Smim14	1.5458	0.00274677	0.00836516	0.292726	0.158333	0.380204	0.24596
Brd8	2.04861	0.0027532	0.0083802	0.225902	0.108333	0.276822	0.135127
Gpr155	1.78014	0.00276681	0.00841254	0.245417	0.125	0.301212	0.169207
Gm21992	1.57998	0.00276619	0.00841254	0.243051	0.116667	0.302967	0.191754
Gm2762	3.50452	0.00277382	0.00842476	0.125961	0.0333333	0.152639	0.0435548
Nlgn2	1.80285	0.00278266	0.00844249	0.143702	0.0416667	0.176965	0.0981584
Wsb1	1.76112	0.00279454	0.00846848	0.209344	0.0916667	0.263441	0.149587
E130114P18Rik	0.372822	0.00279574	0.00846848	0.0532229	0.116667	0.0826867	0.221786
Chd8	1.63346	0.00279927	0.0084746	0.28563	0.15	0.355695	0.217756
Safb	1.69284	0.00280859	0.00849824	0.257836	0.125	0.326894	0.193104
Tab2	1.95634	0.00282274	0.00853419	0.21644	0.1	0.260121	0.132963
4930556J24Rik	2.98064	0.0028235	0.00853419	0.137788	0.0416667	0.170172	0.0570924
Actr1b	1.63056	0.00284079	0.00858183	0.282082	0.15	0.353375	0.21672
Fam13a	2.37718	0.00284375	0.00858617	0.170905	0.0666667	0.212183	0.0892583
C1ql3	1.5962	0.00284842	0.00859567	0.237138	0.108333	0.345891	0.216697
Ipo8	2.24043	0.00285046	0.00859721	0.195151	0.0833333	0.243085	0.108499
Clcn7	2.6695	0.00285843	0.00861662	0.113542	0.025	0.136352	0.0510778
Blcap	2.53565	0.00287362	0.00864851	0.126552	0.0333333	0.15115	0.0596099
Evi5l	2.603	0.00287228	0.00864851	0.13838	0.0416667	0.165327	0.063514
Ist1	3.06693	0.00287299	0.00864851	0.166174	0.0666667	0.197626	0.0644376
N4bp1	3.29751	0.00287774	0.00865628	0.14725	0.05	0.176041	0.0533861
Megf9	1.53569	0.00289019	0.0086752	0.332939	0.191667	0.444318	0.289329
Gps2	1.56742	0.00288672	0.0086752	0.280899	0.141667	0.352751	0.225052
Smurf2	2.01018	0.00288859	0.0086752	0.224128	0.108333	0.288169	0.143355
Phlpp2	1.82457	0.00291256	0.00873302	0.208161	0.0916667	0.257101	0.14091
Dph7	4.98335	0.00291423	0.00873337	0.111177	0.025	0.129632	0.0260131
Dars	1.97412	0.00292773	0.00876849	0.183915	0.075	0.220318	0.111603
St8sia3os	3.05375	0.00292906	0.00876849	0.112951	0.025	0.138672	0.0454103
Map3k10	1.83401	0.00293962	0.00879008	0.152572	0.05	0.184112	0.100387
Gtpbp2	1.78669	0.00294096	0.00879008	0.231224	0.108333	0.287584	0.160959
Nsun7	1.58241	0.00295005	0.00880322	0.227085	0.1	0.278122	0.175759
4833422C13Rik	2.15284	0.00294968	0.00880322	0.166765	0.0583333	0.204453	0.0949692
Pdzd2	0.390838	0.00294956	0.00880322	0.096984	0.175	0.126572	0.323849
Eif4enif1	3.23831	0.00295489	0.00881299	0.124778	0.0333333	0.150468	0.046465
Kdm5a	1.61581	0.00297558	0.00887	0.265523	0.133333	0.348149	0.215464
Sepsecs	4.01306	0.00298045	0.00887981	0.123596	0.0333333	0.147378	0.0367247
Dzank1	1.65007	0.00298773	0.00888739	0.234181	0.108333	0.295333	0.178982
Dpp10	0.460869	0.00299901	0.00891151	0.169722	0.258333	0.298694	0.64811
Srrm4	1.50999	0.00299874	0.00891151	0.370195	0.225	0.50854	0.336784
Eif2ak4	2.56504	0.00300786	0.00893312	0.179775	0.075	0.2149	0.0837803
Stau1	3.40543	0.00301277	0.00894297	0.135423	0.0416667	0.154435	0.0453496
Eml2	1.69807	0.00302407	0.00896704	0.209935	0.0916667	0.252885	0.148925
Tcea1	1.9642	0.00303878	0.00900592	0.17741	0.0666667	0.222207	0.113128
Shprh	1.56814	0.00304605	0.00901646	0.278533	0.141667	0.347954	0.22189
Pwwp2a	1.81098	0.00309594	0.00914644	0.266706	0.15	0.329663	0.182036
Fam69b	2.06306	0.00310815	0.00917288	0.17327	0.0666667	0.213457	0.103466
Klhl17	2.52556	0.00310743	0.00917288	0.14725	0.05	0.175883	0.069641
Sh3gl3	3.46931	0.00311041	0.00917472	0.110585	0.025	0.132717	0.0382547
Selt	1.93192	0.00312083	0.00919582	0.184506	0.075	0.231248	0.119698
Prmt2	2.89054	0.00312078	0.00919582	0.135423	0.0416667	0.167528	0.0579573
Spock2	1.53477	0.00312263	0.00919631	0.31165	0.175	0.412652	0.26887
Gm14329	4.01991	0.00313579	0.00922541	0.11236	0.025	0.131919	0.0328165
Gm14703	2.91884	0.00315598	0.00924794	0.156712	0.0583333	0.193577	0.0663198
Pds5b	1.57292	0.00315144	0.00924794	0.3288	0.191667	0.425665	0.270622
Nae1	1.64524	0.00315659	0.00924794	0.270846	0.141667	0.339472	0.206336
Mink1	1.57853	0.00315644	0.00924794	0.300414	0.158333	0.386454	0.244819
Stx5a	1.63682	0.00314958	0.00924794	0.257244	0.125	0.328365	0.200611
Rab40c	2.00449	0.00316149	0.00925747	0.183915	0.075	0.221774	0.110639
Uri1	1.77879	0.00318009	0.00930709	0.256653	0.133333	0.311702	0.175233
Tm2d1	1.599	0.00318876	0.00932761	0.222945	0.1	0.287438	0.179761
Hipk4	2.33884	0.0032001	0.00934657	0.137197	0.0416667	0.156838	0.0670579
Pde4a	1.51688	0.00320975	0.00936954	0.342401	0.191667	0.461308	0.304116
Ezh1	1.95951	0.00321718	0.00938449	0.176818	0.0666667	0.217455	0.110974
Rab2b	2.71308	0.0032252	0.00938542	0.147842	0.05	0.181704	0.0669736
Pxdn	2.01097	0.00322191	0.00938542	0.191011	0.0833333	0.228162	0.113459
Emsy	1.51705	0.00322805	0.00938888	0.315198	0.175	0.394375	0.259962
Socs2	2.13414	0.0032511	0.00943155	0.193377	0.0833333	0.248319	0.116355
Taf2	1.92394	0.00325688	0.00943248	0.186872	0.075	0.227461	0.118227
Trappc10	1.77701	0.00325996	0.00943293	0.188054	0.075	0.228821	0.128767
Immt	2.22516	0.00326656	0.00944717	0.181549	0.075	0.217665	0.09782
Gm10563	1.68224	0.00326926	0.00945013	0.228859	0.108333	0.29149	0.173275
Aatk	1.72502	0.00327575	0.00946402	0.239503	0.116667	0.306533	0.177698
Irf2	1.54303	0.00327761	0.00946453	0.318746	0.183333	0.416841	0.270144
Cluap1	1.98413	0.00328682	0.00948626	0.151981	0.05	0.183566	0.092517
Fnta	3.70589	0.0032975	0.00951222	0.109994	0.025	0.12906	0.0348257
Klhl12	2.44482	0.00330159	0.00951466	0.180958	0.075	0.220461	0.0901747
Xrcc4	1.87169	0.00330173	0.00951466	0.23359	0.116667	0.29386	0.157003
Ppp2r2a	1.66132	0.00330844	0.00952912	0.264341	0.133333	0.333622	0.200817
Rnf32	1.74501	0.00331727	0.00954965	0.154938	0.05	0.185281	0.106178
Ddb2	2.31148	0.00331903	0.00954985	0.185098	0.075	0.224432	0.0970945
Pank2	2.24325	0.00332088	0.00955027	0.204021	0.0916667	0.245834	0.109588
Cstf2	1.91703	0.00334906	0.00961167	0.175636	0.0666667	0.220983	0.115273
Heatr6	2.59128	0.00334748	0.00961167	0.146067	0.05	0.175727	0.0678148
Zcchc14	1.93987	0.00335513	0.00962419	0.158486	0.0583333	0.183021	0.0943475
Slc9a1	1.95177	0.0033853	0.00969591	0.211118	0.1	0.255337	0.130824
Exd2	1.84828	0.00339514	0.00971916	0.240095	0.125	0.3032	0.164044
Spats2	1.886	0.0034066	0.00974701	0.173862	0.0666667	0.205809	0.109125
Rbm3	1.63698	0.00341351	0.00976072	0.200473	0.0833333	0.253029	0.154571
Arhgap35	1.56101	0.00341486	0.00976072	0.261384	0.133333	0.327646	0.209893
Ergic3	5.32569	0.00342015	0.0097659	0.10822	0.025	0.129096	0.0242403
Vav3	2.52986	0.00341951	0.0097659	0.186872	0.0833333	0.246056	0.097261
Mapkbp1	3.31947	0.00343558	0.00980498	0.111177	0.025	0.132341	0.039868
Orc1	2.95437	0.00344487	0.0098229	0.143702	0.05	0.173904	0.0588633
Sft2d1	1.90432	0.00344919	0.00982389	0.166174	0.0583333	0.195627	0.102728
Grm3	1.50285	0.00345824	0.00984469	0.226493	0.1	0.318974	0.212246
Brd1	2.0153	0.00346206	0.00984723	0.230041	0.116667	0.280367	0.139119
Tnks	1.72428	0.00347152	0.00986752	0.209344	0.0916667	0.246287	0.142834
Crk	1.85789	0.00347838	0.00988205	0.196925	0.0833333	0.238585	0.128417
Ccnl2	1.52506	0.00349462	0.00991316	0.346541	0.208333	0.46035	0.301857
RP24-236C17.3	2.77387	0.00349287	0.00991316	0.123596	0.0333333	0.150065	0.0540997
Col11a1	2.14761	0.00350155	0.00992781	0.210526	0.1	0.336671	0.156766
Nr6a1os	1.92144	0.00350866	0.00993797	0.222945	0.108333	0.278606	0.144999
Arntl	1.52497	0.00351188	0.00994207	0.211709	0.0916667	0.262372	0.17205
Cryl1	5.37144	0.00351566	0.00994779	0.107629	0.025	0.121989	0.0227106
Sos2	4.08637	0.00352903	0.00997985	0.130692	0.0416667	0.154267	0.0377516
Nphp4	1.76233	0.00354685	0.0100159	0.228267	0.108333	0.283309	0.160759
Ppp1r2	1.67294	0.00354633	0.0100159	0.214075	0.1	0.275391	0.164615
Bdp1	1.78238	0.00354883	0.0100164	0.25547	0.133333	0.312017	0.175056
Dnajc13	1.68891	0.00355235	0.0100208	0.245417	0.125	0.303174	0.179509
9530026P05Rik	2.94463	0.00356104	0.0100308	0.181549	0.0833333	0.261354	0.0887563
Fam189b	3.47837	0.00356687	0.0100422	0.120639	0.0333333	0.142082	0.0408473
4933427D14Rik	2.67491	0.00360039	0.0101214	0.154938	0.0583333	0.189955	0.0710137
Lrrc40	1.71126	0.00361148	0.0101475	0.232407	0.108333	0.297674	0.17395
Ensa	1.54929	0.00361743	0.0101591	0.2123	0.0916667	0.262475	0.169417
Zmym6	1.79203	0.00364602	0.0102343	0.18628	0.075	0.222726	0.124287
Gstz1	1.85329	0.00366755	0.0102896	0.187463	0.075	0.226199	0.122053
Gpr45	1.61184	0.00368732	0.0103348	0.301005	0.166667	0.381236	0.236522
Atf7ip	1.54015	0.00369765	0.0103534	0.272028	0.141667	0.344651	0.223778
Map3k7	1.52087	0.00372048	0.0104018	0.240686	0.116667	0.300124	0.197337
Porcn	1.81146	0.00376555	0.0105136	0.192785	0.0833333	0.229248	0.126554
Smurf1	1.68499	0.00376434	0.0105136	0.18628	0.075	0.225455	0.133801
Etfa	1.98789	0.00376605	0.0105136	0.170313	0.0666667	0.20555	0.103401
Gnpat	2.59607	0.00378425	0.0105539	0.176227	0.075	0.207739	0.0800207
Zfand2b	2.11976	0.00378778	0.0105576	0.147842	0.05	0.173735	0.0819597
Atf6	1.51948	0.00379393	0.0105576	0.315789	0.175	0.407284	0.268041
Hpca	1.51628	0.00379141	0.0105576	0.359551	0.225	0.4929	0.325072
Ptdss2	2.61223	0.00380007	0.0105576	0.111177	0.025	0.134909	0.0516451
Fam134c	1.95462	0.00380044	0.0105576	0.179775	0.075	0.212922	0.108933
Zfp81	2.39176	0.00379577	0.0105576	0.144293	0.05	0.1686	0.0704923
Gm17036	3.92964	0.00380183	0.0105576	0.109403	0.025	0.132643	0.0337543
Esrra	3.94676	0.00381606	0.0105886	0.130101	0.0416667	0.159814	0.0404923
Bfar	2.44295	0.00382369	0.0105956	0.135423	0.0416667	0.157522	0.0644803
Tpst1	2.43308	0.00383119	0.0106112	0.147842	0.05	0.177218	0.0728367
Senp5	1.63599	0.00384247	0.010632	0.309284	0.183333	0.393316	0.240414
Sec23a	2.06364	0.00386	0.0106752	0.169722	0.0666667	0.203814	0.0987642
Drosha	2.36506	0.00386309	0.0106785	0.159077	0.0583333	0.184597	0.0780517
Klf3	3.40199	0.00387423	0.0106988	0.108811	0.025	0.12669	0.0372398
Atf1	2.42585	0.00387249	0.0106988	0.122413	0.0333333	0.147598	0.0608438
Cep95	1.81122	0.00389435	0.0107491	0.158486	0.0583333	0.195127	0.107732
Hk1	1.66633	0.00390515	0.0107736	0.228859	0.108333	0.280735	0.168475
Mkrn1	2.29618	0.00392772	0.0108147	0.145476	0.05	0.180855	0.0787634
Naa15	1.5856	0.00394475	0.0108563	0.300414	0.166667	0.371283	0.23416
Fam118b	2.15368	0.00396387	0.0109035	0.157895	0.0583333	0.194087	0.0901187
3110056K07Rik	1.72018	0.00396705	0.010907	0.18628	0.075	0.227002	0.131964
Eftud2	2.01657	0.00397837	0.0109327	0.189237	0.0833333	0.226809	0.112473
Lims1	1.65025	0.00401473	0.0110219	0.237138	0.116667	0.296495	0.179666
Arpc1a	1.5704	0.00402603	0.011035	0.25547	0.133333	0.332748	0.211887
Actr8	3.42544	0.00402733	0.011035	0.107629	0.025	0.123484	0.0360489
Lamp2	1.59445	0.00404331	0.011068	0.237729	0.116667	0.303232	0.190179
4933434E20Rik	2.34515	0.004042	0.011068	0.157303	0.0583333	0.189533	0.0808192
Amz2	3.55228	0.00406255	0.0111152	0.107629	0.025	0.128827	0.036266
Stard3nl	1.99306	0.00408048	0.0111589	0.176818	0.075	0.212333	0.106536
Gas2l1	2.22524	0.00410569	0.0112115	0.166174	0.0666667	0.205128	0.0921823
Tbl3	5.25183	0.00412781	0.0112664	0.105855	0.025	0.130379	0.0248255
Thy1	1.51142	0.00413275	0.0112744	0.198699	0.0833333	0.251855	0.166635
Cebpz	1.53929	0.00413488	0.0112748	0.228267	0.108333	0.285651	0.185573
Baz2a	1.79677	0.00414347	0.0112927	0.231224	0.116667	0.292824	0.162972
Glod4	1.78513	0.00417814	0.0113817	0.192785	0.0833333	0.245372	0.137453
Sash1	2.2876	0.00418956	0.0114018	0.180367	0.075	0.229177	0.100182
Bbs7	3.99608	0.0041926	0.0114045	0.107629	0.025	0.12741	0.0318837
Mroh1	2.56074	0.00419624	0.0114049	0.154938	0.0583333	0.184007	0.0718567
Sars	1.99825	0.00420942	0.0114321	0.217623	0.108333	0.261455	0.130842
Sin3a	2.16194	0.00422706	0.0114705	0.158486	0.0583333	0.201825	0.0933537
Mark4	4.26053	0.00423533	0.0114845	0.107037	0.025	0.127506	0.0299273
Sec24a	1.56496	0.00423628	0.0114845	0.211118	0.0916667	0.253504	0.161987
Sap130	2.17275	0.00425819	0.0115328	0.143111	0.05	0.16348	0.0752408
Sec11a	2.19061	0.00426974	0.0115529	0.193968	0.0916667	0.239285	0.109232
Tnfrsf19	2.2368	0.00426965	0.0115529	0.155529	0.0583333	0.185166	0.0827818
Zfp131	2.47344	0.00428963	0.01159	0.175636	0.075	0.213366	0.0862628
Camk1	0.319432	0.00429608	0.0115963	0.0555884	0.116667	0.0727466	0.227737
Glrx2	2.37998	0.00429823	0.0115966	0.17327	0.075	0.212443	0.0892628
5031415H12Rik	1.54365	0.00430754	0.0116161	0.264932	0.141667	0.3396	0.219997
Ext2	1.9105	0.0043182	0.0116393	0.181549	0.075	0.216802	0.113479
Zfp654	1.67541	0.00432163	0.011643	0.237729	0.116667	0.295859	0.176589
Adap1	1.57869	0.00432674	0.0116512	0.224719	0.108333	0.280407	0.17762
Smim13	1.7082	0.00433433	0.011666	0.251331	0.133333	0.328596	0.192364
Ppp3r1	1.62464	0.0043689	0.0117478	0.205795	0.0916667	0.261955	0.161239
Phf12	1.68362	0.00439022	0.0117995	0.257836	0.141667	0.319961	0.190043
Zfp609	1.5646	0.0043936	0.0118029	0.314015	0.183333	0.408127	0.26085
Stt3b	1.59893	0.00439904	0.0118119	0.205204	0.0916667	0.252944	0.158196
Zfp1	1.58263	0.00442531	0.0118655	0.26848	0.141667	0.33305	0.210441
Gss	3.74176	0.00443575	0.0118844	0.118273	0.0333333	0.138433	0.0369968
Ccdc12	2.43875	0.00446221	0.0119474	0.163217	0.0666667	0.201116	0.0824667
Spata2	1.95555	0.00449773	0.0120253	0.196925	0.0916667	0.247801	0.126716
Rab12	2.05251	0.00451824	0.0120725	0.175044	0.075	0.209371	0.102008
Acbd6	1.53324	0.00454402	0.012126	0.277942	0.15	0.362404	0.236365
Zfp91	1.92018	0.00457017	0.0121842	0.228859	0.116667	0.288449	0.15022
Morf4l1	1.57001	0.0045756	0.0121929	0.295092	0.166667	0.38264	0.243717
Dusp3	1.63232	0.00458145	0.012197	0.183323	0.075	0.221531	0.135715
Dixdc1	1.76702	0.0045876	0.0122076	0.205795	0.0916667	0.251643	0.142411
Prdm15	2.56216	0.00460304	0.0122429	0.131875	0.0416667	0.159511	0.0622565
Aim2	3.00183	0.00460898	0.0122488	0.119456	0.0333333	0.142951	0.0476212
Gm26582	3.82323	0.00460963	0.0122488	0.127144	0.0416667	0.152697	0.0399392
Dctn6	3.59096	0.00462557	0.0122796	0.104672	0.025	0.1226	0.0341411
Tcte2	1.80446	0.00465799	0.0123482	0.223536	0.108333	0.279088	0.154666
Prss36	3.80554	0.00466332	0.0123507	0.107037	0.025	0.125346	0.0329379
Iws1	1.79897	0.00466121	0.0123507	0.178593	0.075	0.221044	0.122872
Pi4kb	1.94277	0.00468599	0.0123949	0.158486	0.0583333	0.190238	0.0979211
Gabra4	1.71455	0.00468288	0.0123949	0.249556	0.133333	0.308344	0.17984
Car11	1.54588	0.00468694	0.0123949	0.218214	0.1	0.274715	0.177708
Sgcb	3.1324	0.00471862	0.0124619	0.118273	0.0333333	0.145756	0.0465318
Rnmt	2.25106	0.0047253	0.0124737	0.153755	0.0583333	0.187691	0.0833786
Ccdc73	1.80332	0.0047291	0.0124779	0.210526	0.1	0.262494	0.145561
Abca2	1.51093	0.00473974	0.0124884	0.222354	0.1	0.28171	0.186449
Lrrc29	2.72888	0.00473816	0.0124884	0.161443	0.0666667	0.19189	0.0703182
Glmn	1.91902	0.00475557	0.0125243	0.206387	0.1	0.257321	0.13409
Rpgr	1.79141	0.00478852	0.0126052	0.19042	0.0833333	0.232493	0.129782
Gm42609	2.06848	0.00480995	0.0126456	0.14725	0.05	0.170585	0.082469
Gpc6	2.06291	0.00481065	0.0126456	0.157895	0.0583333	0.265792	0.128843
Bdh1	2.50575	0.00482033	0.0126652	0.163808	0.0666667	0.206383	0.0823636
Aars	2.05222	0.00483022	0.0126793	0.143702	0.05	0.176372	0.0859423
Cep192	4.60446	0.00484143	0.0126969	0.104672	0.025	0.120412	0.0261511
Clk2	1.86655	0.00485561	0.0127222	0.188054	0.0833333	0.223448	0.119712
D17Wsu92e	2.27798	0.00486583	0.0127431	0.142519	0.05	0.166168	0.0729452
Jmy	2.93123	0.0048733	0.0127567	0.141336	0.05	0.165757	0.0565485
Hdx	2.13894	0.00487662	0.0127595	0.186872	0.0833333	0.2238	0.104631
Tnrc18	1.75944	0.00489092	0.0127909	0.227676	0.116667	0.280126	0.159213
Dync1li2	1.70292	0.00489905	0.0128062	0.250739	0.133333	0.329876	0.193712
Kcnb1	1.53075	0.00490645	0.0128191	0.26848	0.141667	0.34937	0.228234
Syngap1	1.75088	0.00494243	0.0129017	0.211118	0.1	0.258656	0.147729
Klhl22	1.59629	0.00494595	0.0129049	0.271437	0.15	0.346214	0.216886
Smpd4	1.73462	0.00495108	0.0129123	0.200473	0.0916667	0.241012	0.138942
Spns2	2.4843	0.00495505	0.0129166	0.152572	0.0583333	0.184614	0.0743123
Ap1b1	1.67081	0.00497852	0.0129579	0.191011	0.0833333	0.226269	0.135425
Eif5	2.09522	0.00497909	0.0129579	0.156121	0.0583333	0.195983	0.093538
Zfp280c	1.90261	0.00500347	0.0130067	0.208752	0.1	0.250708	0.131771
Ercc6	2.32174	0.00501202	0.0130169	0.163808	0.0666667	0.193912	0.0835204
Mbd1	3.89444	0.00501606	0.0130214	0.115908	0.0333333	0.137122	0.0352097
Rph3a	0.429284	0.00502511	0.0130389	0.116499	0.191667	0.147897	0.344519
Ube2f	3.4748	0.00503487	0.0130582	0.127735	0.0416667	0.147237	0.0423728
Rnf103	2.28727	0.00504219	0.0130711	0.119456	0.0333333	0.140351	0.0613618
Prepl	1.63889	0.0050503	0.0130861	0.224128	0.108333	0.280591	0.171208
Cpd	1.73096	0.0050745	0.0131368	0.2123	0.1	0.256314	0.148076
Prmt10	4.53854	0.0050867	0.0131623	0.103489	0.025	0.118767	0.0261685
Myo1d	1.96769	0.00511314	0.0132185	0.163217	0.0666667	0.198477	0.100868
Cope	2.54646	0.00512215	0.0132357	0.129509	0.0416667	0.159361	0.0625815
Atl3	1.85995	0.00513961	0.0132748	0.234772	0.125	0.29127	0.156601
Nadk	2.16574	0.00514455	0.0132814	0.131875	0.0416667	0.158387	0.0731332
Unc5a	1.63507	0.00518074	0.0133474	0.170905	0.0666667	0.213974	0.130865
Brd2	3.47251	0.00518197	0.0133474	0.117682	0.0333333	0.14171	0.040809
Gm26606	2.23381	0.00525112	0.0135132	0.117682	0.0333333	0.139579	0.0624849
Gm26827	1.80863	0.00526355	0.0135328	0.176818	0.075	0.212585	0.117539
Myo9b	1.67932	0.00527959	0.0135678	0.215257	0.1	0.258029	0.153651
Trak1	1.76272	0.00530252	0.0136143	0.198108	0.0916667	0.241541	0.137027
Nudcd1	4.11481	0.00532386	0.0136629	0.114134	0.0333333	0.13041	0.0316928
Cog3	2.98032	0.00535282	0.0137309	0.149024	0.0583333	0.171347	0.0574928
Ddx6	1.90935	0.00539131	0.0138234	0.201656	0.1	0.249775	0.130817
Synrg	1.97253	0.00540849	0.0138394	0.205795	0.1	0.250161	0.126823
Trappc8	1.53085	0.00541232	0.0138394	0.274394	0.15	0.339919	0.222046
Ypel4	2.26624	0.00541965	0.0138456	0.140745	0.05	0.174045	0.0767992
Cfap97	2.06075	0.00541886	0.0138456	0.156121	0.0583333	0.195487	0.094862
Golga3	2.74618	0.00542928	0.0138513	0.140154	0.05	0.166351	0.0605753
Mgat4b	1.84268	0.00542534	0.0138513	0.166765	0.0666667	0.195982	0.106357
4930512B01Rik	1.55616	0.00542863	0.0138513	0.235364	0.116667	0.293669	0.188714
Slc6a15	1.98841	0.00543224	0.0138526	0.174453	0.075	0.214831	0.108042
Hmg20a	1.57601	0.00546133	0.0139205	0.275577	0.15	0.349406	0.221703
Mllt6	2.49258	0.00548563	0.0139761	0.140154	0.05	0.174167	0.0698741
Phc1	4.02689	0.0054909	0.0139772	0.114134	0.0333333	0.136607	0.0339237
Npat	2.449	0.00549103	0.0139772	0.161443	0.0666667	0.18324	0.0748221
Asun	1.84717	0.00550141	0.0139909	0.213483	0.108333	0.257971	0.139657
Golm1	1.72782	0.00551541	0.0140202	0.253105	0.133333	0.338135	0.1957
Suds3	1.61837	0.00553563	0.0140634	0.264932	0.15	0.335144	0.207088
Lats1	2.84633	0.00553991	0.0140634	0.13838	0.05	0.166011	0.0583244
Smarcc2	1.73762	0.00555141	0.0140863	0.208752	0.1	0.258794	0.148936
Avl9	1.61906	0.00557824	0.0141352	0.204613	0.0916667	0.257162	0.158834
Apopt1	1.5854	0.00558294	0.0141408	0.145476	0.05	0.174543	0.110094
Xpo4	2.55073	0.00558836	0.0141481	0.128918	0.0416667	0.156017	0.0611655
Cltb	1.53747	0.00560251	0.0141712	0.191011	0.0833333	0.229416	0.149217
Gns	1.70162	0.0056085	0.01418	0.211709	0.1	0.260624	0.153163
Bbof1	1.62923	0.0056131	0.0141852	0.285038	0.166667	0.349278	0.214382
Arhgap15	1.87236	0.00563335	0.01423	0.188646	0.0833333	0.244045	0.130341
Daam1	1.61096	0.00565792	0.0142857	0.29864	0.183333	0.384882	0.238915
Lmbr1	1.92195	0.00567247	0.0143086	0.206978	0.1	0.260098	0.13533
Rasa3	3.27771	0.00567779	0.0143086	0.114725	0.0333333	0.137267	0.0418788
Ankfy1	1.82859	0.00567972	0.0143086	0.240095	0.125	0.296574	0.162187
Slc11a2	2.23862	0.00567961	0.0143086	0.162034	0.0666667	0.195778	0.0874547
A830039N20Rik	1.66043	0.00568779	0.0143226	0.219397	0.108333	0.266763	0.160658
Gpr18	3.44644	0.00571223	0.0143764	0.12537	0.0416667	0.152457	0.0442362
Arpc5	1.66936	0.00575984	0.0144716	0.234181	0.116667	0.289929	0.173677
Rbms1	1.5528	0.00580061	0.014561	0.146067	0.05	0.190541	0.122708
Vps9d1	1.90756	0.00580928	0.0145698	0.18628	0.0833333	0.229616	0.120372
Naa40	1.55548	0.00580829	0.0145698	0.230041	0.116667	0.281105	0.180719
Nipa2	2.0105	0.00582575	0.0146046	0.165582	0.0666667	0.198136	0.0985504
Kcnab2	1.57348	0.00585078	0.0146428	0.270254	0.15	0.347722	0.220989
Gm17202	1.91089	0.00588091	0.0146971	0.1644	0.0666667	0.211148	0.110497
Ift43	2.22382	0.00587988	0.0146971	0.141928	0.05	0.167981	0.0755371
Zfp512b	2.33702	0.00588961	0.0147121	0.139562	0.05	0.168157	0.0719536
Sgsm2	1.50505	0.00589892	0.0147225	0.263749	0.141667	0.335132	0.222672
Tdp1	2.12298	0.00591975	0.0147679	0.152572	0.0583333	0.186187	0.087701
Ap4s1	2.07565	0.00592526	0.0147751	0.142519	0.05	0.166734	0.0803283
Gdap2	4.06153	0.00593353	0.0147891	0.102306	0.025	0.115883	0.0285318
Casc3	1.69384	0.00593666	0.0147904	0.21644	0.108333	0.264821	0.156343
Nhlrc2	3.54693	0.00598096	0.0148942	0.114725	0.0333333	0.135938	0.0383254
Spink10	1.53845	0.0059928	0.0149171	0.215257	0.1	0.260387	0.169253
Zfp322a	2.33054	0.00601535	0.0149666	0.191011	0.0916667	0.2338	0.10032
Phf8	1.79048	0.00601932	0.0149698	0.180367	0.075	0.215778	0.120514
Serac1	3.52481	0.0060237	0.0149741	0.114725	0.0333333	0.136991	0.0388648
Gm29587	1.68925	0.00607495	0.0150851	0.191011	0.0833333	0.240703	0.142491
Ppil2	1.67463	0.00610699	0.0151544	0.234181	0.125	0.294177	0.175668
Ift80	2.08624	0.00611782	0.0151545	0.128326	0.0416667	0.146171	0.0700646
Slc35a1	3.71675	0.00611685	0.0151545	0.102898	0.025	0.116412	0.0313208
Lig3	3.26836	0.00611619	0.0151545	0.114725	0.0333333	0.13845	0.0423606
Rnf216	1.5661	0.00612151	0.015157	0.270254	0.15	0.337021	0.215198
Dnajb11	2.47899	0.0061334	0.0151737	0.125961	0.0416667	0.155508	0.0627303
Gm26786	3.40726	0.00619453	0.0153109	0.124187	0.0416667	0.153771	0.0451304
Zcchc6	1.63353	0.00619419	0.0153109	0.230041	0.116667	0.276044	0.168986
4831440E17Rik	2.51703	0.006201	0.0153201	0.128326	0.0416667	0.155518	0.0617862
Cdon	1.90952	0.00623644	0.0153979	0.105263	0.025	0.121833	0.0638031
Serpinb6a	1.56657	0.00623797	0.0153979	0.182141	0.075	0.227619	0.145297
Minpp1	1.68117	0.00625806	0.0154272	0.154938	0.0583333	0.188983	0.112412
Inpp5f	1.73698	0.00631671	0.0155514	0.214075	0.108333	0.26549	0.152846
Sil1	1.66275	0.00635873	0.0156411	0.167948	0.0666667	0.20655	0.124222
Pom121	2.65286	0.00638626	0.015702	0.114134	0.0333333	0.147681	0.0556685
Kdm5b	1.56311	0.00641228	0.0157453	0.293318	0.175	0.373557	0.238983
Ints9	2.69005	0.0064265	0.0157734	0.127144	0.0416667	0.149004	0.0553908
Gm26742	2.49018	0.00643935	0.015798	0.147842	0.0583333	0.186029	0.0747048
Gm17178	2.10716	0.00649783	0.0159276	0.129509	0.0416667	0.158742	0.0753348
Gm20680	2.10342	0.00651258	0.0159568	0.117682	0.0333333	0.149445	0.0710483
Prpsap1	2.73068	0.00651833	0.015964	0.102306	0.025	0.123586	0.0452583
Far2os1	2.55686	0.0065269	0.015978	0.115316	0.0333333	0.139112	0.0544073
Zfp160	1.61461	0.00653831	0.015999	0.188646	0.0833333	0.220782	0.13674
Sh3bgrl	2.14449	0.00654727	0.0160058	0.159077	0.0666667	0.195223	0.0910348
Srrt	1.72046	0.00654963	0.0160058	0.183915	0.0833333	0.219927	0.12783
Grasp	2.32145	0.00656163	0.0160281	0.102898	0.025	0.123648	0.0532636
Gpr176	2.41008	0.00656647	0.016033	0.129509	0.0416667	0.159939	0.0663624
Stard5	2.27937	0.00659831	0.0160968	0.198108	0.1	0.279831	0.122767
Vps4b	1.77764	0.00660666	0.0161032	0.152572	0.0583333	0.17884	0.100606
Fkbp15	1.9928	0.00661111	0.0161058	0.127735	0.0416667	0.148431	0.0744839
Kcnk10	2.14491	0.00661346	0.0161058	0.149616	0.0583333	0.186083	0.0867556
Vapb	2.66179	0.00663052	0.0161404	0.12537	0.0416667	0.152462	0.057278
E2f3	2.24347	0.00664634	0.0161649	0.159669	0.0666667	0.188813	0.0841611
Gspt1	1.54728	0.00667111	0.0162082	0.234181	0.116667	0.287852	0.186037
Adamtsl1	2.15575	0.00668136	0.0162221	0.113542	0.0333333	0.140236	0.0650521
Slx4ip	2.55541	0.00670704	0.0162774	0.167357	0.075	0.202203	0.0791274
Homer3	3.20034	0.00674533	0.0163632	0.124187	0.0416667	0.147853	0.046199
Slc30a6	1.55223	0.00674933	0.0163659	0.166174	0.0666667	0.201282	0.129673
9030624J02Rik	2.35276	0.00676563	0.0163983	0.195151	0.1	0.240292	0.102132
Clgn	3.91087	0.00679	0.0164432	0.101124	0.025	0.11879	0.0303744
Nsun6	1.54209	0.00680829	0.0164647	0.208161	0.1	0.245058	0.158913
Pdpk1	1.65275	0.00681038	0.0164647	0.282673	0.158333	0.366407	0.221695
Nol4l	1.72737	0.00682327	0.0164813	0.251922	0.133333	0.317288	0.183683
Shroom4	2.24262	0.00683112	0.0164932	0.103489	0.025	0.122356	0.0545594
Cux1	0.384699	0.00684818	0.0165202	0.110585	0.183333	0.136439	0.354663
Tbcel	1.74689	0.00686222	0.0165469	0.215257	0.108333	0.261275	0.149566
Pisd	1.62141	0.00686768	0.016553	0.188054	0.0833333	0.239154	0.147497
Fam57a	2.77973	0.00687074	0.0165533	0.112951	0.0333333	0.13341	0.0479938
Rbmx	1.92479	0.00687633	0.0165597	0.17327	0.075	0.209338	0.108758
Lrrc19	1.55786	0.00689629	0.0166007	0.249556	0.133333	0.33848	0.217272
Pfn2	1.72672	0.00690138	0.0166058	0.192785	0.0916667	0.24293	0.140688
2810425M01Rik	2.31608	0.00694884	0.0166986	0.137788	0.05	0.165085	0.0712777
Smc6	1.51919	0.00695427	0.0167045	0.256062	0.141667	0.324143	0.213365
Banp	3.2608	0.00700728	0.0168246	0.123596	0.0416667	0.141333	0.043343
Tmco1	1.88904	0.00701938	0.0168393	0.140154	0.05	0.174006	0.0921131
Fbl	2.17787	0.00708057	0.0169717	0.127144	0.0416667	0.158736	0.072886
Evl	1.76907	0.00709094	0.016982	0.197516	0.0916667	0.240704	0.136062
Tmem117	1.76109	0.00708935	0.016982	0.214666	0.108333	0.269891	0.153252
Tmem87a	1.71448	0.00711304	0.0170205	0.17327	0.075	0.209197	0.122018
Lrpprc	1.64088	0.00713052	0.0170478	0.231224	0.116667	0.280529	0.170962
Zfat	2.02023	0.00713628	0.0170544	0.160852	0.0666667	0.191819	0.0949489
Ube2ql1	3.7102	0.00717495	0.0171322	0.111177	0.0333333	0.12862	0.0346666
Pram1	1.67092	0.00718194	0.0171416	0.209344	0.1	0.270115	0.161657
Mthfsd	2.05477	0.00719734	0.0171711	0.139562	0.05	0.162846	0.0792531
Rnf114	2.50534	0.00726944	0.0173211	0.124778	0.0416667	0.146748	0.0585738
Zmat5	4.38236	0.0072911	0.0173433	0.108811	0.0333333	0.126939	0.0289659
Stk19	1.67656	0.00728635	0.0173433	0.218214	0.108333	0.268622	0.160222
Cnot6l	1.51851	0.00730969	0.0173802	0.218805	0.108333	0.268342	0.176713
Spats2l	2.76927	0.00731311	0.017381	0.101124	0.025	0.126449	0.0456613
Slc8a3	0.426277	0.00733098	0.0174014	0.0892963	0.158333	0.112035	0.262822
Cys1	2.95341	0.0073355	0.0174048	0.123004	0.0416667	0.150678	0.0510182
Spaca6	1.74681	0.00737484	0.0174908	0.183915	0.0833333	0.216525	0.123955
Msrb2	2.93381	0.00738878	0.0175165	0.13424	0.05	0.160323	0.0546467
Tiam2	0.563114	0.0073953	0.0175245	0.0916617	0.166667	0.127596	0.22659
Cwf19l2	1.79733	0.00741143	0.0175545	0.208752	0.1	0.253979	0.141309
Ptpru	2.07153	0.00743002	0.0175846	0.197516	0.1	0.269851	0.130266
Marf1	1.51512	0.00744758	0.0176187	0.208161	0.1	0.256794	0.169488
Reep5	1.51884	0.00748868	0.0177011	0.230041	0.116667	0.301789	0.198697
Sfi1	1.6841	0.00749913	0.0177109	0.196334	0.0916667	0.232324	0.137951
Gm12905	3.06843	0.00752341	0.0177319	0.100532	0.025	0.118039	0.0384687
Gm42669	2.00146	0.00752524	0.0177319	0.136014	0.05	0.160632	0.0802574
Ankrd42	1.99716	0.00752937	0.0177319	0.125961	0.0416667	0.144584	0.0723946
Fbxl12	1.94353	0.00753008	0.0177319	0.114134	0.0333333	0.126636	0.065158
Tbc1d14	4.2927	0.00754806	0.0177597	0.108811	0.0333333	0.128401	0.0299115
Suclg1	2.07269	0.00754819	0.0177597	0.149024	0.0583333	0.189754	0.0915495
Sgpl1	3.57401	0.00755421	0.0177664	0.111177	0.0333333	0.135129	0.0378088
Socs7	1.8148	0.00756915	0.0177942	0.172088	0.075	0.208229	0.114739
Gart	2.22193	0.00760368	0.0178604	0.102306	0.025	0.121786	0.0548111
Adss	1.53011	0.00760852	0.0178643	0.17327	0.075	0.216817	0.141701
Tgfb2	1.82655	0.00763307	0.0178959	0.138971	0.05	0.169405	0.0927458
Ago2	1.68019	0.00763299	0.0178959	0.223536	0.116667	0.271648	0.161677
H13	2.17748	0.00765511	0.0179288	0.167948	0.075	0.19951	0.0916242
Car2	2.23234	0.00765233	0.0179288	0.137788	0.05	0.169131	0.0757639
Arv1	2.55284	0.00766821	0.0179493	0.101124	0.025	0.12192	0.0477584
Pvrl3	1.54559	0.00767022	0.0179493	0.299823	0.183333	0.454631	0.294146
Kdm6b	2.20399	0.00771624	0.0180495	0.100532	0.025	0.116138	0.0526942
Strada	1.82445	0.00776615	0.0181587	0.221171	0.116667	0.270506	0.148267
Camkk1	2.11871	0.00778996	0.0182068	0.176818	0.0833333	0.217799	0.102798
Xpa	2.19091	0.00780536	0.0182352	0.164991	0.075	0.197048	0.0899391
Uck2	2.41185	0.00783557	0.018283	0.141928	0.0583333	0.172817	0.0716534
Fnbp4	1.69365	0.00784587	0.0182853	0.196334	0.0916667	0.246317	0.145435
Nap1l4	2.57169	0.00784632	0.0182853	0.123004	0.0416667	0.144884	0.056338
Mlh3	2.27056	0.00783991	0.0182853	0.124778	0.0416667	0.139809	0.0615745
Trmt6	1.75292	0.00786786	0.0183128	0.193377	0.0916667	0.229516	0.130934
Cdk5	1.84197	0.00787212	0.0183149	0.169722	0.075	0.207988	0.112916
Cenpp	1.87794	0.00787528	0.0183149	0.209344	0.108333	0.272999	0.145372
Tnk2	2.15617	0.00789043	0.0183426	0.158486	0.0666667	0.194044	0.0899945
Brap	1.91874	0.00793785	0.0184452	0.113542	0.0333333	0.132292	0.0689472
Ubb	0.621326	0.00799985	0.0185663	0.41573	0.45	0.639197	1.02876
Sec16a	2.19688	0.00804836	0.0186711	0.135423	0.05	0.155803	0.0709204
Rcn2	1.83253	0.00805967	0.0186808	0.20343	0.1	0.264404	0.144283
Abcc1	1.96541	0.00806248	0.0186808	0.114725	0.0333333	0.127088	0.0646624
Abcd4	2.57548	0.00810952	0.0187743	0.141336	0.0583333	0.173175	0.06724
Uchl3	1.64533	0.00811512	0.0187796	0.193968	0.0916667	0.234768	0.142688
Kat6a	1.7993	0.00812672	0.0187947	0.148433	0.0583333	0.177222	0.0984953
Pi4k2a	2.96566	0.00812836	0.0187947	0.111177	0.0333333	0.126385	0.042616
Rundc3b	1.56857	0.00814785	0.0188244	0.247782	0.133333	0.317187	0.202214
Bbs9	2.21292	0.00820003	0.0189216	0.144885	0.0583333	0.171209	0.0773676
Rab11fip4	1.5972	0.00821669	0.0189523	0.238912	0.125	0.285546	0.178779
Ythdc1	1.80877	0.00827296	0.0190742	0.171496	0.075	0.201835	0.111587
Taf6	1.83139	0.00828246	0.0190752	0.180958	0.0833333	0.223263	0.121909
Shc2	2.00771	0.00828355	0.0190752	0.13424	0.05	0.165098	0.0822319
Srek1ip1	3.261	0.00827901	0.0190752	0.109403	0.0333333	0.127737	0.0391712
Mbd2	1.76086	0.00829204	0.019087	0.189829	0.0916667	0.236642	0.134389
Galk2	2.0818	0.00835477	0.0191765	0.154938	0.0666667	0.184947	0.0888398
Dus2	2.80861	0.00835076	0.0191765	0.121821	0.0416667	0.145999	0.0519826
Lca5	2.05606	0.00835451	0.0191765	0.148433	0.0583333	0.178256	0.0866976
Shisa7	1.69099	0.00836818	0.0191838	0.237729	0.133333	0.302875	0.179111
[truncated: 461 more rows]

## Sheet: NEUC9 DEGs
	FC	P.value	FDR	pct1	pct2	mean_g1	mean_g2
Cacna2d3	0.499506	1.02272e-61	5.56461e-58	0.428258	0.795181	1.09927	2.20071
Ptgds	0.313349	1.35594e-59	2.45923e-56	0.154436	0.545455	0.30408	0.970419
Sgcz	0.439351	9.71188e-60	2.45923e-56	0.368018	0.709748	0.915352	2.08342
Fat3	0.382097	3.88636e-59	5.28642e-56	0.276013	0.645126	0.542158	1.4189
Gpr158	0.528117	7.75897e-56	8.44331e-53	0.460022	0.818182	1.01094	1.91423
Kcnip4	0.623849	1.31795e-55	1.19516e-52	0.642935	0.90471	2.14767	3.44262
Pde7b	0.432743	4.20112e-54	3.26547e-51	0.327492	0.665936	0.647099	1.49534
Rgs9	0.382948	1.39788e-47	7.60586e-45	0.217963	0.554217	0.404813	1.0571
Pcp4	0.339373	1.88619e-47	9.32981e-45	0.166484	0.493976	0.289089	0.85183
Ryr3	0.430114	2.75992e-47	1.25139e-44	0.274918	0.62103	0.55847	1.29842
Slc2a13	0.491917	3.05117e-46	1.27703e-43	0.353779	0.721796	0.767733	1.5607
Necab1	0.428083	1.05739e-44	3.59579e-42	0.261774	0.596933	0.551738	1.28886
Lrp1b	0.611167	1.13557e-43	3.63449e-41	0.575027	0.890471	1.78186	2.9155
Zeb2	3.01327	3.15739e-43	9.54409e-41	0.462212	0.176342	1.25277	0.415752
Diaph2	0.485703	8.82292e-43	2.5266e-40	0.327492	0.664841	0.648489	1.33515
Hs6st3	0.388068	1.73321e-42	4.7152e-40	0.222344	0.519168	0.479775	1.23632
Ubb	0.454851	6.06954e-42	1.57259e-39	0.255203	0.614458	0.489852	1.07695
Galnt13	0.524922	1.66373e-41	4.11472e-39	0.391019	0.723987	0.821953	1.56586
Lrrk2	0.351605	1.44684e-40	3.42272e-38	0.158817	0.45345	0.271309	0.771632
Grm7	0.647502	1.63294e-39	3.55394e-37	0.610077	0.892662	1.73115	2.67359
Gabrg3	0.60319	1.02805e-38	2.15139e-36	0.533406	0.88609	1.61184	2.6722
Kctd16	0.52735	1.23238e-38	2.48348e-36	0.374589	0.702081	0.861227	1.63312
Cntn4	0.420723	1.99257e-38	3.73847e-36	0.224535	0.52793	0.479945	1.14076
Cntn3	0.45005	3.20567e-38	5.81402e-36	0.269441	0.575027	0.510082	1.13339
Hsp90ab1	0.466257	4.04442e-38	7.0986e-36	0.26506	0.599124	0.48641	1.04322
Gnal	0.522569	4.4688e-37	7.59835e-35	0.349398	0.66046	0.721579	1.38083
Slc35f1	0.572869	8.95298e-37	1.47616e-34	0.449069	0.783133	1.13833	1.98707
Tcf4	2.02879	2.24551e-36	3.39383e-34	0.599124	0.410734	1.66068	0.818556
Pde8b	0.469261	7.2429e-36	1.0651e-33	0.272727	0.571742	0.519447	1.10695
Hsp90aa1	0.380061	8.39073e-36	1.20142e-33	0.143483	0.426068	0.257116	0.676513
Sema5b	0.387589	1.24058e-35	1.73078e-33	0.166484	0.450164	0.311193	0.802894
A330015K06Rik	0.451776	3.65457e-35	4.97113e-33	0.22563	0.533406	0.438832	0.971349
Kcnq5	0.630948	4.743e-35	6.29431e-33	0.542169	0.837897	1.54042	2.44143
Cdh9	0.348699	5.08873e-35	6.59232e-33	0.143483	0.404162	0.24402	0.699802
Tenm1	0.557342	8.35498e-35	1.0572e-32	0.403067	0.730559	0.894213	1.60442
Nrg3os	0.489375	1.64283e-34	2.0315e-32	0.271632	0.592552	0.531275	1.08562
Pcdh7	0.609835	1.82335e-34	2.20464e-32	0.491785	0.764513	1.22959	2.01627
Grin2a	0.635205	4.18456e-34	4.94961e-32	0.550931	0.861993	1.39622	2.19807
Tac1	0.395938	5.44651e-34	6.3052e-32	0.163198	0.437021	0.298396	0.753644
Gapdh	0.344334	9.19056e-34	1.04179e-31	0.102957	0.354874	0.188139	0.546386
Pde10a	0.623199	1.54965e-33	1.72075e-31	0.523549	0.794085	1.37307	2.20326
Ckb	0.567896	4.82546e-33	5.25107e-31	0.408543	0.73713	0.803573	1.415
Grid1	0.562478	2.91964e-32	3.05496e-30	0.387733	0.704272	0.792313	1.40861
Grid2	0.554692	4.53317e-32	4.65377e-30	0.371303	0.673604	0.87323	1.57426
Alcam	0.516482	6.42414e-32	6.47292e-30	0.307777	0.595838	0.665359	1.28825
Cntnap5a	0.434288	1.30153e-31	1.26458e-29	0.199343	0.467689	0.400526	0.922258
Kcnq3	0.545793	2.39806e-31	2.2115e-29	0.348302	0.649507	0.72354	1.32567
9630028H03Rik	0.581876	3.10003e-31	2.7958e-29	0.41621	0.730559	0.884718	1.52046
Nrg1	0.632822	3.13441e-31	2.7958e-29	0.518072	0.794085	1.43172	2.26244
Kcnab1	0.519274	5.01272e-31	4.39906e-29	0.30011	0.614458	0.608307	1.17145
Chchd10	0.202928	6.79904e-31	5.87199e-29	0.0394304	0.22563	0.0669225	0.329785
Tnr	0.566314	1.48591e-30	1.24035e-28	0.37678	0.684556	0.800592	1.41369
Robo1	0.610053	1.50456e-30	1.24035e-28	0.467689	0.762322	1.03621	1.69856
Ano3	0.491692	3.70787e-30	2.96684e-28	0.242059	0.525739	0.469172	0.954199
Rgs7	0.557784	4.38203e-30	3.45546e-28	0.35816	0.658269	0.689744	1.23658
Camk2a	0.601456	6.91202e-30	5.29694e-28	0.445783	0.75356	0.910467	1.51377
Calm1	0.542942	9.84838e-30	7.44237e-28	0.319825	0.626506	0.610581	1.12458
Hspa8	0.462507	1.22782e-29	9.15144e-28	0.184009	0.464403	0.351132	0.759194
Prkcb	0.535005	2.21271e-29	1.60525e-27	0.309967	0.613363	0.578428	1.08116
Ctnna3	0.638004	2.54767e-29	1.82393e-27	0.518072	0.814896	1.35333	2.12119
Rbm20	0.23684	1.10542e-28	7.81116e-27	0.0624315	0.250821	0.09171	0.387224
Itpr1	0.490538	1.25086e-28	8.61508e-27	0.232202	0.512596	0.420701	0.857632
Gng7	0.411269	5.03597e-28	3.3919e-26	0.150055	0.386637	0.255978	0.622411
Apbb2	0.454956	5.63204e-28	3.73706e-26	0.191676	0.450164	0.318282	0.699588
Ust	0.226626	6.03184e-28	3.95413e-26	0.0580504	0.239869	0.102192	0.45093
Gm15810	0.446674	6.27454e-28	4.06426e-26	0.170865	0.427163	0.309926	0.693852
Lhfpl3	0.559312	1.61285e-27	1.03242e-25	0.345016	0.626506	0.721151	1.28935
Aldoa	0.370856	1.87265e-27	1.18478e-25	0.105148	0.324206	0.182403	0.491843
Tmem178b	0.616006	2.13064e-27	1.31737e-25	0.456736	0.764513	0.977374	1.58663
Nol4	1.77212	2.40302e-27	1.46908e-25	0.616648	0.478642	1.50559	0.849597
Plp1	0.349878	3.17614e-27	1.92016e-25	0.0974808	0.309967	0.180409	0.515635
AY036118	0.592919	3.66106e-27	2.18899e-25	0.392114	0.710843	0.77907	1.31396
Ntrk3	0.616024	4.10382e-27	2.42705e-25	0.454545	0.765608	0.993283	1.61241
Adcy5	0.457553	4.58507e-27	2.65397e-25	0.187295	0.435926	0.325753	0.711947
Sh3rf3	0.467861	2.11791e-26	1.213e-24	0.204819	0.45126	0.364374	0.778808
Hivep2	0.649592	2.65933e-26	1.50723e-24	0.518072	0.813801	1.14121	1.75682
Prkce	0.629531	2.69031e-26	1.50907e-24	0.47207	0.771084	0.980156	1.55696
Brinp3	0.452972	6.00816e-26	3.30206e-24	0.193866	0.429354	0.4038	0.891446
Lrfn5	0.561729	7.99727e-26	4.35132e-24	0.355969	0.610077	0.730388	1.30025
Dgkh	0.383132	8.39828e-26	4.52426e-24	0.131435	0.341731	0.209572	0.546996
Olfm3	0.578801	8.55531e-26	4.56367e-24	0.362541	0.640745	0.786712	1.35921
Ralyl	0.51189	8.86312e-26	4.68197e-24	0.245345	0.511501	0.443234	0.865877
Atp2b2	0.607731	9.76668e-26	5.10966e-24	0.411829	0.704272	0.800475	1.31715
Sgk1	0.29008	1.05938e-25	5.45751e-24	0.0700986	0.253012	0.112707	0.388537
Slc24a2	0.516286	1.30611e-25	6.64163e-24	0.257393	0.514786	0.477925	0.925699
Jakmip1	0.491188	3.4697e-25	1.74802e-23	0.213582	0.460022	0.357616	0.728065
Agbl4	0.604761	4.36308e-25	2.17794e-23	0.401972	0.694414	0.89493	1.47981
Rbfox3	0.60136	4.92209e-25	2.43464e-23	0.396495	0.69989	0.771392	1.28275
Galntl6	0.615079	7.88351e-25	3.86434e-23	0.423877	0.6977	1.14601	1.8632
Gm11844	0.268603	9.96428e-25	4.79806e-23	0.0591457	0.230011	0.0971527	0.361696
Gm20642	0.548945	1.01816e-24	4.85948e-23	0.280394	0.552026	0.545033	0.992873
Cst3	0.538838	1.11485e-24	5.27467e-23	0.234392	0.507119	0.456305	0.846831
Ppia	0.461062	1.1453e-24	5.37203e-23	0.157722	0.392114	0.279373	0.605933
Lncpint	0.609926	1.19214e-24	5.54394e-23	0.410734	0.696605	0.786941	1.29022
Fth1	0.467519	1.50189e-24	6.92524e-23	0.158817	0.3954	0.294262	0.629412
Ryr2	0.61204	2.32834e-24	1.05571e-22	0.406353	0.688938	0.819643	1.3392
Htr4	0.217008	2.6044e-24	1.17112e-22	0.0514786	0.210296	0.0757388	0.349015
Sv2c	0.487004	3.16167e-24	1.41005e-22	0.211391	0.445783	0.369794	0.759323
Adamts3	0.587488	3.19008e-24	1.41116e-22	0.36035	0.62322	0.66759	1.13635
Gucy1a3	0.31976	6.36453e-24	2.79269e-22	0.0766703	0.256298	0.126713	0.396275
Cacnb2	0.63331	7.49319e-24	3.26164e-22	0.454545	0.752464	1.08139	1.70752
Trpm3	0.650168	9.11835e-24	3.93754e-22	0.483023	0.75575	1.30074	2.00062
Camk1d	0.611385	1.11859e-23	4.79234e-22	0.401972	0.692223	0.791673	1.29489
Trps1	0.544031	1.96057e-23	8.26936e-22	0.289157	0.53012	0.536568	0.986282
Gramd1b	0.543226	3.15237e-23	1.31939e-21	0.247536	0.50931	0.44533	0.819787
Unc80	0.60469	3.45195e-23	1.43374e-21	0.37897	0.661555	0.717459	1.18649
Unc13c	0.547297	3.5346e-23	1.45695e-21	0.270537	0.52793	0.548364	1.00195
Xylt1	0.51461	4.80267e-23	1.96476e-21	0.220153	0.461117	0.393009	0.763702
Galnt18	0.529932	1.07973e-22	4.35171e-21	0.240964	0.486309	0.44531	0.840314
Prickle2	0.592909	1.09584e-22	4.38418e-21	0.352683	0.627601	0.672087	1.13354
Fam189a1	0.530325	2.44429e-22	9.70759e-21	0.22782	0.470975	0.402342	0.75867
Rgs7bp	0.574136	3.25911e-22	1.28499e-20	0.311062	0.56736	0.593747	1.03416
Gprin3	0.552425	5.18303e-22	2.02884e-20	0.260679	0.510405	0.523428	0.947509
Hecw2	0.598761	7.32634e-22	2.84733e-20	0.352683	0.624315	0.66806	1.11574
Cacna1e	0.650624	7.98754e-22	3.08228e-20	0.467689	0.745893	0.969193	1.48963
Gabrb2	0.497211	9.25023e-22	3.5444e-20	0.176342	0.396495	0.328249	0.660181
Tpt1	0.399947	1.0186e-21	3.84876e-20	0.0843373	0.263965	0.153951	0.384928
Lrtm1	0.499601	1.14056e-21	4.27987e-20	0.193866	0.417306	0.346877	0.694307
Adam23	0.518359	1.15703e-21	4.31193e-20	0.203724	0.43483	0.354908	0.684677
2010300C02Rik	0.540772	1.29117e-21	4.77909e-20	0.24644	0.481928	0.421001	0.778518
Brinp1	0.599288	1.33662e-21	4.9139e-20	0.349398	0.611172	0.686227	1.14507
Fam135b	0.508033	1.60731e-21	5.86936e-20	0.197152	0.421687	0.343512	0.67616
Arhgap44	0.461195	2.12436e-21	7.65475e-20	0.156627	0.36035	0.248892	0.539668
Mkl2	0.653976	2.59432e-21	9.28665e-20	0.467689	0.761227	0.956864	1.46315
Actb	0.540524	3.01203e-21	1.06419e-19	0.211391	0.454545	0.394579	0.729993
Kcnma1	0.65887	3.00646e-21	1.06419e-19	0.484118	0.762322	1.03192	1.5662
Ndufa4	0.418549	4.72027e-21	1.63586e-19	0.0887185	0.268346	0.17065	0.407718
Lzts1	0.490222	5.19579e-21	1.78926e-19	0.184009	0.394304	0.301235	0.614487
4930545L23Rik	0.506048	5.49132e-21	1.87914e-19	0.191676	0.409639	0.343557	0.678903
Calm2	0.654799	5.66898e-21	1.92781e-19	0.466594	0.73494	0.903202	1.37936
Fstl1	0.286813	5.7749e-21	1.95163e-19	0.0580504	0.2092	0.0921102	0.321151
Chchd2	0.417121	6.00506e-21	2.01689e-19	0.0821468	0.258488	0.156439	0.375045
Slit3	0.565546	6.4203e-21	2.14312e-19	0.285871	0.522453	0.597894	1.0572
Cdkl5	0.541869	6.59013e-21	2.1864e-19	0.228916	0.461117	0.395508	0.729897
Plcl2	0.589323	7.00487e-21	2.30991e-19	0.315444	0.575027	0.588273	0.998218
Arhgap26	0.5809	7.1059e-21	2.32911e-19	0.3023	0.560789	0.558045	0.960655
Gm5441	0.458812	7.3761e-21	2.4032e-19	0.13253	0.329682	0.22229	0.484491
Osbpl8	0.629923	8.06362e-21	2.61156e-19	0.41402	0.670318	0.811354	1.28802
Sptb	0.437499	8.3265e-21	2.68074e-19	0.112815	0.3023	0.185365	0.423693
Sorcs1	0.581012	1.02735e-20	3.2689e-19	0.30011	0.539978	0.716891	1.23386
Xkr6	0.583001	1.03612e-20	3.27763e-19	0.292442	0.564074	0.565057	0.969221
Caln1	0.594559	1.30457e-20	4.07941e-19	0.319825	0.589266	0.711643	1.19693
Cnksr2	0.653123	2.60996e-20	8.11473e-19	0.455641	0.707558	0.927018	1.41936
Scn1a	0.559247	3.69339e-20	1.1418e-18	0.250821	0.485214	0.446976	0.799246
Neto1	0.609309	6.49798e-20	1.98626e-18	0.336254	0.581599	0.647425	1.06256
Gucy1b3	0.46564	7.55838e-20	2.29749e-18	0.147864	0.338445	0.237171	0.509344
Scn2a1	0.618281	7.72901e-20	2.32658e-18	0.362541	0.624315	0.67353	1.08936
Nfib	1.95811	7.7396e-20	2.32658e-18	0.456736	0.294633	1.2272	0.626727
Rims1	0.648588	8.9281e-20	2.65248e-18	0.428258	0.703176	0.941337	1.45136
Pde2a	0.510211	8.89119e-20	2.65248e-18	0.208105	0.41621	0.339896	0.666188
Atp5g1	0.348863	8.96997e-20	2.65248e-18	0.0657174	0.219058	0.109468	0.313785
A230006K03Rik	0.628318	9.15101e-20	2.69139e-18	0.374589	0.651698	0.752651	1.19788
Eif1	0.555709	1.22067e-19	3.55168e-18	0.214677	0.442497	0.385165	0.693105
Sema6d	0.628683	1.2684e-19	3.67094e-18	0.377875	0.625411	0.82372	1.31023
Thsd7b	0.608509	1.63072e-19	4.66986e-18	0.326396	0.572837	0.699998	1.15035
Dtnb	0.646998	1.67894e-19	4.78277e-18	0.424973	0.688938	0.840078	1.29842
Adgrl2	0.432799	1.88245e-19	5.30694e-18	0.109529	0.286966	0.183297	0.423515
Gm1604a	0.46943	1.93067e-19	5.41483e-18	0.155531	0.345016	0.237572	0.506086
Cntn6	0.337808	2.27607e-19	6.35081e-18	0.067908	0.219058	0.115926	0.343172
Pclo	0.646883	2.48192e-19	6.88987e-18	0.426068	0.693319	0.882467	1.36418
Gas7	0.45501	2.71014e-19	7.48522e-18	0.131435	0.315444	0.214572	0.471576
Inf2	0.5539	2.81225e-19	7.72801e-18	0.233297	0.455641	0.409749	0.739753
Pcsk2	0.659902	2.97804e-19	8.14247e-18	0.447974	0.709748	1.06506	1.61397
Bsg	0.524552	3.03027e-19	8.24386e-18	0.177437	0.388828	0.315179	0.600855
Syt7	0.476506	3.11363e-19	8.42848e-18	0.138007	0.326396	0.22855	0.479638
Penk	0.531374	3.75733e-19	1.01206e-17	0.186199	0.3954	0.34672	0.652497
Rbms3	0.610709	3.80587e-19	1.02009e-17	0.317634	0.581599	0.746075	1.22165
Erdr1	0.138854	5.62973e-19	1.50154e-17	0.0164294	0.122673	0.0243197	0.175146
Cux2	0.418989	5.84717e-19	1.55192e-17	0.0985761	0.266156	0.16755	0.39989
Nup93	0.541415	1.29827e-18	3.41251e-17	0.214677	0.423877	0.364081	0.672463
Gm13269	0.487706	1.81965e-18	4.73719e-17	0.146769	0.334064	0.254606	0.522047
Foxp1	0.544851	2.0197e-18	5.23293e-17	0.236583	0.435926	0.428993	0.787359
Slco3a1	0.503504	2.07644e-18	5.35447e-17	0.163198	0.357065	0.263843	0.524015
Cox4i1	0.451927	2.41598e-18	6.20064e-17	0.107338	0.280394	0.192466	0.425877
Ptprj	0.549866	2.47614e-18	6.32521e-17	0.201533	0.417306	0.3457	0.628698
2900055J20Rik	0.537374	2.59531e-18	6.59863e-17	0.184009	0.392114	0.334496	0.622464
Gpr149	0.486679	3.01968e-18	7.64189e-17	0.162103	0.347207	0.277791	0.570789
Dpysl3	3.96673	3.25418e-18	8.19721e-17	0.197152	0.0657174	0.430992	0.108652
Esrrg	0.544855	5.59154e-18	1.3892e-16	0.235487	0.43264	0.432873	0.794474
Ndufa13	0.382522	6.36764e-18	1.57483e-16	0.0624315	0.205915	0.114421	0.299123
Atp8a1	0.655705	7.94502e-18	1.95606e-16	0.417306	0.687842	0.835056	1.27352
Gm44188	0.3995	9.81149e-18	2.4047e-16	0.0832421	0.235487	0.143015	0.357985
Cplx2	0.474071	1.31249e-17	3.17389e-16	0.122673	0.296824	0.205024	0.432475
Rasgrf1	0.607532	1.39459e-17	3.34271e-16	0.273823	0.508215	0.511053	0.841196
Strn	0.51912	1.38975e-17	3.34271e-16	0.16977	0.361446	0.286485	0.551866
Tomm20	0.403164	1.98768e-17	4.74341e-16	0.0700986	0.215772	0.121116	0.300413
Sema3e	0.482805	2.21718e-17	5.26798e-16	0.136911	0.313253	0.245954	0.509428
Fut8	0.532817	3.42139e-17	8.05879e-16	0.196057	0.386637	0.329383	0.618191
Fam19a2	0.588461	4.60742e-17	1.08056e-15	0.260679	0.46988	0.528905	0.898793
Lmo7	0.503244	5.06036e-17	1.17664e-15	0.156627	0.336254	0.257803	0.512282
Gm43376	0.567493	6.85459e-17	1.58033e-15	0.190581	0.3954	0.346965	0.6114
Gm28928	0.185413	7.58793e-17	1.7347e-15	0.0657174	0.18839	0.118077	0.636832
Lmo4	0.558476	8.32092e-17	1.88642e-15	0.177437	0.375685	0.334639	0.599201
Nrgn	0.487528	8.72623e-17	1.96196e-15	0.144578	0.316539	0.246774	0.506173
Ngef	0.481439	9.09162e-17	2.0357e-15	0.138007	0.306681	0.210506	0.437244
Gm28376	0.402035	9.92244e-17	2.21262e-15	0.0909091	0.238773	0.159315	0.396271
Baiap2	0.613146	1.00735e-16	2.23714e-15	0.291347	0.516977	0.532163	0.867922
Gm15155	0.444375	1.02721e-16	2.27197e-15	0.119387	0.278204	0.206297	0.46424
Tll1	0.486242	1.07789e-16	2.37442e-15	0.136911	0.308872	0.230589	0.474226
Pde1b	0.440703	1.17639e-16	2.58095e-15	0.109529	0.267251	0.172733	0.391949
Cox7a2	0.375088	1.29711e-16	2.82303e-15	0.0657174	0.201533	0.107438	0.286434
Hlf	0.366468	1.39963e-16	3.03403e-15	0.0646221	0.199343	0.100817	0.275104
Sgms1	0.498467	1.75477e-16	3.78877e-15	0.146769	0.319825	0.230002	0.461418
Tmem132b	0.556067	1.83652e-16	3.94961e-15	0.2092	0.404162	0.358283	0.644317
Dock10	0.610653	2.06697e-16	4.39413e-15	0.28149	0.497262	0.531392	0.870202
Cacna2d2	0.436404	2.17547e-16	4.59036e-15	0.100767	0.251917	0.164331	0.376556
Prkd1	0.51424	2.17665e-16	4.59036e-15	0.156627	0.334064	0.303101	0.589415
5330417C22Rik	0.605098	2.27166e-16	4.77224e-15	0.26506	0.476451	0.471567	0.779323
Klhl2	0.567342	2.2893e-16	4.7908e-15	0.219058	0.412924	0.360215	0.634918
Homer1	0.594549	2.4917e-16	5.19438e-15	0.22782	0.435926	0.41247	0.693752
Kcnk2	0.595474	2.63373e-16	5.46951e-15	0.236583	0.449069	0.497089	0.834778
Clstn1	0.575191	2.68567e-16	5.55616e-15	0.213582	0.411829	0.357206	0.621022
Specc1	0.538072	3.62872e-16	7.47873e-15	0.186199	0.366922	0.318458	0.59185
Iqsec1	0.520061	3.66828e-16	7.53174e-15	0.156627	0.336254	0.247121	0.475178
Srgap1	0.539665	4.04904e-16	8.28226e-15	0.18839	0.372399	0.314297	0.582392
Atp5b	0.509503	4.09804e-16	8.3511e-15	0.131435	0.30011	0.217512	0.426909
Syndig1	0.526397	4.68627e-16	9.51418e-15	0.16977	0.349398	0.2996	0.569153
Hs6st2	0.603196	5.10415e-16	1.02858e-14	0.266156	0.476451	0.502905	0.833735
Flrt2	0.575374	5.73182e-16	1.15081e-14	0.200438	0.391019	0.374291	0.650518
Kcnh1	0.564974	5.82013e-16	1.16424e-14	0.217963	0.406353	0.359198	0.635778
Tmsb4x	0.584028	5.91355e-16	1.17859e-14	0.190581	0.391019	0.357026	0.611316
Spock1	0.530317	6.87084e-16	1.36439e-14	0.179628	0.354874	0.318486	0.600557
Zfp804a	0.517656	7.14228e-16	1.41313e-14	0.165389	0.33954	0.296161	0.57212
Sntb2	0.415394	7.71868e-16	1.52164e-14	0.0821468	0.221249	0.127008	0.305753
Fign	0.308267	8.37533e-16	1.64513e-14	0.0449069	0.161008	0.0829759	0.269169
Nfia	4.34111	8.80978e-16	1.72425e-14	0.164294	0.0514786	0.427615	0.0985035
Faf1	0.640366	9.30772e-16	1.81517e-14	0.316539	0.550931	0.573198	0.895111
Drd3	0.253788	9.96044e-16	1.93553e-14	0.0350493	0.142388	0.0504042	0.198607
Mdh1	0.560514	1.02571e-15	1.98608e-14	0.176342	0.362541	0.300195	0.535571
Prr16	0.501397	1.07606e-15	2.07618e-14	0.138007	0.3023	0.278558	0.555564
Atp5h	0.484287	1.09287e-15	2.10016e-14	0.11391	0.271632	0.198057	0.408966
Mal	0.203524	1.52791e-15	2.90677e-14	0.0175246	0.109529	0.0336937	0.165551
Ptpn5	0.56212	1.90432e-15	3.61024e-14	0.18839	0.371303	0.314218	0.558987
Zfyve28	0.546963	1.95795e-15	3.69903e-14	0.174151	0.354874	0.28599	0.522868
Gm28905	0.577247	2.04914e-15	3.85791e-14	0.221249	0.409639	0.469695	0.813681
1700111E14Rik	0.586186	2.52645e-15	4.70768e-14	0.202629	0.39759	0.363493	0.620099
Nyap2	0.633083	2.63322e-15	4.88987e-14	0.284775	0.507119	0.537118	0.848416
Camkv	0.612528	2.8114e-15	5.20301e-14	0.250821	0.457831	0.439075	0.716825
Map2k1	0.572937	3.22881e-15	5.95525e-14	0.182913	0.365827	0.319357	0.557403
Arhgap10	0.418373	3.80886e-15	7.00135e-14	0.0920044	0.230011	0.143966	0.344109
Kctd1	0.626805	5.46493e-15	1.00117e-13	0.271632	0.488499	0.498434	0.795198
Ghr	0.520198	5.61338e-15	1.02491e-13	0.158817	0.322015	0.263713	0.506947
Uchl1	0.440236	5.69069e-15	1.03555e-13	0.0733844	0.20701	0.133189	0.302541
Strip2	0.541916	5.89952e-15	1.06998e-13	0.147864	0.319825	0.266349	0.491494
Gm15261	0.549181	6.9328e-15	1.24905e-13	0.161008	0.334064	0.296893	0.54061
Me3	0.608992	6.99464e-15	1.25603e-13	0.255203	0.45345	0.455606	0.748132
Nrg2	0.624448	8.98484e-15	1.5976e-13	0.253012	0.455641	0.447216	0.716179
Ttll11	0.561781	9.76689e-15	1.71979e-13	0.171961	0.347207	0.289399	0.515146
Sorbs2os	0.658234	9.74073e-15	1.71979e-13	0.338445	0.573932	0.645224	0.980236
Mink1	0.555469	1.05969e-14	1.85395e-13	0.146769	0.317634	0.243683	0.438697
Grm3	0.593937	1.12444e-14	1.96092e-13	0.228916	0.418401	0.436019	0.734117
Ppp1r2	0.580551	1.14477e-14	1.99e-13	0.22563	0.407448	0.402911	0.694015
Npas2	0.563647	1.1666e-14	2.02149e-13	0.176342	0.351588	0.310941	0.55166
Gm10848	0.468897	1.17732e-14	2.03359e-13	0.105148	0.249726	0.175605	0.374507
Mtus2	0.56584	1.27522e-14	2.19571e-13	0.198248	0.37678	0.334363	0.590914
Ica1	0.637727	1.31331e-14	2.25417e-13	0.279299	0.501643	0.513521	0.805237
Far1os	0.568225	1.39452e-14	2.38603e-13	0.134721	0.305586	0.244605	0.430472
Cox5a	0.475041	1.52157e-14	2.59526e-13	0.101862	0.24425	0.170835	0.359621
Myo1b	0.414149	1.56102e-14	2.65423e-13	0.0613363	0.184009	0.106528	0.257222
Nefl	0.210182	1.70708e-14	2.89353e-13	0.0175246	0.104053	0.0305359	0.145283
Ldhb	0.513435	1.88403e-14	3.18354e-13	0.128149	0.282585	0.210333	0.409658
D5Ertd579e	0.558276	1.95033e-14	3.28538e-13	0.159912	0.328587	0.269446	0.482641
Atp5f1	0.526945	2.19348e-14	3.68356e-13	0.108434	0.257393	0.186363	0.353666
Ablim2	0.564947	2.24646e-14	3.7545e-13	0.180723	0.352683	0.299462	0.53007
Snrpn	0.64804	2.24953e-14	3.7545e-13	0.279299	0.493976	0.512659	0.791091
Ndrg3	0.58779	2.26958e-14	3.77639e-13	0.175246	0.354874	0.299186	0.509002
Actn2	0.465431	2.60594e-14	4.30971e-13	0.112815	0.255203	0.175938	0.378011
Arel1	0.519956	2.66956e-14	4.40154e-13	0.13253	0.285871	0.214085	0.411736
Reps2	0.646431	2.82982e-14	4.65168e-13	0.297919	0.512596	0.542808	0.8397
Ppp1r1b	0.38089	3.61883e-14	5.89522e-13	0.0635268	0.181818	0.094497	0.248095
Gm26905	0.598891	3.74066e-14	6.0755e-13	0.256298	0.43483	0.555078	0.926844
Rbms1	0.502034	3.84647e-14	6.22876e-13	0.122673	0.269441	0.209214	0.416732
Cdh11	0.627369	3.86561e-14	6.24119e-13	0.247536	0.444688	0.482209	0.768621
Hmgcll1	0.602267	4.05693e-14	6.53069e-13	0.216867	0.400876	0.379391	0.629938
Ptn	0.56252	4.34597e-14	6.97534e-13	0.141292	0.307777	0.27065	0.481138
1700024B18Rik	0.526501	4.68319e-14	7.47251e-13	0.125958	0.280394	0.213762	0.406005
Vcan	4.80244	4.67409e-14	7.47251e-13	0.136911	0.0394304	0.311362	0.0648342
A930011G23Rik	0.514317	5.0158e-14	7.97981e-13	0.13034	0.28149	0.224261	0.436037
Camk2n1	0.486318	5.11626e-14	8.1159e-13	0.0974808	0.236583	0.172379	0.354458
Cntnap5b	0.470686	5.32692e-14	8.40109e-13	0.106243	0.24425	0.211957	0.450315
Gm1043	0.519432	5.481e-14	8.61912e-13	0.140197	0.293538	0.218677	0.420993
Epb41	0.538776	5.5737e-14	8.73962e-13	0.135816	0.294633	0.229357	0.425699
Wscd2	0.547792	5.96188e-14	9.32144e-13	0.163198	0.325301	0.264398	0.482661
Zbtb38	0.596162	6.68261e-14	1.04184e-12	0.176342	0.354874	0.306762	0.514561
Dtna	0.606384	7.59651e-14	1.17422e-12	0.223439	0.407448	0.388864	0.641284
Ksr2	0.647678	8.50925e-14	1.31158e-12	0.290252	0.501643	0.515587	0.796055
2024-03-01	1.74086	8.57287e-14	1.31766e-12	0.424973	0.285871	1.03021	0.591784
Kif5c	0.606703	8.85785e-14	1.35762e-12	0.204819	0.392114	0.35612	0.586976
Otof	0.537597	9.00474e-14	1.37626e-12	0.158817	0.316539	0.271491	0.505009
Dtnbos	0.629322	1.03641e-13	1.57517e-12	0.238773	0.431544	0.433581	0.688965
Cltb	0.527114	1.04198e-13	1.57923e-12	0.123768	0.273823	0.205915	0.390645
Ramp1	0.49829	1.05004e-13	1.58702e-12	0.104053	0.243154	0.167897	0.336948
Gpr88	0.467394	1.07552e-13	1.62102e-12	0.0963855	0.228916	0.152026	0.325262
Cox5b	0.416542	1.11308e-13	1.673e-12	0.0558598	0.170865	0.0980465	0.235382
Flrt3	0.623442	1.11935e-13	1.67779e-12	0.213582	0.400876	0.390732	0.626733
Eef1a2	0.335423	1.21724e-13	1.81951e-12	0.041621	0.144578	0.0687484	0.20496
Eef1a1	0.642959	1.26235e-13	1.87662e-12	0.217963	0.41621	0.403304	0.627262
Pdzd2	0.529085	1.29417e-13	1.91869e-12	0.159912	0.312158	0.266534	0.503765
Gm17750	6.26105	1.31546e-13	1.94495e-12	0.11391	0.0273823	0.274665	0.0438689
Col11a1	0.579462	1.37973e-13	2.02887e-12	0.179628	0.349398	0.318722	0.550031
Tusc3	0.649317	1.3834e-13	2.02887e-12	0.273823	0.486309	0.491564	0.757048
Slc35f3	0.474584	1.38142e-13	2.02887e-12	0.106243	0.242059	0.163952	0.345465
Dnajc6	0.623421	1.41145e-13	2.06444e-12	0.240964	0.430449	0.422059	0.677006
Cdca7	5.52824	1.49034e-13	2.16817e-12	0.116101	0.0284775	0.254758	0.046083
Bex2	0.592838	1.48697e-13	2.16817e-12	0.146769	0.314348	0.277764	0.468534
Ttyh1	0.589534	1.63948e-13	2.37245e-12	0.181818	0.353779	0.30483	0.517069
Lrrfip1	0.638607	1.84243e-13	2.65907e-12	0.255203	0.455641	0.455536	0.713327
Rcan2	0.634719	1.88128e-13	2.70795e-12	0.257393	0.456736	0.491974	0.775105
Ndufb5	0.373175	1.97944e-13	2.84173e-12	0.041621	0.144578	0.074141	0.198676
Cox6c	0.531968	2.0908e-13	2.99369e-12	0.119387	0.266156	0.211062	0.396757
Slc22a3	0.19631	2.11047e-13	3.01393e-12	0.0230011	0.107338	0.0273112	0.139123
Tax1bp1	0.538946	2.15573e-13	3.0705e-12	0.143483	0.296824	0.235107	0.436235
Fau	0.50322	2.29022e-13	3.24508e-12	0.0920044	0.22563	0.169885	0.337596
Fras1	0.647404	2.35584e-13	3.32939e-12	0.292442	0.487404	0.54803	0.846503
Slc25a3	0.632386	2.83371e-13	3.97377e-12	0.239869	0.427163	0.427043	0.675288
Gfra1	0.425165	2.91178e-13	4.07275e-12	0.0722892	0.191676	0.120638	0.283743
Ppp1r16b	0.508698	2.94022e-13	4.10198e-12	0.115005	0.255203	0.182219	0.358206
Rasgrp1	0.60482	2.96775e-13	4.12137e-12	0.204819	0.383352	0.340456	0.562904
Tln2	0.612766	2.96926e-13	4.12137e-12	0.221249	0.403067	0.379637	0.619546
Ndufa5	0.426649	3.47691e-13	4.80149e-12	0.0569551	0.16977	0.104627	0.245229
Ttll7	0.589636	3.54646e-13	4.88513e-12	0.187295	0.353779	0.308319	0.522898
Adamts17	0.377888	3.96892e-13	5.45326e-12	0.0580504	0.167579	0.0822593	0.217682
Ephb1	0.58868	4.326e-13	5.92891e-12	0.184009	0.347207	0.316524	0.537684
Nme7	0.621303	4.50624e-13	6.16042e-12	0.222344	0.403067	0.383704	0.617579
Gpc6	0.632947	5.50981e-13	7.5135e-12	0.292442	0.464403	0.632356	0.999067
Frmd6	0.376158	5.62925e-13	7.63809e-12	0.0525739	0.158817	0.0842125	0.223875
9330182L06Rik	0.570971	6.28021e-13	8.45808e-12	0.168675	0.328587	0.272196	0.476724
Gpr63	0.477548	6.58857e-13	8.85146e-12	0.0920044	0.220153	0.148441	0.31084
Fstl4	0.332403	7.60483e-13	1.01168e-11	0.0460022	0.145674	0.0738959	0.222308
Smpd3	0.391083	8.11877e-13	1.07742e-11	0.0492881	0.152245	0.0785739	0.200914
Adarb1	0.580692	8.28792e-13	1.09719e-11	0.187295	0.348302	0.306145	0.527206
Mtmr7	0.470138	8.72179e-13	1.15183e-11	0.0974808	0.223439	0.144556	0.307476
Sst	0.34881	8.82996e-13	1.16329e-11	0.0427163	0.141292	0.0767354	0.219992
Gm11418	0.599052	1.0075e-12	1.31775e-11	0.186199	0.351588	0.325213	0.542879
Got1	0.465685	1.12529e-12	1.46477e-11	0.0690033	0.185104	0.115942	0.248971
Ptprr	0.607198	1.28623e-12	1.67026e-11	0.205915	0.37897	0.35751	0.588787
Ablim1	0.647168	1.3463e-12	1.73996e-11	0.256298	0.450164	0.471229	0.72814
Acvr2a	0.587893	1.53361e-12	1.97734e-11	0.177437	0.337349	0.2933	0.4989
Tead1	2.33728	1.54832e-12	1.99159e-11	0.268346	0.154436	0.567377	0.242751
Mbnl1	0.615486	1.59097e-12	2.04162e-11	0.204819	0.37897	0.349242	0.567424
Arhgap18	0.538542	1.89417e-12	2.39679e-11	0.150055	0.292442	0.244968	0.454872
Vmp1	0.649767	2.18005e-12	2.75213e-11	0.24644	0.440307	0.44798	0.689447
Tuba4a	0.308989	2.46941e-12	3.10302e-11	0.0251917	0.108434	0.0446389	0.144467
St6gal1	4.18002	2.71139e-12	3.39142e-11	0.136911	0.0460022	0.301332	0.0720887
Arpc2	0.547251	2.98702e-12	3.71907e-11	0.117196	0.251917	0.193809	0.35415
Apod	0.4434	3.20759e-12	3.98459e-11	0.0668127	0.177437	0.120333	0.271388
Lrpap1	0.629582	3.25232e-12	4.02708e-11	0.203724	0.375685	0.353969	0.562228
Naca	0.495272	3.2566e-12	4.02708e-11	0.0810515	0.201533	0.145215	0.293203
4930448N21Rik	0.559485	3.35677e-12	4.13216e-11	0.159912	0.306681	0.269203	0.481161
Snca	0.620924	3.46482e-12	4.24596e-11	0.203724	0.372399	0.344459	0.554752
Pgam1	0.411225	3.4727e-12	4.24606e-11	0.0427163	0.140197	0.0810746	0.197154
Adgrb1	0.640483	3.82335e-12	4.65389e-11	0.223439	0.399781	0.381944	0.596338
Atp5g3	0.446821	3.84268e-12	4.66697e-11	0.0646221	0.174151	0.109604	0.245298
Atp1a1	0.612491	4.36393e-12	5.26478e-11	0.179628	0.343921	0.317686	0.518679
Dennd4a	0.631324	4.40664e-12	5.30454e-11	0.213582	0.384447	0.356403	0.564532
Nkain3	0.63572	4.62554e-12	5.55576e-11	0.249726	0.426068	0.50973	0.801815
Gm38112	0.555949	4.75168e-12	5.69469e-11	0.124863	0.26506	0.209655	0.377111
Cpne5	0.610506	4.81328e-12	5.75584e-11	0.193866	0.359255	0.329038	0.538959
Cacng3	0.600331	5.31723e-12	6.34453e-11	0.179628	0.336254	0.307504	0.512224
Fkbp3	0.420363	5.41193e-12	6.44339e-11	0.0624315	0.167579	0.102351	0.243481
Cdh13	0.647135	5.46384e-12	6.49099e-11	0.272727	0.446878	0.549923	0.849781
Sh2d5	0.48399	5.52813e-12	6.55307e-11	0.0777656	0.194962	0.130116	0.26884
Susd4	0.59377	5.56538e-12	6.5686e-11	0.174151	0.327492	0.283449	0.477372
Ndufc2	0.466068	5.55421e-12	6.5686e-11	0.0711939	0.182913	0.123564	0.265119
Zfp704	2.2875	5.90677e-12	6.95644e-11	0.312158	0.208105	0.714158	0.3122
Rasgef1a	0.614927	6.01741e-12	7.07143e-11	0.235487	0.3954	0.378368	0.615306
Ptpre	0.454996	6.11288e-12	7.16814e-11	0.0843373	0.200438	0.127608	0.280459
Ank1	0.528477	6.53036e-12	7.62483e-11	0.11172	0.242059	0.182153	0.344675
Mme	0.354644	6.66323e-12	7.76331e-11	0.0525739	0.150055	0.0743112	0.209537
Glp2r	0.351252	6.78799e-12	7.89176e-11	0.0449069	0.139102	0.0659343	0.187712
Ndufs5	0.473045	6.86922e-12	7.96917e-11	0.0690033	0.180723	0.119602	0.252835
Peak1	0.559756	7.12027e-12	8.24285e-11	0.118291	0.253012	0.201702	0.36034
Ddhd1	0.523193	7.17851e-12	8.29263e-11	0.0952903	0.220153	0.154392	0.295097
Ppp2r2a	0.597575	7.21817e-12	8.3069e-11	0.164294	0.32092	0.28499	0.476911
Wwc1	0.527441	7.2214e-12	8.3069e-11	0.119387	0.250821	0.188638	0.357648
Wasf1	0.642149	8.19262e-12	9.36472e-11	0.220153	0.393209	0.373044	0.58093
Lgi1	0.631221	8.43391e-12	9.58015e-11	0.210296	0.377875	0.352807	0.558927
Pde1c	0.468899	8.42493e-12	9.58015e-11	0.0777656	0.190581	0.156299	0.333333
Ahcyl1	0.640814	8.4802e-12	9.59442e-11	0.219058	0.389923	0.371441	0.57964
Sncb	0.288892	8.48175e-12	9.59442e-11	0.0306681	0.11391	0.043686	0.151219
Snph	0.559016	8.85766e-12	9.97816e-11	0.145674	0.285871	0.230956	0.413148
Dnaja1	0.621851	8.85143e-12	9.97816e-11	0.179628	0.337349	0.309669	0.49798
Jazf1	0.645538	8.91301e-12	1.00109e-10	0.245345	0.417306	0.412052	0.638307
Gap43	0.600808	8.92352e-12	1.00109e-10	0.186199	0.341731	0.31333	0.521515
4930469G21Rik	0.398347	9.12076e-12	1.02111e-10	0.0635268	0.166484	0.0936678	0.235141
Mfhas1	0.429731	9.31754e-12	1.03887e-10	0.0569551	0.158817	0.0904049	0.210375
Lzts3	0.476561	1.10488e-11	1.22937e-10	0.0744797	0.186199	0.121671	0.255311
Nt5dc3	0.42208	1.2253e-11	1.36059e-10	0.0558598	0.156627	0.0880748	0.208669
Ankrd33b	0.529642	1.27624e-11	1.41426e-10	0.11391	0.243154	0.184026	0.347454
Mamld1	0.410279	1.3155e-11	1.45185e-10	0.0569551	0.157722	0.0900194	0.21941
Prkcz	0.623861	1.34851e-11	1.48227e-10	0.171961	0.328587	0.291883	0.467865
Kazn	0.469839	1.37832e-11	1.51198e-10	0.0898138	0.204819	0.13447	0.286205
Egfem1	0.653205	1.45667e-11	1.59151e-10	0.256298	0.427163	0.615123	0.9417
Man2a1	0.538437	1.4541e-11	1.59151e-10	0.11172	0.239869	0.179228	0.332867
Mdh2	0.501974	1.55503e-11	1.69557e-10	0.0843373	0.200438	0.136489	0.271905
Npm1	0.529701	1.55882e-11	1.69631e-10	0.0876232	0.208105	0.159773	0.301628
Arhgap6	0.585061	1.60866e-11	1.7427e-10	0.170865	0.317634	0.281476	0.481105
Gm16226	0.292137	1.61106e-11	1.7427e-10	0.026287	0.105148	0.0424284	0.145235
Ubc	0.479151	1.68967e-11	1.82411e-10	0.0799562	0.192771	0.137714	0.287412
Slc25a4	0.610113	1.89014e-11	2.03648e-10	0.155531	0.303395	0.274324	0.449629
4933406I18Rik	0.569611	2.01817e-11	2.17013e-10	0.134721	0.272727	0.227764	0.399858
Gm13974	0.515275	2.06373e-11	2.21038e-10	0.11172	0.234392	0.188321	0.365476
Ndufb10	0.469998	2.11073e-11	2.25629e-10	0.0613363	0.165389	0.112033	0.238369
Cox8a	0.639407	2.20314e-11	2.34585e-10	0.178532	0.341731	0.326204	0.510167
Kdm7a	0.593195	2.36057e-11	2.50857e-10	0.145674	0.286966	0.251584	0.424117
Gm30382	0.419926	2.38156e-11	2.52594e-10	0.0624315	0.163198	0.0992	0.236232
Pik3c2b	0.532624	2.44205e-11	2.58506e-10	0.109529	0.233297	0.174037	0.326754
Mcu	0.563313	2.50884e-11	2.6506e-10	0.135816	0.271632	0.221788	0.39372
Mif	0.365694	2.54705e-11	2.68576e-10	0.0438116	0.133625	0.0717801	0.196284
Dclk3	0.451063	2.9601e-11	3.10924e-10	0.0799562	0.18839	0.119533	0.265003
Snx25	0.512002	3.24615e-11	3.39007e-10	0.11172	0.232202	0.166129	0.324468
Gm43248	0.398017	3.3026e-11	3.44243e-10	0.0624315	0.161008	0.0846439	0.212664
St6galnac5	0.6268	3.38935e-11	3.52609e-10	0.199343	0.357065	0.365002	0.582326
Sorcs2	0.615815	3.56695e-11	3.68969e-10	0.208105	0.35816	0.369465	0.599961
Rundc3b	0.604658	3.68867e-11	3.79396e-10	0.170865	0.318729	0.279509	0.46226
Pitpnm2	0.582804	3.68206e-11	3.79396e-10	0.139102	0.276013	0.228075	0.391341
Gsg1l	0.483006	3.75933e-11	3.85934e-10	0.0898138	0.203724	0.133498	0.276389
Rab27b	0.528719	3.91721e-11	4.01385e-10	0.121577	0.247536	0.193355	0.365705
Gm28494	0.547445	3.98554e-11	4.07619e-10	0.122673	0.249726	0.218897	0.399853
Vcl	0.531405	4.0422e-11	4.12638e-10	0.123768	0.248631	0.188285	0.354315
Nsg1	0.593742	4.27861e-11	4.35953e-10	0.131435	0.268346	0.229997	0.387369
Lrrcc1	0.494438	4.53931e-11	4.61652e-10	0.075575	0.184009	0.125097	0.253009
Gm15813	0.43462	4.62598e-11	4.69589e-10	0.067908	0.16977	0.105123	0.241873
Mtch1	0.60662	4.65832e-11	4.71991e-10	0.142388	0.282585	0.24657	0.406466
Uqcrb	0.427931	4.71771e-11	4.77121e-10	0.0460022	0.138007	0.0846745	0.19787
Gpr26	0.41227	4.8015e-11	4.84693e-10	0.0525739	0.146769	0.0801529	0.194419
Gm32250	0.643315	4.91475e-11	4.95207e-10	0.192771	0.357065	0.34569	0.537358
Med12l	0.623524	5.00128e-11	5.02993e-10	0.168675	0.319825	0.290569	0.46601
Jakmip3	0.550865	5.34428e-11	5.36499e-10	0.138007	0.269441	0.211291	0.383563
Srcin1	0.593935	5.58964e-11	5.60096e-10	0.156627	0.293538	0.249	0.419238
Fam184b	0.514575	5.63614e-11	5.63718e-10	0.0985761	0.214677	0.154213	0.29969
Lpgat1	0.594764	5.70379e-11	5.68394e-10	0.146769	0.286966	0.24311	0.408751
2024-09-07	0.611744	5.73323e-11	5.70283e-10	0.15115	0.292442	0.263785	0.431202
Mkln1os	0.418085	5.77442e-11	5.73332e-10	0.060241	0.157722	0.0933067	0.223176
Smarcd3	0.513012	5.84713e-11	5.78441e-10	0.0766703	0.186199	0.132231	0.257755
Mast4	0.580657	6.07566e-11	5.98871e-10	0.13034	0.26506	0.235122	0.404925
Camkk2	0.568142	6.68178e-11	6.56238e-10	0.120482	0.249726	0.201827	0.35524
Nin	0.659882	6.72111e-11	6.58911e-10	0.223439	0.387733	0.385917	0.584827
Wipf3	0.563376	6.99208e-11	6.84243e-10	0.131435	0.260679	0.213389	0.378768
Filip1	0.495062	7.07851e-11	6.91457e-10	0.0930997	0.205915	0.139524	0.281831
Ppp2r2c	0.555026	7.56492e-11	7.36328e-10	0.124863	0.251917	0.193105	0.347921
Hook1	0.613463	7.59666e-11	7.36781e-10	0.156627	0.297919	0.253881	0.41385
Drd1	0.55709	7.58999e-11	7.36781e-10	0.125958	0.254107	0.197611	0.354721
Kifc2	0.562904	7.7304e-11	7.48418e-10	0.112815	0.236583	0.187618	0.333303
Gnb2	0.600184	8.10911e-11	7.79534e-10	0.115005	0.243154	0.202496	0.33739
Shisa6	0.422055	8.23322e-11	7.88679e-10	0.060241	0.156627	0.103316	0.244794
Vsnl1	0.611141	8.30462e-11	7.9412e-10	0.20701	0.353779	0.353936	0.579141
Rgs11	0.399425	8.82932e-11	8.39865e-10	0.0580504	0.152245	0.080867	0.202459
Ldb2	0.586409	8.98527e-11	8.51785e-10	0.159912	0.297919	0.296431	0.505501
Tesc	0.401394	8.98594e-11	8.51785e-10	0.0470975	0.136911	0.0754788	0.188042
Ric8b	0.630333	9.05618e-11	8.55463e-10	0.20701	0.362541	0.344497	0.546532
Rarb	0.647121	9.50075e-11	8.94353e-10	0.192771	0.352683	0.362561	0.560268
Tspan3	0.616559	9.60277e-11	9.02395e-10	0.150055	0.291347	0.26248	0.425718
Gm16105	0.593599	9.70714e-11	9.1063e-10	0.119387	0.248631	0.206119	0.347236
Actr3b	0.511794	9.9074e-11	9.27817e-10	0.107338	0.223439	0.159932	0.312493
Tceal5	0.548889	1.00136e-10	9.36152e-10	0.094195	0.2092	0.159018	0.289709
Lrrc49	0.649143	1.02518e-10	9.56776e-10	0.196057	0.353779	0.334398	0.515137
Igfbpl1	2.60052	1.07386e-10	1.00049e-09	0.226725	0.129244	0.51784	0.19913
Gpr45	0.544352	1.09841e-10	1.02162e-09	0.123768	0.247536	0.194464	0.35724
Tmem158	0.578925	1.14043e-10	1.05709e-09	0.11391	0.240964	0.206704	0.357047
4930452B06Rik	0.39515	1.22709e-10	1.13354e-09	0.0558598	0.147864	0.0846927	0.214331
Hip1r	0.424088	1.34615e-10	1.24143e-09	0.0591457	0.153341	0.0884585	0.208585
Psma7	0.448379	1.35549e-10	1.24792e-09	0.0558598	0.150055	0.0954922	0.212972
Stmn4	0.479932	1.37484e-10	1.2636e-09	0.0503834	0.143483	0.0941555	0.196185
Cep126	0.555711	1.4693e-10	1.34813e-09	0.11172	0.232202	0.177253	0.318966
Cyp46a1	0.527784	1.59508e-10	1.45618e-09	0.0930997	0.205915	0.14982	0.283867
Gabra1	0.466446	1.62518e-10	1.4787e-09	0.0591457	0.155531	0.102599	0.219959
Adcy9	0.653703	1.64837e-10	1.49729e-09	0.212486	0.369113	0.358686	0.548699
Commd10	0.553891	1.77922e-10	1.60892e-09	0.107338	0.22563	0.179859	0.32472
Clic6	0.384216	1.78013e-10	1.60892e-09	0.0460022	0.13253	0.0677808	0.176413
Nme1	0.458421	1.79237e-10	1.61729e-09	0.0569551	0.15115	0.0949863	0.207203
Mpc1	0.631232	1.81785e-10	1.63757e-09	0.165389	0.312158	0.283033	0.448381
Tmod1	0.593823	1.85673e-10	1.66983e-09	0.150055	0.284775	0.256396	0.431772
Vdac2	0.524092	1.89891e-10	1.70495e-09	0.0832421	0.191676	0.141277	0.269566
Dlgap3	0.577851	1.93072e-10	1.73065e-09	0.134721	0.26287	0.218515	0.37815
Arfgef3	0.5841	1.97383e-10	1.76349e-09	0.131435	0.260679	0.212682	0.364119
Ypel2	0.624536	2.07943e-10	1.85478e-09	0.165389	0.308872	0.27196	0.435459
Ndufb9	0.547711	2.08653e-10	1.85807e-09	0.0909091	0.203724	0.158946	0.2902
Ckmt1	0.44407	2.19949e-10	1.94592e-09	0.0547645	0.147864	0.0879417	0.198036
Kcnip1	1.53985	2.43337e-10	2.13893e-09	0.43264	0.335159	0.903694	0.586871
Mtcl1	0.582007	2.46334e-10	2.16178e-09	0.134721	0.260679	0.214447	0.368462
Etv1	3.17218	2.5806e-10	2.2574e-09	0.146769	0.060241	0.349722	0.110247
Arsb	0.628322	2.65212e-10	2.31253e-09	0.166484	0.307777	0.280361	0.446205
Cdc14b	0.562161	2.86729e-10	2.49615e-09	0.102957	0.219058	0.173013	0.307765
Efr3b	0.651559	2.8976e-10	2.51851e-09	0.193866	0.347207	0.332919	0.510957
Larp1b	0.426621	2.99074e-10	2.59118e-09	0.0558598	0.146769	0.0885383	0.207534
Matk	0.619417	3.01808e-10	2.61071e-09	0.152245	0.288061	0.26333	0.425125
Cobl	0.572068	3.03375e-10	2.6201e-09	0.143483	0.269441	0.224749	0.392872
Ndufv2	0.56479	3.06853e-10	2.64594e-09	0.106243	0.221249	0.176303	0.312156
Gm13052	0.552798	3.13766e-10	2.6944e-09	0.122673	0.243154	0.187407	0.339015
4933413L06Rik	0.573081	3.13959e-10	2.6944e-09	0.100767	0.216867	0.192532	0.33596
Manf	0.65988	3.17686e-10	2.72209e-09	0.187295	0.33954	0.3365	0.509941
Arl6ip5	0.557398	3.44927e-10	2.94623e-09	0.107338	0.223439	0.173203	0.310734
Hint1	0.558955	3.46441e-10	2.95452e-09	0.0865279	0.197152	0.160538	0.287212
Fkbp1a	0.612298	3.48719e-10	2.9693e-09	0.157722	0.292442	0.265938	0.434327
Resp18	0.417819	3.4992e-10	2.97486e-09	0.0525739	0.141292	0.0927572	0.222003
Dlx1as	3.17593	3.55576e-10	3.00885e-09	0.15115	0.0646221	0.312364	0.0983533
Arhgef3	0.512112	3.54792e-10	3.00885e-09	0.0996714	0.210296	0.154139	0.300987
Dad1	0.447571	3.55322e-10	3.00885e-09	0.060241	0.153341	0.0997549	0.222881
Atp5j	0.530537	3.70705e-10	3.12714e-09	0.0690033	0.16977	0.126764	0.238936
Nbas	0.598944	3.71374e-10	3.12793e-09	0.144578	0.274918	0.234035	0.390747
Maged1	0.532847	4.09924e-10	3.44197e-09	0.0898138	0.198248	0.15163	0.284566
Dgkz	0.563451	4.17368e-10	3.49907e-09	0.112815	0.231106	0.185229	0.32874
Gabrd	0.475535	4.21577e-10	3.52892e-09	0.0657174	0.162103	0.103156	0.216926
Map7d2	0.60237	4.35818e-10	3.64253e-09	0.155531	0.285871	0.250128	0.415239
Pgbd5	0.553241	4.54351e-10	3.78579e-09	0.112815	0.228916	0.17446	0.315341
Tmem266	0.337957	4.53738e-10	3.78579e-09	0.0306681	0.105148	0.0464859	0.13755
Slc25a5	0.402011	5.22724e-10	4.34884e-09	0.041621	0.123768	0.0690562	0.171777
Dlk2	0.513031	5.30319e-10	4.40529e-09	0.0909091	0.197152	0.137538	0.268088
Fat1	0.419638	5.36485e-10	4.44972e-09	0.0591457	0.148959	0.0879964	0.209696
Sdk2	1.83144	5.46797e-10	4.52834e-09	0.347207	0.250821	0.760641	0.415323
Grb10	0.626989	5.93595e-10	4.90843e-09	0.186199	0.324206	0.315907	0.503848
8030462N17Rik	0.563708	5.97681e-10	4.93472e-09	0.122673	0.238773	0.185305	0.328725
Susd1	0.526302	6.01833e-10	4.96148e-09	0.0887185	0.194962	0.138581	0.26331
Gfod1	0.575605	6.18892e-10	5.09439e-09	0.11391	0.232202	0.187159	0.325152
Dzank1	0.622662	6.2168e-10	5.10961e-09	0.179628	0.318729	0.294242	0.472554
Auh	0.563134	7.22287e-10	5.88215e-09	0.112815	0.22782	0.180439	0.320419
Faah	0.344614	7.23242e-10	5.88215e-09	0.0295728	0.101862	0.046916	0.136141
RP23-407N2.2	0.608675	7.36005e-10	5.97702e-09	0.156627	0.289157	0.260522	0.428015
Strn4	0.563776	7.38011e-10	5.98438e-09	0.0985761	0.2092	0.158628	0.281367
Grik4	0.597833	7.85357e-10	6.33996e-09	0.161008	0.290252	0.262967	0.439867
Atp5l	0.521168	7.96927e-10	6.42383e-09	0.0887185	0.192771	0.146915	0.281896
Pcnxl2	0.618744	8.29671e-10	6.67787e-09	0.152245	0.282585	0.245074	0.396084
Prkar1a	0.580188	8.35875e-10	6.71786e-09	0.11391	0.230011	0.186019	0.320619
Gm42456	0.423645	8.47992e-10	6.80519e-09	0.0536692	0.140197	0.0772468	0.182339
Sh3pxd2a	0.536755	8.55926e-10	6.85876e-09	0.0909091	0.197152	0.14258	0.265633
Plxdc2	0.653353	9.01506e-10	7.20278e-09	0.2092	0.35816	0.409861	0.62732
Shank3	0.542086	9.25191e-10	7.38118e-09	0.0996714	0.2092	0.152743	0.281769
Pitpna	0.638457	9.45702e-10	7.52276e-09	0.154436	0.289157	0.260401	0.40786
Klhl3	0.594974	9.74381e-10	7.73958e-09	0.142388	0.26506	0.225713	0.379367
Tiam2	2.08984	1.02129e-09	8.08856e-09	0.301205	0.205915	0.678163	0.324505
Eml1	0.572094	1.0635e-09	8.41059e-09	0.123768	0.240964	0.195509	0.341742
Hras	0.4695	1.06687e-09	8.42504e-09	0.0481928	0.133625	0.0876095	0.186602
Stk32c	0.476413	1.09453e-09	8.63092e-09	0.0624315	0.154436	0.0982166	0.206159
Slc4a3	0.633882	1.10426e-09	8.69503e-09	0.15115	0.28149	0.252423	0.398217
Clstn3	0.601361	1.13509e-09	8.912e-09	0.135816	0.259584	0.224024	0.372528
Acp1	0.610009	1.14662e-09	8.97664e-09	0.140197	0.26506	0.239181	0.392094
Necab3	0.392559	1.15651e-09	9.04109e-09	0.0328587	0.107338	0.0560501	0.142781
Thsd4	0.502219	1.19096e-09	9.29701e-09	0.0722892	0.168675	0.119857	0.238655
Cdk11b	0.639514	1.28389e-09	9.99376e-09	0.140197	0.269441	0.240811	0.376554
Usmg5	0.545365	1.36214e-09	1.05726e-08	0.0810515	0.182913	0.139238	0.255311
Rab14	0.609419	1.38161e-09	1.07084e-08	0.140197	0.26287	0.232207	0.38103
Ppp3r1	0.525844	1.52969e-09	1.18225e-08	0.0810515	0.180723	0.129596	0.246454
Fam49a	0.627407	1.63162e-09	1.25924e-08	0.175246	0.308872	0.288911	0.460484
Rai1	0.651604	1.68528e-09	1.29881e-08	0.141292	0.270537	0.243146	0.37315
Fgfr1	0.598031	1.7108e-09	1.31661e-08	0.127054	0.247536	0.207967	0.347753
Sntg2	0.615029	1.83158e-09	1.40559e-08	0.161008	0.290252	0.278329	0.452546
Itpk1	0.457435	1.95019e-09	1.4924e-08	0.0503834	0.133625	0.0811439	0.177389
Gm1604b	0.531313	1.97094e-09	1.50616e-08	0.0887185	0.191676	0.138557	0.260782
Rrp1	0.539003	1.99462e-09	1.52212e-08	0.0821468	0.181818	0.134639	0.249793
Arf3	0.59755	2.05182e-09	1.56358e-08	0.131435	0.250821	0.210772	0.352727
Prkar2b	0.654147	2.17833e-09	1.65766e-08	0.196057	0.336254	0.330747	0.505615
2024-03-04	0.596073	2.22456e-09	1.68577e-08	0.131435	0.249726	0.216597	0.363373
Prepl	0.561636	2.25553e-09	1.70686e-08	0.106243	0.214677	0.166659	0.296738
Atp1b3	0.589011	2.26604e-09	1.71243e-08	0.122673	0.238773	0.196533	0.333666
Mbp	0.455717	2.33657e-09	1.76328e-08	0.0690033	0.159912	0.113875	0.249882
Clvs2	0.569372	2.48388e-09	1.86897e-08	0.118291	0.230011	0.185599	0.325971
Sfxn5	0.489585	2.52131e-09	1.8922e-08	0.0613363	0.150055	0.0965372	0.197182
Prkdc	0.5767	2.61833e-09	1.9623e-08	0.112815	0.22563	0.176552	0.306142
Gm15083	0.360292	2.67887e-09	1.99954e-08	0.0350493	0.107338	0.0508569	0.141155
Ywhah	0.573394	2.68561e-09	2.0017e-08	0.0887185	0.191676	0.150679	0.262784
Zswim5	0.656098	2.69902e-09	2.00894e-08	0.167579	0.303395	0.292423	0.4457
Ryr1	0.57609	2.70971e-09	2.01415e-08	0.13034	0.245345	0.207545	0.360265
Rnf112	0.601362	2.71469e-09	2.01509e-08	0.131435	0.250821	0.213543	0.355099
Rab6b	0.62	2.72757e-09	2.0219e-08	0.150055	0.273823	0.246906	0.398236
Lace1	0.538567	2.84343e-09	2.0992e-08	0.0963855	0.199343	0.152209	0.282619
Msh3	0.566538	2.86716e-09	2.11385e-08	0.110624	0.219058	0.179729	0.317241
Bbx	0.632607	2.92408e-09	2.14999e-08	0.147864	0.273823	0.247891	0.391855
Prkag2	0.619648	2.98381e-09	2.19095e-08	0.133625	0.255203	0.217322	0.350718
Dmtn	0.5384	3.12614e-09	2.29236e-08	0.0909091	0.191676	0.142561	0.264786
Akap5	0.474266	3.15441e-09	2.30998e-08	0.060241	0.147864	0.096207	0.202854
Rgs8	0.590112	3.19232e-09	2.3346e-08	0.0996714	0.205915	0.16283	0.275931
A230050P20Rik	0.61822	3.38365e-09	2.46129e-08	0.13253	0.251917	0.216289	0.349858
Dnmbp	0.465885	3.37979e-09	2.46129e-08	0.0492881	0.13034	0.0773694	0.16607
Slc24a4	0.54002	3.402e-09	2.47133e-08	0.0920044	0.193866	0.142721	0.264289
Rph3a	0.366612	3.43588e-09	2.49262e-08	0.033954	0.105148	0.0513305	0.140013
H2afz	0.608842	3.6216e-09	2.61341e-08	0.0821468	0.184009	0.154956	0.254509
Phlpp1	0.659077	3.69411e-09	2.66221e-08	0.181818	0.319825	0.308818	0.468562
Pcdh11x	0.630682	3.97497e-09	2.85705e-08	0.170865	0.297919	0.329988	0.523225
Gm17171	0.391683	4.39318e-09	3.14517e-08	0.0383352	0.11172	0.0574583	0.146696
Sema3a	0.578634	4.57316e-09	3.25688e-08	0.0974808	0.202629	0.179934	0.310963
Chmp2a	0.411739	4.66807e-09	3.32013e-08	0.0438116	0.120482	0.0708208	0.172004
Gm26652	0.395244	4.94262e-09	3.51081e-08	0.041621	0.116101	0.0616072	0.155871
A830036E02Rik	0.485207	4.98755e-09	3.5381e-08	0.0580504	0.143483	0.100236	0.206583
Btf3	0.495312	5.07794e-09	3.59286e-08	0.0438116	0.122673	0.0833784	0.168335
Vwa8	0.638224	5.11922e-09	3.61736e-08	0.162103	0.289157	0.262186	0.410806
Gm10419	0.591988	5.19275e-09	3.66456e-08	0.121577	0.233297	0.191271	0.3231
Ran	0.429895	5.57279e-09	3.91751e-08	0.0394304	0.11391	0.0666201	0.154968
Atp2b3	0.556598	5.83405e-09	4.09588e-08	0.0985761	0.199343	0.150068	0.269617
Hspe1	0.523388	5.8978e-09	4.1353e-08	0.0646221	0.153341	0.109987	0.210144
Myl12b	0.552816	6.25073e-09	4.37712e-08	0.0832421	0.180723	0.135727	0.245519
Arf5	0.631791	6.30675e-09	4.41067e-08	0.109529	0.222344	0.19564	0.309659
Nova1	0.566066	6.38776e-09	4.46159e-08	0.127054	0.234392	0.188431	0.332878
RP23-344G21.5	0.443799	6.56839e-09	4.58187e-08	0.0569551	0.139102	0.0851926	0.191962
Abcb9	0.490893	6.58265e-09	4.58594e-08	0.0646221	0.152245	0.0990194	0.201713
Emc2	0.483615	6.91244e-09	4.79116e-08	0.067908	0.155531	0.104669	0.21643
Pcp4l1	0.528105	7.0338e-09	4.86907e-08	0.0920044	0.189485	0.139097	0.263389
Hsph1	0.492511	7.19381e-09	4.97351e-08	0.0525739	0.134721	0.0853921	0.173381
Nsun7	0.45976	7.24638e-09	5.0035e-08	0.0580504	0.141292	0.0886969	0.19292
Osbpl10	0.437178	7.26113e-09	5.00732e-08	0.0558598	0.136911	0.0843808	0.193012
Ppargc1a	0.590359	7.30569e-09	5.03168e-08	0.115005	0.223439	0.19678	0.333322
Eno1	0.556984	7.67596e-09	5.28001e-08	0.0766703	0.171961	0.131051	0.235286
Pmepa1	0.549182	8.1133e-09	5.56677e-08	0.0711939	0.163198	0.125548	0.228608
Ar	0.442548	8.29353e-09	5.68326e-08	0.0394304	0.112815	0.0635192	0.143531
Rhobtb2	0.637595	8.50034e-09	5.81765e-08	0.145674	0.267251	0.243378	0.381712
Ndufab1	0.513474	9.32938e-09	6.35308e-08	0.060241	0.144578	0.0993974	0.193578
Uqcr11	0.436578	9.377e-09	6.37753e-08	0.033954	0.104053	0.0653073	0.149589
Slc22a23	0.537726	9.44296e-09	6.41438e-08	0.0930997	0.190581	0.139961	0.260283
Park7	0.49557	9.71528e-09	6.58292e-08	0.0558598	0.138007	0.0966211	0.19497
Tbc1d30	0.444936	1.0084e-08	6.82429e-08	0.0481928	0.125958	0.0757211	0.170184
Psmb1	0.527738	1.01127e-08	6.83519e-08	0.0733844	0.163198	0.120946	0.229179
Actg1	0.596861	1.01309e-08	6.8387e-08	0.101862	0.204819	0.173016	0.289877
Pkm	0.609656	1.05162e-08	7.08153e-08	0.101862	0.20701	0.17575	0.288278
Gabra3	0.621246	1.15289e-08	7.73473e-08	0.154436	0.273823	0.253074	0.407365
Hlcs	0.639321	1.31991e-08	8.81182e-08	0.133625	0.249726	0.22593	0.353391
Pdzrn4	0.612992	1.32705e-08	8.84864e-08	0.147864	0.261774	0.297878	0.48594
Gm17276	0.575328	1.35852e-08	9.03629e-08	0.107338	0.2092	0.168376	0.292661
Rab6a	0.611108	1.4267e-08	9.46664e-08	0.134721	0.247536	0.215712	0.352986
Cox6b1	0.508032	1.43679e-08	9.52204e-08	0.0690033	0.155531	0.113517	0.223446
Rabac1	0.588995	1.45087e-08	9.59193e-08	0.102957	0.205915	0.184284	0.312878
Pgr	0.417983	1.4605e-08	9.6439e-08	0.0492881	0.124863	0.0672297	0.160843
Pdia5	0.45633	1.46442e-08	9.65808e-08	0.0569551	0.136911	0.082916	0.181702
Ndufs3	0.57485	1.47285e-08	9.70188e-08	0.0996714	0.199343	0.156569	0.272364
Lamp5	0.444027	1.49693e-08	9.84861e-08	0.0503834	0.127054	0.0795977	0.179263
Gm29587	0.491319	1.55115e-08	1.0193e-07	0.0690033	0.154436	0.107859	0.21953
Kirrel	0.559866	1.61607e-08	1.0594e-07	0.0985761	0.197152	0.157742	0.281749
Vgf	0.612585	1.61993e-08	1.06066e-07	0.104053	0.208105	0.184912	0.301855
Ppm1h	0.601993	1.67369e-08	1.09191e-07	0.144578	0.256298	0.219914	0.365309
Got2	0.58917	1.687e-08	1.09928e-07	0.0788609	0.173056	0.134804	0.228803
Chst9	0.527634	1.70424e-08	1.10786e-07	0.0985761	0.192771	0.209516	0.397087
Smg5	0.629046	1.71701e-08	1.11483e-07	0.119387	0.228916	0.198444	0.315469
Sox4	2.8093	1.73711e-08	1.12653e-07	0.150055	0.0733844	0.336437	0.119758
Dynll2	0.506549	1.74739e-08	1.13185e-07	0.0624315	0.145674	0.101577	0.200528
Spire1	0.657324	1.8604e-08	1.20362e-07	0.127054	0.242059	0.213061	0.324134
Hspa5	0.648742	1.88909e-08	1.21928e-07	0.136911	0.253012	0.240239	0.370315
D930015E06Rik	2.18642	1.94004e-08	1.25068e-07	0.236583	0.15115	0.469726	0.214838
Junb	0.449992	1.94958e-08	1.25534e-07	0.0460022	0.120482	0.0818852	0.181971
Pld3	0.548464	1.95961e-08	1.26031e-07	0.0810515	0.173056	0.126748	0.231096
Fndc1	0.47283	1.9681e-08	1.26427e-07	0.0635268	0.145674	0.0955406	0.202061
Gm16183	0.5671	2.00953e-08	1.28785e-07	0.0821468	0.176342	0.141961	0.250328
Gm4128	0.411779	2.08777e-08	1.33485e-07	0.0503834	0.124863	0.0752449	0.182731
Rapgef4os1	0.641098	2.11694e-08	1.35191e-07	0.144578	0.261774	0.249662	0.389429
Prex2	0.387335	2.18519e-08	1.39386e-07	0.041621	0.11172	0.0615972	0.159028
Hccs	0.398685	2.2102e-08	1.40816e-07	0.033954	0.100767	0.0531028	0.133195
Rab15	0.415338	2.23479e-08	1.42216e-07	0.0460022	0.118291	0.0659899	0.158882
Plec	0.485959	2.30371e-08	1.4626e-07	0.0558598	0.134721	0.0869965	0.17902
Aff2	0.650146	2.32028e-08	1.4714e-07	0.163198	0.282585	0.279744	0.430278
Ptchd1	0.535951	2.38827e-08	1.511e-07	0.0766703	0.165389	0.118745	0.22156
Utrn	0.51929	2.48954e-08	1.57324e-07	0.0722892	0.157722	0.118788	0.228751
Ctnnal1	0.617706	2.79722e-08	1.76358e-07	0.0963855	0.196057	0.160605	0.260002
Gm16432	0.62278	2.95749e-08	1.86031e-07	0.15115	0.26506	0.240611	0.386349
Actn1	0.604435	2.98192e-08	1.87351e-07	0.127054	0.233297	0.202006	0.334206
Nenf	0.434054	2.9997e-08	1.88251e-07	0.0427163	0.11391	0.0737268	0.169856
Vldlr	0.554852	3.2023e-08	2.00734e-07	0.0887185	0.180723	0.142244	0.256363
Mt3	0.539932	3.36565e-08	2.10489e-07	0.0580504	0.139102	0.102907	0.190592
Rab3a	0.530046	3.38219e-08	2.1128e-07	0.0624315	0.144578	0.10998	0.207491
Pdpk1	0.656182	3.39908e-08	2.11849e-07	0.147864	0.26506	0.245646	0.374357
Sar1b	0.641794	3.50425e-08	2.17904e-07	0.11172	0.219058	0.192855	0.300494
Snap47	0.610591	3.58705e-08	2.22544e-07	0.094195	0.191676	0.15998	0.262009
Gm3764	1.88412	3.62563e-08	2.24426e-07	0.331873	0.258488	0.722553	0.383495
Tmem147	0.438734	3.63814e-08	2.24945e-07	0.041621	0.11172	0.0696929	0.15885
Pgrmc1	0.633872	3.71255e-08	2.29284e-07	0.121577	0.230011	0.216141	0.340985
Pcbp3	1.524	3.76201e-08	2.32076e-07	0.418401	0.342826	0.89037	0.584231
Sub1	0.590439	3.82742e-08	2.35843e-07	0.0974808	0.193866	0.165658	0.280568
Rtl1	0.524307	3.88646e-08	2.39211e-07	0.0547645	0.13253	0.0930359	0.177446
Fbxo34	0.619942	4.03969e-08	2.48361e-07	0.102957	0.203724	0.167024	0.269419
Tspan13	0.556546	4.19735e-08	2.56893e-07	0.0777656	0.165389	0.128539	0.230959
Gm38251	0.646444	4.23126e-08	2.58677e-07	0.110624	0.215772	0.189883	0.293735
Fnbp1	0.6503	4.30022e-08	2.62598e-07	0.146769	0.260679	0.241276	0.371022
Hprt	0.556031	4.30883e-08	2.62829e-07	0.0843373	0.174151	0.132338	0.238005
Micu1	0.626842	4.32755e-08	2.63213e-07	0.135816	0.24644	0.217365	0.346762
Cyp7b1	0.438874	4.32497e-08	2.63213e-07	0.0536692	0.128149	0.0774212	0.176409
Atp5d	0.576067	4.32964e-08	2.63213e-07	0.075575	0.163198	0.130605	0.226718
Fam135a	0.625581	4.44837e-08	2.69528e-07	0.139102	0.247536	0.219388	0.350694
Ift57	0.615613	4.48304e-08	2.70724e-07	0.122673	0.226725	0.195801	0.318058
Kcna1	0.620071	4.50074e-08	2.71492e-07	0.124863	0.231106	0.198836	0.320667
4933411O13Rik	0.524097	4.57666e-08	2.75156e-07	0.0624315	0.143483	0.105382	0.201074
Atp5c1	0.607002	4.59527e-08	2.7597e-07	0.107338	0.208105	0.171076	0.281838
Cnnm2	0.62023	4.65322e-08	2.79142e-07	0.118291	0.224535	0.190853	0.307713
Serpine2	0.544281	4.82429e-08	2.8845e-07	0.0876232	0.177437	0.140405	0.257965
Gm1992	0.644847	5.0045e-08	2.98896e-07	0.131435	0.243154	0.2327	0.360861
Ddx10	0.642739	5.30342e-08	3.16056e-07	0.120482	0.226725	0.199307	0.310091
Atp6v1e1	0.604119	5.38776e-08	3.20731e-07	0.0898138	0.184009	0.154485	0.25572
Cry2	0.592124	5.48153e-08	3.25245e-07	0.0898138	0.182913	0.145426	0.245601
Arl1	0.445202	5.51853e-08	3.27084e-07	0.0361446	0.101862	0.0620784	0.139439
Cope	0.529792	6.06667e-08	3.57238e-07	0.0514786	0.127054	0.0887041	0.167432
Fis1	0.536975	6.4277e-08	3.76866e-07	0.0580504	0.135816	0.0980048	0.182513
Scrn1	0.593686	6.62609e-08	3.87662e-07	0.108434	0.20701	0.169235	0.285058
Htr2c	0.44726	6.73456e-08	3.93585e-07	0.0405257	0.108434	0.0729935	0.163201
Thy1	0.619698	7.07663e-08	4.12248e-07	0.0985761	0.194962	0.172325	0.278078
Ncdn	0.545089	7.19271e-08	4.18562e-07	0.0591457	0.138007	0.103562	0.18999
Tmem63c	0.487026	7.88176e-08	4.58169e-07	0.0580504	0.133625	0.0852827	0.175109
Arfgef2	0.634296	7.94547e-08	4.6138e-07	0.116101	0.219058	0.183905	0.289936
Slx4ip	0.613149	8.01051e-08	4.64661e-07	0.110624	0.2092	0.173036	0.282209
Suclg1	0.559895	8.11401e-08	4.70163e-07	0.0799562	0.165389	0.121834	0.217602
Gde1	0.646836	8.20376e-08	4.74858e-07	0.106243	0.20701	0.194048	0.299995
Ndufs2	0.450863	8.25454e-08	4.7729e-07	0.041621	0.109529	0.0672762	0.149216
Nr3c1	0.552924	8.28072e-08	4.78295e-07	0.112815	0.205915	0.163894	0.296413
Ap2a1	0.573664	8.37986e-08	4.83508e-07	0.0799562	0.166484	0.123454	0.215203
Uchl4	0.525963	8.43806e-08	4.8635e-07	0.060241	0.138007	0.105882	0.201311
Adcy3	0.573078	8.49625e-08	4.89186e-07	0.0766703	0.162103	0.126656	0.22101
Mef2d	0.640467	8.78345e-08	5.04654e-07	0.124863	0.228916	0.205195	0.320384
Arpc3	0.596371	8.8943e-08	5.10484e-07	0.0766703	0.163198	0.137523	0.230599
Gm21747	0.540606	9.11132e-08	5.22389e-07	0.067908	0.148959	0.118274	0.218781
Mob3b	3.04933	9.56103e-08	5.46445e-07	0.109529	0.0449069	0.231376	0.0758776
Itpka	0.522119	9.65464e-08	5.51216e-07	0.060241	0.138007	0.0929811	0.178084
Dagla	0.499485	9.97836e-08	5.69101e-07	0.0558598	0.13034	0.0869943	0.174168
Sytl5	0.491489	1.07206e-07	6.07612e-07	0.067908	0.146769	0.0978753	0.19914
Ndufa11	0.518979	1.08032e-07	6.11659e-07	0.0558598	0.131435	0.0967176	0.186361
Ptchd4	0.613436	1.11385e-07	6.29333e-07	0.112815	0.210296	0.206136	0.336036
Cabp1	0.538186	1.15123e-07	6.49104e-07	0.0580504	0.133625	0.0953371	0.177145
Higd1a	0.564854	1.16726e-07	6.5678e-07	0.0744797	0.158817	0.119698	0.21191
Gclc	0.611524	1.22649e-07	6.87266e-07	0.112815	0.210296	0.179153	0.292961
Sidt1	0.526916	1.22815e-07	6.87487e-07	0.0580504	0.133625	0.0960603	0.182307
Gm28379	0.62865	1.26336e-07	7.05743e-07	0.102957	0.199343	0.171903	0.273448
Ptp4a2	0.64084	1.26765e-07	7.07415e-07	0.120482	0.222344	0.19667	0.306894
Nek1	0.655683	1.48925e-07	8.25937e-07	0.144578	0.251917	0.231597	0.353215
Smarca1	0.6444	1.51155e-07	8.36658e-07	0.125958	0.22782	0.199555	0.309675
Stx1b	0.584988	1.5516e-07	8.57954e-07	0.067908	0.148959	0.116358	0.198907
Taldo1	0.498911	1.56408e-07	8.63975e-07	0.0492881	0.120482	0.0840374	0.168442
Pcnp	0.639157	1.59613e-07	8.79719e-07	0.0952903	0.18839	0.161351	0.252444
Rwdd1	0.576944	1.61282e-07	8.87298e-07	0.0777656	0.162103	0.132876	0.230309
Scn2b	0.461412	1.66275e-07	9.12919e-07	0.0492881	0.118291	0.0743298	0.161092
Trpc7	0.522837	1.68341e-07	9.23328e-07	0.0690033	0.147864	0.107913	0.206398
Zmiz1	2.31412	1.6966e-07	9.28694e-07	0.194962	0.118291	0.405552	0.175251
Psmb5	0.469134	1.71147e-07	9.34952e-07	0.0383352	0.102957	0.0632141	0.134746
Elovl5	0.54578	1.76569e-07	9.60259e-07	0.0646221	0.142388	0.0991885	0.181737
Rundc3a	0.584269	1.76362e-07	9.60259e-07	0.0876232	0.174151	0.146824	0.251296
Ndufa6	0.610252	1.77869e-07	9.65173e-07	0.0832421	0.171961	0.149283	0.244626
Faim2	0.575191	1.78099e-07	9.65173e-07	0.0898138	0.177437	0.147103	0.255746
Lin28b	0.436324	1.7909e-07	9.69578e-07	0.0558598	0.125958	0.0739206	0.169417
Tcp1	0.648975	1.82532e-07	9.87231e-07	0.0974808	0.192771	0.170093	0.262096
Txnl1	0.541323	1.85368e-07	1.00158e-06	0.0788609	0.159912	0.121512	0.224472
Cox10	0.540222	1.90449e-07	1.02597e-06	0.0657174	0.143483	0.103379	0.191365
Sod2	0.559395	1.98782e-07	1.06454e-06	0.0744797	0.155531	0.118205	0.211308
Hacd4	0.556237	2.01917e-07	1.08027e-06	0.0657174	0.143483	0.107867	0.193922
Tubb4b	0.43723	2.07255e-07	1.10665e-06	0.0394304	0.102957	0.0643783	0.147241
Eefsec	0.650151	2.17633e-07	1.15865e-06	0.141292	0.24644	0.224201	0.344845
C2cd2	0.581797	2.23481e-07	1.18746e-06	0.0996714	0.187295	0.166707	0.286539
Gm43915	0.47511	2.24689e-07	1.19155e-06	0.0427163	0.108434	0.0699829	0.147298
Atp6v1d	0.643002	2.25249e-07	1.19336e-06	0.118291	0.216867	0.195289	0.303714
5530401A14Rik	0.615136	2.2548e-07	1.19342e-06	0.109529	0.203724	0.17834	0.289919
Wdr78	0.630771	2.26896e-07	1.19975e-06	0.100767	0.193866	0.162862	0.258195
Ythdc2	0.659227	2.41922e-07	1.27672e-06	0.135816	0.239869	0.222083	0.336884
Bex1	0.614341	2.46038e-07	1.29467e-06	0.0690033	0.150055	0.128375	0.208964
Psmc4	0.506836	2.46292e-07	1.29476e-06	0.0492881	0.118291	0.0827056	0.16318
Iqsec3	0.647287	2.55852e-07	1.33984e-06	0.138007	0.240964	0.227649	0.351698
Sh3glb1	0.63458	2.65905e-07	1.3898e-06	0.0843373	0.170865	0.150983	0.237926
Uqcrh	0.635686	2.66257e-07	1.39031e-06	0.0920044	0.181818	0.163912	0.257851
Stim2	0.606185	2.78482e-07	1.45136e-06	0.106243	0.197152	0.168075	0.277267
Rxrg	0.62218	2.8536e-07	1.48478e-06	0.141292	0.240964	0.226481	0.364012
Shc3	0.557482	2.93424e-07	1.52194e-06	0.0952903	0.180723	0.142555	0.255712
Arap2	0.522583	2.97229e-07	1.54021e-06	0.0624315	0.135816	0.09437	0.180584
Impad1	0.491893	2.97791e-07	1.54166e-06	0.0470975	0.11391	0.0758954	0.154292
Gpr155	0.573982	3.05749e-07	1.58135e-06	0.0810515	0.163198	0.129859	0.226242
Sh3bp1	0.503051	3.08401e-07	1.59355e-06	0.0394304	0.102957	0.0694633	0.138084
Fstl5	0.482938	3.24546e-07	1.66905e-06	0.0503834	0.118291	0.0896991	0.185736
Zfp91	0.645145	3.50268e-07	1.79455e-06	0.11391	0.2092	0.184038	0.285266
Ndufb8	0.526259	3.50137e-07	1.79455e-06	0.0449069	0.11172	0.080119	0.152242
Psmc5	0.485529	3.5488e-07	1.81605e-06	0.041621	0.105148	0.0688002	0.141702
Smdt1	0.528122	3.55133e-07	1.81605e-06	0.0460022	0.112815	0.0851197	0.161174
Cnnm1	0.644216	3.56948e-07	1.82362e-06	0.108434	0.202629	0.173388	0.269146
Rsph3a	0.586363	3.62741e-07	1.84974e-06	0.0952903	0.181818	0.150337	0.25639
Galnt14	0.448225	3.62692e-07	1.84974e-06	0.0514786	0.118291	0.0765393	0.170761
Acsl3	0.655514	3.63963e-07	1.85424e-06	0.116101	0.212486	0.197176	0.300797
Atp6v1f	0.567749	4.05964e-07	2.05666e-06	0.0646221	0.140197	0.110779	0.19512
Sugt1	0.590058	4.05382e-07	2.05666e-06	0.0700986	0.147864	0.115024	0.194937
Adamtsl1	0.608422	4.14284e-07	2.09426e-06	0.0865279	0.171961	0.17963	0.29524
Gnb5	0.621445	4.17181e-07	2.10564e-06	0.112815	0.205915	0.170701	0.274684
BC005624	0.593712	4.19146e-07	2.1136e-06	0.0624315	0.138007	0.106038	0.178602
Lclat1	0.640746	4.31609e-07	2.17242e-06	0.116101	0.211391	0.185521	0.289539
Plxdc1	0.450528	4.34007e-07	2.18046e-06	0.0438116	0.107338	0.0640879	0.14225
Ndufv1	0.551009	4.37813e-07	2.19755e-06	0.0558598	0.127054	0.0921158	0.167177
Gabarapl1	0.606405	4.43616e-07	2.22257e-06	0.067908	0.145674	0.11779	0.194243
2010107E04Rik	0.45648	4.65626e-07	2.32216e-06	0.0394304	0.100767	0.0612298	0.134135
Apoo	0.573962	4.95291e-07	2.46449e-06	0.0722892	0.150055	0.11796	0.205519
Ndufs7	0.572358	4.95526e-07	2.46449e-06	0.0558598	0.127054	0.0979659	0.171162
Cfl1	0.619691	4.97387e-07	2.47149e-06	0.0646221	0.141292	0.114624	0.18497
Arf1	0.608675	4.9819e-07	2.47322e-06	0.067908	0.144578	0.118914	0.195365
Cnr1	0.488722	5.05513e-07	2.50729e-06	0.0514786	0.118291	0.0838724	0.171616
Gm26936	2.06245	5.06741e-07	2.51109e-06	0.235487	0.162103	0.543733	0.263634
Kcnk10	2.53828	5.24095e-07	2.59236e-06	0.120482	0.0558598	0.227972	0.0898136
Cntln	0.638268	5.27247e-07	2.60322e-06	0.102957	0.192771	0.177805	0.278574
Dguok	0.633219	5.35451e-07	2.63655e-06	0.106243	0.197152	0.167929	0.265198
Rnft1	0.612293	5.41816e-07	2.66548e-06	0.0865279	0.16977	0.140508	0.229478
Tpi1	0.580239	5.56437e-07	2.73247e-06	0.0876232	0.16977	0.138324	0.238392
Rprml	0.62762	5.67436e-07	2.78146e-06	0.100767	0.189485	0.178367	0.284196
Ndufb4	0.503369	5.72275e-07	2.79762e-06	0.0492881	0.115005	0.0788873	0.156719
4933427D14Rik	0.574938	5.73588e-07	2.80124e-06	0.0788609	0.157722	0.125237	0.217826
Tmem196	0.556045	5.74046e-07	2.80124e-06	0.0832421	0.162103	0.134168	0.24129
Pfdn2	0.52313	5.90026e-07	2.86637e-06	0.0427163	0.106243	0.0745488	0.142505
Hltf	0.643579	5.95573e-07	2.89073e-06	0.101862	0.190581	0.166667	0.258969
Cdh20	2.18059	6.18623e-07	2.99726e-06	0.152245	0.0810515	0.321038	0.147225
Gm26906	0.582134	6.28942e-07	3.04455e-06	0.067908	0.143483	0.11274	0.193667
Mlf2	0.643781	6.51698e-07	3.1491e-06	0.0887185	0.174151	0.149628	0.23242
Flrt1	0.655014	6.5732e-07	3.17345e-06	0.110624	0.203724	0.185727	0.283546
Dscaml1	1.55306	6.64262e-07	3.20412e-06	0.362541	0.299014	0.769905	0.495733
Tomm70a	0.636572	6.73871e-07	3.23613e-06	0.107338	0.198248	0.170855	0.268398
Nrp2	0.624945	6.89427e-07	3.30024e-06	0.11172	0.202629	0.197903	0.316673
Ppfia3	0.557422	7.11435e-07	3.3978e-06	0.0690033	0.143483	0.108157	0.194031
Jund	0.569996	7.11908e-07	3.3978e-06	0.0646221	0.138007	0.107788	0.189103
Hspa9	0.641029	7.3816e-07	3.50771e-06	0.118291	0.211391	0.193552	0.301939
Slc7a14	0.648706	7.43249e-07	3.52881e-06	0.120482	0.213582	0.197453	0.304379
Gm26565	0.651216	7.82512e-07	3.69587e-06	0.094195	0.181818	0.161027	0.247272
Deptor	0.536903	7.8919e-07	3.72095e-06	0.0711939	0.144578	0.11128	0.207263
Slc8a2	0.57999	7.9626e-07	3.75104e-06	0.0711939	0.146769	0.11191	0.192951
Hp1bp3	0.655052	8.02321e-07	3.77356e-06	0.118291	0.212486	0.193049	0.294707
Ube2o	0.648332	8.02428e-07	3.77356e-06	0.0843373	0.167579	0.141873	0.218827
Mras	0.617221	8.3914e-07	3.92247e-06	0.0777656	0.156627	0.127257	0.206177
Map1lc3a	0.587951	8.44186e-07	3.94267e-06	0.0591457	0.13034	0.10818	0.183995
Fbxl16	0.57321	8.48679e-07	3.95922e-06	0.0668127	0.140197	0.107113	0.186865
Erlin1	0.639491	8.49184e-07	3.95922e-06	0.0788609	0.159912	0.133347	0.208521
Uqcrc2	0.591531	8.53278e-07	3.9749e-06	0.0843373	0.163198	0.133681	0.225991
Haghl	0.641235	8.64731e-07	4.02137e-06	0.0952903	0.181818	0.15893	0.24785
Fhit	0.625739	8.65716e-07	4.02251e-06	0.13253	0.22563	0.222751	0.35598
Eif3m	0.633398	8.78093e-07	4.06416e-06	0.0799562	0.159912	0.13426	0.211968
Ywhab	0.609434	8.92628e-07	4.11941e-06	0.0744797	0.15115	0.127073	0.20851
Slc1a3	3.134	9.1298e-07	4.20264e-06	0.109529	0.0503834	0.235236	0.0750594
Acsl6	0.573779	9.38488e-07	4.31641e-06	0.0777656	0.154436	0.124471	0.216932
Plcb4	1.66686	9.40199e-07	4.32063e-06	0.318729	0.251917	0.663717	0.398184
Nucks1	0.655836	9.54642e-07	4.37223e-06	0.11391	0.205915	0.19582	0.298581
Iglon5	0.475348	9.99758e-07	4.55967e-06	0.0438116	0.105148	0.06587	0.138572
Rnf121	0.535574	1.02136e-06	4.64651e-06	0.060241	0.129244	0.0945296	0.176501
Uqcr10	0.569641	1.04576e-06	4.74163e-06	0.0569551	0.125958	0.101104	0.177487
Acsl4	0.530486	1.05673e-06	4.78342e-06	0.0525739	0.118291	0.08434	0.158986
Syngap1	0.54479	1.06098e-06	4.79864e-06	0.0733844	0.146769	0.107244	0.196854
Prdx5	0.617778	1.17745e-06	5.29902e-06	0.0700986	0.145674	0.124486	0.201506
Tmem67	0.615907	1.17983e-06	5.30536e-06	0.0700986	0.144578	0.11469	0.186213
Sirt7	0.595828	1.25537e-06	5.60794e-06	0.0865279	0.165389	0.137637	0.231002
Phf24	0.65732	1.29166e-06	5.75588e-06	0.105148	0.193866	0.167847	0.25535
Prosc	0.644089	1.30006e-06	5.78855e-06	0.109529	0.197152	0.1761	0.273409
St8sia3	0.604868	1.33117e-06	5.92223e-06	0.0843373	0.162103	0.130915	0.216435
Cacna1h	0.494471	1.34924e-06	5.99282e-06	0.0481928	0.110624	0.0746808	0.151032
Rnf34	0.578794	1.37006e-06	6.0659e-06	0.0711939	0.144578	0.113772	0.196568
Klf9	0.643882	1.43063e-06	6.30799e-06	0.105148	0.191676	0.164848	0.256023
Map3k5	0.625187	1.45298e-06	6.40133e-06	0.108434	0.194962	0.168685	0.269816
Igf1r	1.59378	1.46604e-06	6.44325e-06	0.352683	0.30011	0.719672	0.45155
Clptm1	0.643502	1.46778e-06	6.44566e-06	0.0799562	0.158817	0.13901	0.216021
Lrrc1	0.569898	1.47699e-06	6.4809e-06	0.0700986	0.142388	0.103299	0.181259
Hspa12a	0.490517	1.48993e-06	6.53241e-06	0.0427163	0.101862	0.0621492	0.126701
Plk2	0.584484	1.53592e-06	6.71779e-06	0.0744797	0.147864	0.116396	0.199143
Ccnd2	2.81219	1.58837e-06	6.91384e-06	0.118291	0.0580504	0.290579	0.103328
P2ry12	0.549003	1.62907e-06	7.07402e-06	0.0711939	0.142388	0.114713	0.208948
Itgb8	0.589623	1.72333e-06	7.45953e-06	0.0810515	0.156627	0.13799	0.234031
E330009J07Rik	0.628573	1.74465e-06	7.52786e-06	0.0766703	0.153341	0.127002	0.202048
Akap7	0.511155	1.74689e-06	7.53157e-06	0.0580504	0.123768	0.0860639	0.168372
Mfap1b	0.56303	1.76264e-06	7.58746e-06	0.0460022	0.108434	0.0816177	0.144962
Rasgrf2	0.63922	1.77621e-06	7.63981e-06	0.117196	0.205915	0.207561	0.324709
Ndufa7	0.496588	1.83215e-06	7.85557e-06	0.0481928	0.109529	0.0770983	0.155256
Tox2	0.4856	1.85884e-06	7.95124e-06	0.0427163	0.101862	0.0688067	0.141694
Abcf1	0.607552	1.96099e-06	8.34879e-06	0.0898138	0.168675	0.139486	0.229587
Prkar1b	0.657979	1.99853e-06	8.4953e-06	0.121577	0.211391	0.195573	0.297232
Ppid	0.605928	2.04386e-06	8.66768e-06	0.0624315	0.131435	0.103735	0.1712
Cdh22	0.588154	2.08805e-06	8.84821e-06	0.0799562	0.154436	0.123634	0.210207
Socs7	0.610594	2.1238e-06	8.98571e-06	0.0920044	0.16977	0.140234	0.229668
Atp5k	0.637133	2.14096e-06	9.05127e-06	0.0744797	0.150055	0.135866	0.213246
Chga	0.652845	2.15706e-06	9.11222e-06	0.0865279	0.166484	0.151753	0.232448
Pcdh19	0.590945	2.19726e-06	9.27484e-06	0.0799562	0.154436	0.138587	0.234518
Dnajc2	0.54164	2.23356e-06	9.42077e-06	0.0635268	0.13034	0.0975059	0.18002
Inadl	0.615879	2.24631e-06	9.46723e-06	0.0974808	0.178532	0.151713	0.246336
Fam105a	0.579961	2.26628e-06	9.53662e-06	0.0722892	0.143483	0.109089	0.188098
Ppp1r1a	0.650617	2.36576e-06	9.94754e-06	0.075575	0.15115	0.130217	0.200144
Atp6v0d1	0.636367	2.39155e-06	1.00404e-05	0.0920044	0.171961	0.146401	0.230057
Epn1	0.574634	2.40894e-06	1.01057e-05	0.0657174	0.134721	0.10831	0.188485
Prrt1	0.603848	2.42267e-06	1.01554e-05	0.0766703	0.150055	0.123365	0.204298
Nol10	0.603015	2.46916e-06	1.0299e-05	0.0722892	0.144578	0.117499	0.194852
Pde6d	0.63229	2.56443e-06	1.06349e-05	0.0558598	0.122673	0.0978102	0.154692
Samd5	0.579031	2.57537e-06	1.06722e-05	0.0733844	0.145674	0.119292	0.20602
Cct7	0.524165	2.64125e-06	1.09203e-05	0.0492881	0.110624	0.0779721	0.148755
Ppp2ca	0.626126	2.76248e-06	1.13869e-05	0.0920044	0.16977	0.145987	0.233159
Hspa4l	0.62474	2.77326e-06	1.14226e-05	0.0865279	0.164294	0.137653	0.220336
Far2	0.579605	2.86406e-06	1.17522e-05	0.0744797	0.145674	0.112633	0.194328
Kif13a	0.602572	2.89634e-06	1.18667e-05	0.0821468	0.156627	0.129957	0.215671
Iqce	0.635547	2.96014e-06	1.21098e-05	0.0952903	0.175246	0.154054	0.242397
Chp1	0.649403	2.97327e-06	1.21544e-05	0.0898138	0.168675	0.151278	0.232949
Epha7	0.640648	2.99979e-06	1.22353e-05	0.123768	0.210296	0.211732	0.330497
Rsu1	0.650584	2.99912e-06	1.22353e-05	0.0690033	0.140197	0.117562	0.180703
Myo6	0.541534	3.02678e-06	1.23361e-05	0.0624315	0.128149	0.09449	0.174486
1810034E14Rik	0.63035	3.08184e-06	1.25417e-05	0.0668127	0.138007	0.120604	0.191328
Ccm2	0.63562	3.20069e-06	1.29672e-05	0.0854326	0.162103	0.135463	0.21312
Anks1	0.659865	3.25025e-06	1.31582e-05	0.106243	0.189485	0.168259	0.25499
Gmpr	0.60326	3.28512e-06	1.32796e-05	0.0766703	0.148959	0.118669	0.196712
Tmem260	0.659811	3.34505e-06	1.35118e-05	0.120482	0.20701	0.190765	0.289121
Cck	0.657852	3.35971e-06	1.3561e-05	0.106243	0.190581	0.20335	0.309112
Gm15336	0.530873	3.40393e-06	1.37117e-05	0.0536692	0.116101	0.0861855	0.162347
Ece1	0.57888	3.4708e-06	1.3937e-05	0.060241	0.125958	0.0992234	0.171406
Slc25a26	0.629572	3.53058e-06	1.41561e-05	0.0777656	0.15115	0.124395	0.197587
Ndufa12	0.559354	3.69866e-06	1.47432e-05	0.0580504	0.122673	0.0975142	0.174333
Itgav	0.612607	3.82309e-06	1.52169e-05	0.0952903	0.170865	0.158307	0.258415
2610507B11Rik	0.611662	3.83185e-06	1.52405e-05	0.0766703	0.148959	0.122589	0.20042
Cct4	0.560486	3.84139e-06	1.52674e-05	0.0481928	0.108434	0.0825966	0.147366
Cdh6	0.583944	3.9074e-06	1.55071e-05	0.0668127	0.134721	0.123978	0.212312
2024-09-04	0.573059	3.94365e-06	1.56281e-05	0.0591457	0.123768	0.0978102	0.170681
Cluap1	0.63451	4.0178e-06	1.58757e-05	0.0865279	0.163198	0.13881	0.218767
Eef1b2	0.613436	4.0405e-06	1.59499e-05	0.0657174	0.133625	0.117493	0.191533
9430020K01Rik	0.56685	4.16473e-06	1.64086e-05	0.0558598	0.119387	0.0872989	0.154007
Naa16	0.646796	4.23352e-06	1.66676e-05	0.102957	0.184009	0.163684	0.253068
Mrfap1	0.620755	4.32985e-06	1.69976e-05	0.0668127	0.135816	0.119268	0.192134
Nhp2l1	0.606856	4.38215e-06	1.71658e-05	0.0580504	0.122673	0.103013	0.169749
Rcan1	0.551435	4.42579e-06	1.73118e-05	0.0503834	0.110624	0.0799261	0.144942
Sec61g	0.517412	4.61892e-06	1.79639e-05	0.0470975	0.105148	0.0754992	0.145917
Uggt1	0.631237	4.79617e-06	1.86134e-05	0.0952903	0.171961	0.150089	0.23777
Calm3	0.617388	4.87408e-06	1.88888e-05	0.0558598	0.119387	0.0987828	0.160001
4930590L20Rik	0.54847	5.06464e-06	1.95854e-05	0.0503834	0.110624	0.086089	0.156962
Dexi	0.640383	5.34185e-06	2.05843e-05	0.0733844	0.144578	0.121855	0.190284
Cand1	0.55281	5.37639e-06	2.07027e-05	0.0525739	0.112815	0.0834495	0.150955
Mpc2	0.61073	5.61157e-06	2.15473e-05	0.0766703	0.146769	0.130881	0.214302
Tub	0.656818	5.62234e-06	2.15661e-05	0.112815	0.196057	0.183387	0.279205
Mafg	0.606724	5.6244e-06	2.15661e-05	0.0591457	0.123768	0.101767	0.167733
C530008M17Rik	1.643	5.8079e-06	2.22384e-05	0.296824	0.233297	0.607731	0.369891
Pde9a	0.631458	5.8841e-06	2.24827e-05	0.0843373	0.157722	0.133742	0.211799
Usp5	0.548841	5.90412e-06	2.25434e-05	0.0492881	0.108434	0.0787723	0.143525
Stx3	0.638816	6.02354e-06	2.29832e-05	0.0909091	0.166484	0.14615	0.228783
Tssc1	0.621949	6.04445e-06	2.30469e-05	0.094195	0.16977	0.138395	0.222518
Cycs	0.553909	6.31464e-06	2.40098e-05	0.0481928	0.106243	0.0801291	0.144661
Gm16552	0.658508	6.77852e-06	2.56481e-05	0.0810515	0.154436	0.141247	0.214496
Agap2	0.609823	7.07859e-06	2.66741e-05	0.075575	0.144578	0.11604	0.190285
Dok5	0.591384	7.10962e-06	2.67706e-05	0.0690033	0.134721	0.107179	0.181234
Sox5	2.82975	7.36832e-06	2.76681e-05	0.100767	0.0481928	0.224802	0.0794423
Abca2	0.624204	7.7157e-06	2.89325e-05	0.0876232	0.159912	0.137143	0.219709
Krtcap2	0.561948	7.76172e-06	2.9065e-05	0.0503834	0.109529	0.0898775	0.159939
Plxna4os3	0.654825	7.78668e-06	2.91184e-05	0.0646221	0.13034	0.11859	0.181102
Gm28750	0.650913	7.91315e-06	2.95305e-05	0.0843373	0.157722	0.139848	0.214849
Psma5	0.61515	7.97751e-06	2.97299e-05	0.0569551	0.119387	0.0980616	0.159411
Gpr83	0.54919	8.22762e-06	3.062e-05	0.0547645	0.11391	0.0840247	0.152997
Qtrtd1	0.549601	8.49844e-06	3.15416e-05	0.0569551	0.117196	0.0844011	0.153568
Adgrb2	0.639617	8.54891e-06	3.17073e-05	0.0865279	0.158817	0.138284	0.216198
Nim1k	0.5545	8.64775e-06	3.20084e-05	0.0558598	0.116101	0.0922211	0.166314
Pcgf5	0.622511	8.6406e-06	3.20084e-05	0.0744797	0.142388	0.119313	0.191664
Sgk3	0.594439	8.71852e-06	3.22485e-05	0.0733844	0.140197	0.111662	0.187845
Sult4a1	0.614865	9.20559e-06	3.39117e-05	0.0503834	0.109529	0.087388	0.142125
Dpy19l1	0.556347	9.30979e-06	3.4203e-05	0.0591457	0.120482	0.0890533	0.160068
9530026P05Rik	0.553226	9.56313e-06	3.5039e-05	0.067908	0.131435	0.117725	0.212797
Vdac3	0.632215	9.62303e-06	3.52111e-05	0.0766703	0.145674	0.127982	0.202434
Slirp	0.61691	9.65492e-06	3.5304e-05	0.0481928	0.106243	0.0838287	0.135885
Dctn3	0.56091	9.75287e-06	3.55904e-05	0.0514786	0.109529	0.084767	0.151124
Mettl17	0.644925	9.83101e-06	3.58276e-05	0.0733844	0.141292	0.121323	0.18812
Inpp5a	0.654077	9.8633e-06	3.59212e-05	0.0777656	0.147864	0.127584	0.19506
Cadps2	0.617829	9.98013e-06	3.62981e-05	0.118291	0.194962	0.224497	0.363364
Psmd6	0.536144	1.01668e-05	3.69523e-05	0.0525739	0.110624	0.0809181	0.150926
2024-03-11	0.639915	1.02434e-05	3.71562e-05	0.0865279	0.157722	0.138209	0.215981
Coq10b	0.609633	1.03388e-05	3.74523e-05	0.0635268	0.127054	0.102658	0.168393
Hpca	0.63712	1.03639e-05	3.75182e-05	0.0744797	0.142388	0.117884	0.185026
Tagln3	0.618127	1.04084e-05	3.76542e-05	0.0580504	0.119387	0.100401	0.162428
Adap1	0.615451	1.05997e-05	3.82702e-05	0.075575	0.143483	0.116001	0.18848
Entpd6	0.617779	1.07203e-05	3.86284e-05	0.0613363	0.123768	0.0988595	0.160024
Mid2	0.582939	1.08852e-05	3.91967e-05	0.0777656	0.144578	0.113916	0.195416
Clpb	0.638376	1.15651e-05	4.14803e-05	0.0799562	0.148959	0.125634	0.196803
Tmem246	0.611062	1.17566e-05	4.20287e-05	0.0580504	0.119387	0.103497	0.169372
Dld	0.655373	1.22839e-05	4.35758e-05	0.0777656	0.146769	0.128717	0.196402
Mios	0.61306	1.24605e-05	4.41391e-05	0.0733844	0.139102	0.114767	0.187204
Dtnbp1	0.601155	1.25691e-05	4.4466e-05	0.0613363	0.122673	0.0981784	0.163316
Lonrf2	0.639225	1.25908e-05	4.45137e-05	0.0963855	0.168675	0.146083	0.228531
BC003331	0.565731	1.27343e-05	4.49582e-05	0.0470975	0.102957	0.0763487	0.134956
Ssu72	0.641443	1.27717e-05	4.49647e-05	0.0930997	0.165389	0.146312	0.228098
Frrs1l	0.643085	1.28208e-05	4.50341e-05	0.0930997	0.165389	0.146525	0.227847
Gm9962	0.566551	1.32969e-05	4.64667e-05	0.0646221	0.125958	0.0968479	0.170943
Kcnip2	0.653172	1.34198e-05	4.68659e-05	0.106243	0.181818	0.161706	0.247571
Ranbp1	0.619146	1.35968e-05	4.73323e-05	0.0580504	0.118291	0.103057	0.16645
Wdr44	0.651318	1.38312e-05	4.81174e-05	0.0898138	0.162103	0.138911	0.213277
Sec11c	0.554497	1.41825e-05	4.91508e-05	0.0591457	0.118291	0.0978734	0.176509
Pax6	2.47854	1.42386e-05	4.92826e-05	0.11172	0.0580504	0.23773	0.0959151
Glod4	0.632865	1.45729e-05	5.02477e-05	0.0799562	0.147864	0.129921	0.20529
Man1c1	0.569621	1.47393e-05	5.06611e-05	0.0481928	0.104053	0.0771826	0.135498
Emc4	0.622639	1.50847e-05	5.18154e-05	0.0635268	0.125958	0.108085	0.173591
Myrip	0.504879	1.53235e-05	5.25031e-05	0.0503834	0.105148	0.0701647	0.138973
Asic1	0.636552	1.57655e-05	5.38451e-05	0.060241	0.121577	0.104021	0.163414
Fam169a	0.6157	1.64034e-05	5.57121e-05	0.0711939	0.135816	0.114433	0.185859
Gpx4	0.618345	1.69063e-05	5.7206e-05	0.0580504	0.118291	0.103322	0.167094
4930512B01Rik	0.64921	1.73942e-05	5.87471e-05	0.075575	0.141292	0.127739	0.196761
Hspd1	0.581857	1.75802e-05	5.93017e-05	0.0525739	0.109529	0.0870605	0.149625
Stac2	0.610805	1.77566e-05	5.97858e-05	0.0788609	0.144578	0.127941	0.209463
AI593442	0.609779	1.80674e-05	6.07944e-05	0.0711939	0.134721	0.109511	0.179592
Pdp1	0.616969	1.83158e-05	6.15923e-05	0.0668127	0.129244	0.107459	0.174173
Ankrd45	0.633781	1.86195e-05	6.25362e-05	0.094195	0.164294	0.140093	0.221044
Tmem184b	0.628261	1.9088e-05	6.39518e-05	0.0733844	0.138007	0.1164	0.185274
Tmlhe	0.619525	1.92244e-05	6.43296e-05	0.0854326	0.152245	0.129965	0.209782
Wbp5	0.632641	1.92678e-05	6.44352e-05	0.0700986	0.134721	0.121266	0.191683
Glt1d1	0.645176	1.92797e-05	6.44353e-05	0.0799562	0.146769	0.128165	0.198652
Ccdc93	0.593632	1.95023e-05	6.50995e-05	0.0503834	0.106243	0.0816289	0.137508
Fam212b	0.591769	1.959e-05	6.53333e-05	0.0536692	0.110624	0.0866669	0.146454
Lekr1	0.643412	1.97035e-05	6.56189e-05	0.094195	0.165389	0.148562	0.230897
Rhbdl3	0.608446	1.97633e-05	6.57287e-05	0.0930997	0.161008	0.140662	0.231182
Znhit1	0.611534	1.99373e-05	6.62266e-05	0.0558598	0.11391	0.0941429	0.153946
Rer1	0.607281	2.05219e-05	6.80852e-05	0.0514786	0.108434	0.0901803	0.148499
Cyc1	0.615401	2.05508e-05	6.81396e-05	0.0547645	0.112815	0.0926147	0.150495
Timp2	0.560172	2.14225e-05	7.07709e-05	0.0569551	0.11391	0.09134	0.163057
Cmas	0.559671	2.14649e-05	7.08681e-05	0.0470975	0.100767	0.0726452	0.1298
Chid1	0.615475	2.24004e-05	7.36882e-05	0.0766703	0.141292	0.116763	0.189712
Abcd4	0.580411	2.25364e-05	7.40463e-05	0.0503834	0.105148	0.0815007	0.140419
Tm2d3	0.645766	2.269e-05	7.45058e-05	0.067908	0.13034	0.1202	0.186136
Rmst	1.77255	2.30547e-05	7.5521e-05	0.18839	0.122673	0.400787	0.226107
Col4a2	0.59397	2.33415e-05	7.64145e-05	0.0777656	0.141292	0.116226	0.195677
Fam174a	0.573419	2.34157e-05	7.65659e-05	0.0503834	0.105148	0.0823245	0.143568
Pop5	0.629235	2.42413e-05	7.89328e-05	0.0624315	0.122673	0.100972	0.160468
Stk25	0.578482	2.4884e-05	8.06876e-05	0.0547645	0.110624	0.0855879	0.147953
Nudc	0.610805	2.51109e-05	8.12781e-05	0.0580504	0.116101	0.0980516	0.160528
Tvp23b	0.589032	2.5532e-05	8.24938e-05	0.0470975	0.100767	0.0798715	0.135598
Ttc39b	0.598074	2.56562e-05	8.28459e-05	0.0591457	0.117196	0.0937503	0.156754
Ap1s2	0.658779	2.56945e-05	8.28713e-05	0.0930997	0.164294	0.152974	0.232209
Idh3g	0.605658	2.61722e-05	8.42121e-05	0.0492881	0.104053	0.0852908	0.140823
Numbl	0.622805	2.6621e-05	8.56058e-05	0.0492881	0.104053	0.0827485	0.132864
Pde6a	0.559844	2.72291e-05	8.72519e-05	0.0492881	0.102957	0.0807315	0.144203
Kif17	0.627637	2.77198e-05	8.86153e-05	0.0766703	0.141292	0.115886	0.184639
Zfp512b	0.623189	2.77851e-05	8.87719e-05	0.0591457	0.117196	0.0969246	0.15553
Skil	0.608018	2.80739e-05	8.95894e-05	0.0591457	0.117196	0.0937057	0.154117
Grin3a	0.636375	2.93018e-05	9.31258e-05	0.0920044	0.159912	0.155164	0.243824
Ttc1	0.600222	2.93327e-05	9.31695e-05	0.060241	0.118291	0.0999801	0.166572
Cnst	0.633896	2.93717e-05	9.32388e-05	0.0635268	0.123768	0.102735	0.16207
Srrm4	1.63144	3.04468e-05	9.62028e-05	0.261774	0.198248	0.547438	0.335555
Akirin1	0.575445	3.04987e-05	9.63108e-05	0.0492881	0.102957	0.0772551	0.134253
Trim23	0.659937	3.07658e-05	9.69853e-05	0.0744797	0.138007	0.120252	0.182217
Aqr	0.658033	3.08917e-05	9.73258e-05	0.0832421	0.148959	0.132347	0.201125
Zfp941	0.637363	3.09651e-05	9.75007e-05	0.0711939	0.133625	0.112242	0.176104
Clns1a	0.610402	3.34419e-05	0.000104754	0.0547645	0.110624	0.0890589	0.145902
Fam160b2	0.611779	3.4005e-05	0.000106273	0.0558598	0.11172	0.0882615	0.14427
Wfs1	0.575381	3.45207e-05	0.000107699	0.0492881	0.101862	0.0788352	0.137014
6030443J06Rik	0.588035	3.46389e-05	0.000108006	0.0690033	0.128149	0.105239	0.178967
Gm37494	0.651345	3.54444e-05	0.000110076	0.060241	0.118291	0.107632	0.165245
Klhl13	0.654611	3.71715e-05	0.000115046	0.0690033	0.13034	0.114948	0.175598
Odf2l	0.650693	3.76157e-05	0.00011609	0.0558598	0.11172	0.0936175	0.143874
Lynx1	0.652478	3.78245e-05	0.000116668	0.0733844	0.135816	0.116996	0.179311
Sfxn3	0.62121	4.09062e-05	0.000125392	0.0547645	0.109529	0.0894504	0.143994
Psma2	0.655742	4.42375e-05	0.000134467	0.0569551	0.112815	0.0978737	0.149256
Cacnb1	0.632043	4.44142e-05	0.000134853	0.067908	0.127054	0.105807	0.167404
Hsd17b4	0.605529	4.46496e-05	0.000135493	0.0668127	0.124863	0.1029	0.169933
Gm26954	0.616835	4.65878e-05	0.000140668	0.0646221	0.122673	0.102923	0.166856
Ptpn3	0.588728	5.11506e-05	0.000152582	0.0624315	0.118291	0.0980887	0.166611
Nrsn2	0.605433	5.12733e-05	0.000152865	0.0503834	0.102957	0.0813092	0.134299
Styx	0.6262	5.15631e-05	0.00015356	0.0558598	0.110624	0.0889048	0.141975
Capzb	0.659896	5.2664e-05	0.000156155	0.0569551	0.112815	0.0934735	0.141649
Zmat3	0.600697	5.29834e-05	0.000156846	0.0591457	0.11391	0.0951809	0.158451
Sh3d19	2.00945	5.30773e-05	0.000157038	0.167579	0.11172	0.341393	0.169894
Psmc3	0.632751	5.3349e-05	0.000157756	0.0591457	0.115005	0.104502	0.165154
Otud4	0.65755	5.34019e-05	0.000157795	0.0963855	0.163198	0.143638	0.218444
Ercc6	0.652997	5.62821e-05	0.000165721	0.0744797	0.134721	0.119163	0.182487
Lpcat3	0.573802	5.6431e-05	0.000165968	0.0569551	0.110624	0.085629	0.149231
Stmn2	1.86253	5.78035e-05	0.000169546	0.216867	0.162103	0.456446	0.245067
Arpc5l	0.656669	5.78849e-05	0.000169602	0.0657174	0.123768	0.11243	0.171212
Gnptab	0.571956	5.91714e-05	0.000172721	0.0657174	0.121577	0.0965615	0.168827
Pi4k2a	0.606277	6.35957e-05	0.000184252	0.0536692	0.106243	0.0826828	0.136378
Snapc1	0.640651	6.54857e-05	0.000189223	0.0766703	0.136911	0.117405	0.183259
Spcs1	0.61383	6.60671e-05	0.000190701	0.060241	0.115005	0.105114	0.171243
Ndufaf5	0.637331	6.90242e-05	0.000197872	0.0624315	0.118291	0.09677	0.151836
Mmd	0.614796	6.95164e-05	0.000199178	0.0569551	0.110624	0.0881533	0.143386
Tdrd7	0.639951	7.64228e-05	0.000217477	0.0624315	0.118291	0.0998235	0.155986
Zdhhc18	0.657685	7.66576e-05	0.000217918	0.0733844	0.13253	0.120094	0.182602
Ddx27	0.581113	7.72954e-05	0.000219272	0.0503834	0.100767	0.0797743	0.137278
Ngly1	0.589548	8.05119e-05	0.000227685	0.0536692	0.105148	0.0821477	0.13934
Fam73b	0.645933	8.15255e-05	0.000230312	0.0700986	0.128149	0.112221	0.173735
Gtf3c3	0.659426	8.19822e-05	0.000231362	0.0799562	0.141292	0.131071	0.198765
B4galt6	0.632111	8.42246e-05	0.00023683	0.0690033	0.125958	0.110099	0.174177
Map1a	0.645137	8.51789e-05	0.000239143	0.0854326	0.146769	0.134093	0.207851
Cisd1	0.635717	8.98175e-05	0.000251	0.0591457	0.112815	0.101381	0.159475
Mhrt	0.637058	9.06168e-05	0.000252974	0.0865279	0.147864	0.137289	0.215504
Raver1	0.612264	9.13671e-05	0.000254416	0.0503834	0.100767	0.0819143	0.133789
Cct8	0.65279	9.57255e-05	0.000265195	0.0569551	0.110624	0.095348	0.146062
Brsk2	0.632771	9.64643e-05	0.000266698	0.060241	0.11391	0.0951532	0.150375
Flywch1	0.60427	9.91714e-05	0.000273627	0.0635268	0.117196	0.0974204	0.16122
Nab1	0.603925	0.000104947	0.000287956	0.060241	0.112815	0.0928406	0.153729
Sdc2	0.656231	0.0001057	0.000289731	0.0876232	0.148959	0.137751	0.209912
Dusp3	0.640349	0.000107574	0.000293979	0.0624315	0.116101	0.100865	0.157515
Ripk2	0.641033	0.000135398	0.000360733	0.0514786	0.100767	0.082723	0.129046
Lrrc3b	0.598954	0.000137929	0.000366263	0.0547645	0.104053	0.0797455	0.133141
Ndufv3	0.618349	0.000149991	0.000395398	0.0569551	0.107338	0.0897234	0.145101
Eef2	0.64298	0.00015089	0.00039719	0.0580504	0.109529	0.0972952	0.151319
Gm26582	0.640758	0.00015149	0.000398192	0.0547645	0.105148	0.0919199	0.143455
Zfp746	0.617358	0.000154345	0.0004055	0.0646221	0.117196	0.0955618	0.154792
4831440E17Rik	0.645654	0.000154692	0.000405849	0.0690033	0.123768	0.110698	0.17145
Prpf38a	0.636663	0.000156117	0.000409169	0.0525739	0.101862	0.0880952	0.13837
Ttc26	0.652764	0.00015772	0.000412375	0.0514786	0.100767	0.0859412	0.131657
Map4k4	1.51013	0.000163444	0.000425706	0.327492	0.294633	0.662436	0.438662
Ajap1	0.656353	0.000165487	0.000430821	0.0690033	0.123768	0.116941	0.178167
Lnx1	0.654028	0.000166667	0.00043327	0.0733844	0.129244	0.120704	0.184555
Cntnap1	0.629087	0.000170015	0.00044113	0.0536692	0.102957	0.0836984	0.133047
Vimp	0.608079	0.000171905	0.000444552	0.0525739	0.100767	0.0913562	0.150237
6330403A02Rik	0.595954	0.000178834	0.000459411	0.0569551	0.106243	0.0872616	0.146423
E430024P14Rik	0.607644	0.000191887	0.000488334	0.075575	0.129244	0.107111	0.176273
Ten1	0.632137	0.00019745	0.000500276	0.0525739	0.100767	0.0811531	0.128379
Cramp1l	0.653381	0.000197499	0.000500276	0.0668127	0.119387	0.108789	0.166502
Gm15446	0.623754	0.00020957	0.000526926	0.0690033	0.121577	0.102161	0.163784
Cdkl1	0.582022	0.000214283	0.000537039	0.0569551	0.105148	0.0843154	0.144866
Nipal3	0.601794	0.000221279	0.000552791	0.0558598	0.104053	0.0830809	0.138055
Usp25	0.600419	0.000230389	0.000573443	0.0668127	0.117196	0.0999478	0.166463
Chd7	2.14839	0.00026744	0.000653702	0.134721	0.0876232	0.282667	0.131572
Hipk1	0.657713	0.000270791	0.000661001	0.0744797	0.128149	0.112027	0.170328
Mtif3	0.656466	0.000272256	0.000663747	0.0558598	0.104053	0.0888337	0.135321
Tmem168	0.638916	0.000282592	0.000686422	0.0547645	0.101862	0.0916319	0.143418
Cfap74	0.647818	0.000298581	0.000720434	0.0744797	0.127054	0.113001	0.174434
Tprkb	0.655879	0.000299407	0.000722106	0.0536692	0.100767	0.0919004	0.140118
Nop58	0.647613	0.000308758	0.000743012	0.0657174	0.116101	0.104646	0.161586
Vstm2l	0.623952	0.000329209	0.000787007	0.0569551	0.104053	0.0879185	0.140906
Porcn	0.631117	0.000338439	0.000805629	0.0613363	0.109529	0.0903957	0.143231
2010315B03Rik	0.629824	0.000387271	0.000907859	0.0613363	0.109529	0.0923617	0.146647
Spag6l	0.619946	0.000416389	0.000964483	0.0646221	0.112815	0.0963839	0.155472
Sema5a	1.79058	0.000416612	0.000964589	0.159912	0.109529	0.308177	0.17211
Gm42669	0.617593	0.000422059	0.000976371	0.0569551	0.102957	0.0892633	0.144534
Sdk1	0.650373	0.000471323	0.0010757	0.102957	0.158817	0.173285	0.266439
Plekhg5	0.641765	0.000579552	0.00129024	0.0613363	0.107338	0.0938123	0.146179
Rcan3	0.657128	0.000581877	0.0012933	0.0558598	0.100767	0.0891563	0.135676
A330008L17Rik	0.642213	0.000589786	0.00130895	0.0646221	0.11172	0.112768	0.175593
Trub1	0.640117	0.000596581	0.00132059	0.0624315	0.108434	0.0904023	0.141228
Lima1	1.7886	0.000597933	0.00132304	0.174151	0.127054	0.332024	0.185633
Pcdh8	0.63781	0.000722407	0.00156421	0.060241	0.105148	0.0985855	0.154569
Stard5	1.6771	0.00101563	0.00210436	0.181818	0.133625	0.367921	0.21938
Cntnap4	1.67714	0.00102508	0.00212313	0.123768	0.0788609	0.265638	0.158388
Gm37459	0.65912	0.00105195	0.0021697	0.0646221	0.109529	0.109187	0.165656
Ccdc34	1.87106	0.00115432	0.00235825	0.145674	0.101862	0.275217	0.147091
Cds1	0.629126	0.0013643	0.0027311	0.0657174	0.108434	0.0973966	0.154813
Socs5	0.639716	0.00138993	0.00277425	0.0591457	0.100767	0.0822418	0.12856
Plppr3	1.79181	0.00148292	0.0029383	0.175246	0.131435	0.330552	0.18448
Gng4	1.59211	0.00158294	0.00310707	0.170865	0.124863	0.310317	0.194909
Tox3	2.15287	0.00182207	0.00352431	0.109529	0.0722892	0.247863	0.115132
Fbn2	1.68985	0.00337426	0.00605919	0.112815	0.0744797	0.202438	0.119796
Nxph1	1.71322	0.00510162	0.00867321	0.173056	0.136911	0.442053	0.258025
Klhl1	1.53952	0.00677387	0.011098	0.140197	0.101862	0.334219	0.217093
Rab8b	1.77153	0.00846017	0.0134596	0.121577	0.0887185	0.231531	0.130696
Hn1	1.75989	0.00846727	0.0134669	0.168675	0.138007	0.352641	0.200377
2900079G21Rik	1.79225	0.0111536	0.0171723	0.101862	0.0711939	0.199991	0.111586
2024-09-01	1.59209	0.0126127	0.0191265	0.202629	0.177437	0.381797	0.239809
Ttc28	1.59251	0.0154033	0.0227434	0.165389	0.134721	0.337834	0.21214
Tmpo	1.82383	0.0172122	0.0251212	0.110624	0.0821468	0.203757	0.111719
Trpc4	1.71038	0.0206964	0.0296731	0.115005	0.0865279	0.215264	0.125857
Matn2	1.62557	0.0217026	0.0309525	0.117196	0.0887185	0.205822	0.126615
Adcy8	1.5058	0.0346018	0.0467167	0.102957	0.0766703	0.192368	0.127752

## Sheet: NEUC8 DEGs
	FC	P.value	FDR	pct1	pct2	mean_g1	mean_g2
Oxt	0.00978089	2.66212e-31	1.5781e-27	0.00110681	0.114286	0.00153565	0.157005
Tenm2	1.61687	4.27408e-12	1.26684e-08	0.968456	0.857143	3.24535	2.00719
Gfer	0.146061	9.20303e-12	1.81852e-08	0.0415053	0.285714	0.0559676	0.383181
Slc9a5	0.141261	2.89563e-08	4.29133e-05	0.0304372	0.2	0.041511	0.293861
Proser3	0.0841593	4.01714e-08	4.76272e-05	0.0105147	0.114286	0.0148173	0.176062
Penk	0.198936	5.20696e-07	0.000440955	0.0691754	0.285714	0.0959107	0.482118
Tac1	0.191834	4.79313e-07	0.000440955	0.0448257	0.228571	0.0638274	0.332721
Plcxd3	0.194186	7.79425e-07	0.000577554	0.0464859	0.228571	0.0643851	0.331564
Ldlrad4	0.512674	2.53409e-06	0.00125732	0.456004	0.742857	0.725653	1.41543
Tox	0.177405	2.0547e-06	0.00125732	0.0509131	0.228571	0.0708893	0.39959
Stat5b	0.15021	2.33842e-06	0.00125732	0.0298838	0.171429	0.0342582	0.228069
1700086O06Rik	0.197084	2.54518e-06	0.00125732	0.0503597	0.228571	0.0677912	0.34397
Mylk3	0.106671	5.16888e-06	0.00235701	0.0149419	0.114286	0.0193834	0.181711
Clstn2	1.51989	8.89813e-06	0.00351654	0.913669	0.685714	2.31573	1.52362
4930447C04Rik	0.218192	1.05177e-05	0.00389681	0.0426121	0.2	0.0577505	0.264677
Efna5	0.261611	1.80136e-05	0.00628144	0.10238	0.314286	0.152182	0.58171
Hist1h2bc	0.224549	2.63516e-05	0.00822171	0.0459325	0.2	0.0587074	0.261446
Katnbl1	0.188525	3.39179e-05	0.00913932	0.0486995	0.2	0.0598795	0.317622
Lhfp	0.23498	3.25112e-05	0.00913932	0.0597676	0.228571	0.0782196	0.332878
Zfp804b	8.55717	4.88213e-05	0.0123202	0.402878	0.0571429	0.747557	0.0873603
Npy	0.207882	4.98792e-05	0.0123202	0.0492529	0.2	0.0670442	0.322511
Ndst4	0.491815	6.41368e-05	0.0151433	0.342003	0.628571	0.546983	1.11217
Clec16a	0.438554	7.09736e-05	0.0153761	0.282236	0.542857	0.397068	0.905403
Adgrv1	0.135984	7.26268e-05	0.0153761	0.0188157	0.114286	0.0231281	0.17008
Unc5d	0.494449	7.87332e-05	0.0155747	0.385169	0.657143	0.685516	1.38643
Fat3	0.533319	8.50596e-05	0.0155747	0.440509	0.685714	0.72138	1.35262
Pla2g3	0.423012	8.67013e-05	0.0155747	0.245158	0.514286	0.35737	0.844823
Gm28905	0.257571	8.09263e-05	0.0155747	0.0802435	0.257143	0.109815	0.426347
Fgfr1	0.30044	8.47186e-05	0.0155747	0.0913116	0.285714	0.125358	0.417249
Agbl4	0.439812	9.91689e-05	0.0170365	0.272274	0.514286	0.427235	0.971404
Nefm	0.290645	0.00010346	0.0170365	0.0951854	0.285714	0.125128	0.430517
Kcnip1	0.199227	0.000101573	0.0170365	0.039845	0.171429	0.052367	0.262851
Wipf3	0.58016	0.000190683	0.0274407	0.504704	0.714286	0.82274	1.41813
Edil3	2.08732	0.000199027	0.0274407	0.687327	0.342857	1.36871	0.655726
Mast4	0.612077	0.000182771	0.0274407	0.622025	0.885714	1.15822	1.89228
Dcc	1.58677	0.000199047	0.0274407	0.821251	0.6	2.04605	1.28944
Zwilch	0.159186	0.000176456	0.0274407	0.0204759	0.114286	0.0271731	0.1707
Abcc10	0.171952	0.000192094	0.0274407	0.0204759	0.114286	0.0244856	0.142398
Tbcc	0.218647	0.000206248	0.0277872	0.0304372	0.142857	0.0403412	0.184503
Csgalnact1	7.36042	0.000232978	0.0294302	0.359712	0.0571429	0.550573	0.0748018
Gm11201	0.166158	0.000227665	0.0294302	0.0210293	0.114286	0.0279191	0.168027
Fundc2	0.150826	0.000276833	0.0341889	0.0215827	0.114286	0.0270186	0.179138
Gm14966	0.224625	0.000289421	0.0350141	0.0437189	0.171429	0.0556246	0.247633
Psma3	0.560484	0.000302076	0.0351118	0.42446	0.657143	0.629645	1.12339
Nifk	0.214907	0.000298341	0.0351118	0.0442723	0.171429	0.0595059	0.276891
Park2	1.84276	0.000352184	0.038662	0.68788	0.428571	1.27692	0.692938
Gm29865	0.1919	0.000365296	0.0393722	0.0326508	0.142857	0.0431226	0.224714
Celf4	1.55406	0.000384859	0.04074	0.793581	0.571429	1.58751	1.02153
Shank2	3.30053	0.000406662	0.0415637	0.436635	0.114286	0.647651	0.196226
Krcc1	0.293497	0.000443214	0.0445317	0.0724958	0.228571	0.0945029	0.32199
Setbp1	1.71729	0.000469548	0.0457969	0.725512	0.485714	1.34621	0.783915
Gm3294	0.173582	0.000473882	0.0457969	0.0226895	0.114286	0.0314904	0.181415
Dclre1a	0.219012	0.000478982	0.0457969	0.0332042	0.142857	0.0431002	0.196794
Olfm1	1.6834	0.000522413	0.0478239	0.73492	0.514286	1.35728	0.806271
Myh10	0.40196	0.000514698	0.0478239	0.163254	0.371429	0.21567	0.536546
Ebf4	0.258434	0.000524385	0.0478239	0.0453791	0.171429	0.0559557	0.216518
Rabl2	0.221695	0.000544161	0.0488756	0.0470393	0.171429	0.0563669	0.254254

## Sheet: NEUC7 DEGs
	FC	P.value	FDR	pct1	pct2	mean_g1	mean_g2
Pcp4	0.444842	2.80503e-17	6.21594e-14	0.130769	0.28866	0.191623	0.430767
Penk	0.394392	1.06202e-15	1.76507e-12	0.0730769	0.199313	0.101855	0.258258
Galnt14	0.551755	1.09546e-12	6.06886e-10	0.176923	0.317297	0.280093	0.507639
Chchd2	0.585803	7.10847e-11	2.77983e-08	0.175962	0.308133	0.2464	0.420619
Npy	0.585595	1.38287e-10	4.59664e-08	0.209615	0.340206	0.395951	0.676152
Tmem158	0.413801	1.06205e-09	2.94188e-07	0.0538462	0.135166	0.0708155	0.171134
Tac1	0.637683	5.32528e-09	1.26437e-06	0.199038	0.320733	0.311148	0.487935
Pde4b	0.59935	2.14642e-08	4.19688e-06	0.196154	0.302405	0.348333	0.581184
Fstl4	0.55646	2.1135e-08	4.19688e-06	0.125962	0.223368	0.177717	0.319371
0610011F06Rik	0.58581	2.33162e-08	4.42874e-06	0.118269	0.216495	0.16365	0.279357
Tox	0.641344	2.44618e-08	4.51728e-06	0.243269	0.351661	0.448477	0.699277
Ryr3	0.548074	2.57798e-08	4.57371e-06	0.132692	0.226804	0.190511	0.347602
Dynll1	0.59652	4.30945e-08	6.98762e-06	0.122115	0.219931	0.17521	0.29372
Hbb-bs	0.454186	5.84098e-08	8.44149e-06	0.0403846	0.105384	0.0600051	0.132116
Egfr	0.430662	6.60149e-08	9.3376e-06	0.0451923	0.111111	0.0872931	0.202695
Cox5b	0.623811	9.86502e-08	1.33842e-05	0.154808	0.256586	0.209637	0.336058
Tmem184b	0.560958	1.14303e-07	1.43375e-05	0.121154	0.209622	0.14856	0.264832
Cycs	0.607134	1.6666e-07	1.84659e-05	0.124038	0.21764	0.171991	0.283283
Bloc1s2	0.606869	2.38091e-07	2.55295e-05	0.127885	0.219931	0.165827	0.27325
Col11a1	0.587021	4.11611e-07	4.0617e-05	0.153846	0.24055	0.205638	0.350309
Rap1gap2	0.6268	4.77536e-07	4.60096e-05	0.151923	0.245132	0.186758	0.297955
Fermt2	0.63344	7.08487e-07	6.36489e-05	0.143269	0.234822	0.188322	0.297301
Hs3st2	0.471006	8.70728e-07	7.51766e-05	0.0586538	0.122566	0.091244	0.193722
Tceb2	0.645329	1.01185e-06	8.51494e-05	0.139423	0.231386	0.187244	0.290153
Uqcc2	0.530317	2.19471e-06	0.000167706	0.0528846	0.113402	0.0737482	0.139064
Krtcap2	0.531718	2.22764e-06	0.000168288	0.0798077	0.147766	0.103857	0.195324
Uqcr11	0.578667	2.47008e-06	0.000184507	0.0807692	0.151203	0.110535	0.191017
Park7	0.604134	2.83725e-06	0.00020066	0.111538	0.189003	0.145913	0.241524
Lmo4	0.633179	3.47861e-06	0.00023841	0.133654	0.215349	0.183854	0.290367
Pold4	0.540599	4.01396e-06	0.000272294	0.05	0.107675	0.0682555	0.126259
Cep112	0.643881	4.24311e-06	0.000284931	0.188462	0.271478	0.280791	0.436091
Nos1	0.480989	4.54426e-06	0.000296179	0.0788462	0.142039	0.145179	0.301835
Mkrn1	0.650938	5.03296e-06	0.000321722	0.124038	0.20504	0.163434	0.251074
Mpp7	0.608657	5.10973e-06	0.000323519	0.100962	0.174112	0.130092	0.213737
AI480526	0.645056	5.39405e-06	0.000338299	0.117308	0.195876	0.150313	0.233024
Cobl	0.489719	5.88095e-06	0.000362005	0.0538462	0.109966	0.0680973	0.139054
Eno1	0.649971	6.42031e-06	0.000384525	0.123077	0.202749	0.155828	0.239746
Gm28807	2.26195	6.62757e-06	0.000393393	0.120192	0.0618557	0.193465	0.0855302
Eda	0.480976	7.73497e-06	0.000447148	0.0711538	0.130584	0.108494	0.22557
Tacr1	0.452138	7.72266e-06	0.000447148	0.0576923	0.113402	0.099105	0.219192
Mbp	0.578942	8.40781e-06	0.000473687	0.0932692	0.160367	0.135985	0.234885
Farp2	0.611928	1.22857e-05	0.000658673	0.108654	0.178694	0.133612	0.218346
Atp5d	0.65337	1.22097e-05	0.000658673	0.131731	0.208477	0.174818	0.267564
Ndufb2	0.605589	1.38966e-05	0.000721753	0.116346	0.186712	0.151022	0.24938
Tshz2	0.553474	1.86193e-05	0.000930684	0.0653846	0.122566	0.101743	0.183827
Nrbp2	0.635599	2.08138e-05	0.00101	0.110577	0.180985	0.150593	0.236931
Htr2c	0.636627	2.18102e-05	0.00105068	0.150962	0.224513	0.262239	0.411919
Tll1	2.13988	2.21264e-05	0.00105825	0.135577	0.0778923	0.218635	0.102172
Tsen15	0.626171	2.39798e-05	0.00110707	0.0971154	0.163803	0.117991	0.188432
Kcnmb4	0.576281	2.46301e-05	0.00112151	0.0711538	0.129439	0.0946847	0.164303
Ghr	0.64025	2.53457e-05	0.00114625	0.147115	0.221077	0.220641	0.344617
Akr1b3	0.57688	3.01049e-05	0.00130738	0.0644231	0.120275	0.0823225	0.142703
Lgi3	0.606679	3.03917e-05	0.00130738	0.0798077	0.140893	0.102454	0.168877
Pdk1	0.61867	3.48474e-05	0.00147758	0.1125	0.178694	0.142878	0.230943
Gm5141	0.603417	4.76955e-05	0.00189868	0.0798077	0.138603	0.102952	0.170615
Gm26883	0.532907	5.33875e-05	0.00210012	0.0625	0.114548	0.0975905	0.183128
Mt3	0.614932	5.64658e-05	0.00216401	0.100962	0.162658	0.128017	0.208181
Commd4	0.654175	6.11966e-05	0.00227273	0.0971154	0.160367	0.131808	0.201487
Hap1	0.56689	6.18778e-05	0.00227273	0.0875	0.14433	0.111963	0.197505
Atg7	0.627183	6.32782e-05	0.00228821	0.0903846	0.151203	0.111125	0.177182
Rsl1d1	0.605195	6.37011e-05	0.00228821	0.0961538	0.15693	0.116593	0.192654
Ephb2	0.602004	6.44443e-05	0.00229105	0.075	0.13173	0.0982832	0.16326
Grik4	0.636803	6.50502e-05	0.00230029	0.149038	0.215349	0.197042	0.309425
Ankfn1	0.528463	7.0346e-05	0.00242579	0.0730769	0.126002	0.110499	0.209096
Derl1	0.593627	7.52236e-05	0.00255146	0.0826923	0.139748	0.101474	0.170939
Sorcs1	0.634934	8.04643e-05	0.00268808	0.121154	0.185567	0.198285	0.312293
Ptgs1	0.582085	8.77247e-05	0.00285879	0.0596154	0.109966	0.0744546	0.12791
Gm561	0.579128	8.83176e-05	0.00286408	0.0798077	0.135166	0.101915	0.175979
2010107E04Rik	0.631659	9.19857e-05	0.00295421	0.0875	0.145475	0.115056	0.182149
A930011G23Rik	0.602043	9.27015e-05	0.00296288	0.0875	0.14433	0.121549	0.201895
Ifitm10	0.652563	0.000109758	0.00333793	0.103846	0.166094	0.12886	0.197467
St18	0.565329	0.000115741	0.00344669	0.0644231	0.114548	0.113142	0.200136
Tex9	0.607347	0.000118168	0.00348706	0.0903846	0.146621	0.107225	0.176546
Tceal3	0.626799	0.000121272	0.00352956	0.0701923	0.123711	0.0904095	0.14424
Rbm48	0.547699	0.000137513	0.00390679	0.0644231	0.113402	0.0759612	0.138691
Dcp2	0.572988	0.000136996	0.00390679	0.0567308	0.104238	0.0682631	0.119135
Kit	0.4924	0.000146727	0.00407502	0.0701923	0.117984	0.103345	0.209881
Elac1	0.591244	0.000160885	0.00438346	0.0548077	0.101947	0.070676	0.119538
Gm15558	1.97361	0.000174087	0.00463478	0.113462	0.0652921	0.150028	0.0760169
Txndc17	0.616987	0.000185229	0.00483355	0.0826923	0.136312	0.105095	0.170336
Ccl27a	0.630488	0.000234117	0.00557853	0.0692308	0.119129	0.0922144	0.146259
Pop1	0.586135	0.000256803	0.00596933	0.0673077	0.115693	0.0787587	0.13437
Gpr162	0.644873	0.000287197	0.00632213	0.0740385	0.124857	0.0971474	0.150646
Tmsb10	0.641063	0.000293056	0.0063399	0.0875	0.140893	0.114857	0.179166
AU041133	0.641572	0.000292189	0.0063399	0.0951923	0.150057	0.122077	0.190277
Serpine2	0.625737	0.000305534	0.00655776	0.0663462	0.114548	0.0964613	0.154156
Ache	0.654906	0.000336817	0.00701932	0.0942308	0.148912	0.122322	0.186777
1110008P14Rik	0.570827	0.000340267	0.00706904	0.0625	0.107675	0.076284	0.133638
Mal	0.576584	0.000378144	0.00761788	0.0634615	0.10882	0.0828598	0.143708
Tcf3	0.630612	0.000387378	0.00778032	0.0653846	0.112257	0.0810323	0.128498
Ndst4	0.616703	0.000397984	0.00792154	0.0826923	0.132875	0.133527	0.216518
Rasgrp2	0.609596	0.000433693	0.00847469	0.0596154	0.104238	0.075326	0.123567
Ppp1ca	0.599009	0.000533939	0.00987766	0.0586538	0.101947	0.0786024	0.131221
Efhd2	0.646197	0.000561251	0.0102225	0.0673077	0.113402	0.0876747	0.135678
Alkbh3	0.656023	0.00066414	0.0114421	0.0730769	0.120275	0.0898765	0.137002
Ttr	1.65263	0.000669295	0.0114973	0.136538	0.0882016	0.199781	0.120887
Slc25a11	0.635038	0.000716722	0.0120627	0.0653846	0.109966	0.0820242	0.129164
Bccip	0.652766	0.000765594	0.0126295	0.0759615	0.122566	0.094401	0.144617
Nacc2	0.613894	0.000781921	0.0128351	0.0711538	0.115693	0.0848139	0.138157
Zcchc12	0.65898	0.00080836	0.0131351	0.0663462	0.111111	0.0914029	0.138704
Cic	0.647444	0.000810076	0.0131351	0.0730769	0.119129	0.0910663	0.140655
Rbks	0.651934	0.00086024	0.0137473	0.0903846	0.138603	0.107665	0.165147
Mpp1	0.621405	0.000956516	0.0145943	0.0605769	0.101947	0.0749777	0.120658
Nxpe2	1.57159	0.000977483	0.0147354	0.145192	0.0962199	0.190262	0.121064
Ngf	1.65691	0.00105533	0.0155908	0.127885	0.0824742	0.165134	0.0996636
Fxyd6	0.621581	0.00105127	0.0155908	0.0605769	0.101947	0.0884136	0.14224
Gm28905	0.614555	0.00109932	0.0160621	0.0894231	0.135166	0.126599	0.206002
Dnmbp	0.628964	0.00113262	0.0163581	0.0692308	0.112257	0.0816049	0.129745
Nkap	0.656888	0.00125899	0.01751	0.0759615	0.120275	0.0947413	0.144228
Nadk2	0.642804	0.00141715	0.0188547	0.0769231	0.120275	0.093068	0.144784
Gfpt2	1.6425	0.00148473	0.0193538	0.122115	0.0790378	0.154598	0.0941241
Ift80	0.629908	0.00154237	0.0196599	0.0778846	0.120275	0.0894242	0.141964
Pcgf2	0.65984	0.00157338	0.0199072	0.0798077	0.123711	0.0978855	0.148347
C730034F03Rik	0.659291	0.00164209	0.0202912	0.0711538	0.113402	0.0896083	0.135916
Ankrd40	0.659604	0.00177341	0.0212765	0.0701923	0.112257	0.0840021	0.127352
Cort	1.58357	0.00180207	0.0214751	0.150962	0.105384	0.228416	0.144241
Scarb1	0.656715	0.00194616	0.022619	0.0701923	0.111111	0.0905024	0.137811
Polr1d	0.652239	0.00194956	0.022619	0.0673077	0.107675	0.085239	0.130687
Fam175a	0.631059	0.00209556	0.023733	0.0673077	0.106529	0.0810826	0.128487
Gm14325	0.621934	0.00221439	0.0246429	0.0692308	0.10882	0.0826332	0.132865
Atp5e	0.633252	0.00232567	0.0255978	0.0663462	0.105384	0.0872402	0.137765
Psmb6	0.643654	0.00295713	0.029968	0.0778846	0.117984	0.0979426	0.152167
Btf3	0.651508	0.00313157	0.0312281	0.0846154	0.124857	0.101031	0.155072
Gnaz	0.655849	0.00333456	0.0326646	0.0769231	0.116838	0.092488	0.14102
Gm44040	0.657853	0.00418349	0.0379425	0.0653846	0.101947	0.07987	0.12141
Capns1	0.636807	0.00448881	0.0392653	0.0836538	0.12142	0.0990519	0.155545
Vwc2l	0.654597	0.00597074	0.0470302	0.0730769	0.10882	0.106652	0.162927

## Sheet: NEUC6 DEGs
	FC	P.value	FDR	pct1	pct2	mean_g1	mean_g2
Galntl6	0.395658	1.27296e-45	4.57757e-42	0.333532	0.825532	0.974025	2.46178
Dpp10	0.446109	1.97907e-35	3.55837e-32	0.36088	0.774468	0.870389	1.95107
Slc9a9	0.426432	2.37586e-22	1.70872e-19	0.227111	0.531915	0.493851	1.1581
Dcc	0.362921	6.6066e-19	3.39391e-16	0.13258	0.361702	0.310518	0.855606
Gm26905	0.444108	6.41351e-18	2.88287e-15	0.169441	0.429787	0.424607	0.956089
Slc35f4	0.377695	1.21743e-17	4.86432e-15	0.122473	0.340426	0.250881	0.664242
Hcn1	0.53141	7.51836e-16	2.7036e-13	0.300238	0.582979	0.702089	1.32118
Rasgrf1	0.447769	8.51381e-16	2.78324e-13	0.179548	0.417021	0.378103	0.844415
Cntn4	0.429075	1.75024e-15	5.24489e-13	0.171225	0.391489	0.390624	0.910385
Nr4a2	0.198942	3.95401e-15	1.08294e-12	0.0243757	0.12766	0.0480548	0.241551
Ntrk3	0.636768	8.02039e-15	1.92275e-12	0.521998	0.808511	1.30836	2.05468
Fam210a	0.33239	2.17919e-14	4.89773e-12	0.0659929	0.217021	0.126832	0.381574
Ryr3	0.524697	1.51655e-13	3.20794e-11	0.268728	0.506383	0.611783	1.16597
Plcxd3	0.645867	1.91404e-13	3.82383e-11	0.511296	0.774468	1.27544	1.97477
Dgkb	0.419026	7.73382e-13	1.44195e-10	0.120095	0.297872	0.262946	0.627517
Fth1	2.06478	8.01973e-13	1.44195e-10	0.497027	0.306383	1.22666	0.594087
Eif2s3y	0.448723	2.0781e-12	3.55849e-10	0.121284	0.302128	0.252232	0.562111
Tcf12	0.607999	4.38428e-12	7.16631e-10	0.392985	0.651064	0.895144	1.47228
Sik3	0.54678	3.40286e-11	4.53211e-09	0.24019	0.46383	0.502158	0.918392
Ldlrad4	0.58583	6.53728e-11	8.39573e-09	0.316885	0.548936	0.703157	1.20027
Rgs7bp	0.561852	8.25124e-11	1.02315e-08	0.23365	0.451064	0.499752	0.889473
Lhfpl3	0.385996	1.79359e-10	2.14992e-08	0.0772889	0.208511	0.161783	0.419131
Plod2	0.291848	1.94965e-10	2.22747e-08	0.0386445	0.13617	0.0710758	0.243537
Cacnb2	0.409864	2.74393e-10	2.90211e-08	0.0719382	0.2	0.152131	0.371175
Scn9a	0.44174	3.89644e-10	4.00331e-08	0.098692	0.242553	0.203563	0.460822
Slc2a13	0.557706	7.27327e-10	7.26519e-08	0.249108	0.446809	0.533434	0.956477
Ano3	0.627164	1.14975e-09	1.06013e-07	0.359096	0.595745	0.823512	1.31307
Nav3	0.647432	1.21403e-09	1.09141e-07	0.417955	0.655319	0.992406	1.53283
Adamts6	0.416543	1.25737e-09	1.1028e-07	0.0624257	0.178723	0.124466	0.298806
Susd6	0.590252	3.00744e-09	2.51506e-07	0.250892	0.46383	0.526965	0.89278
Rab3c	0.615735	4.08873e-09	3.34161e-07	0.313317	0.540426	0.691658	1.1233
Sema6a	0.46251	4.42049e-09	3.53246e-07	0.111177	0.251064	0.224368	0.48511
Itch	0.591005	9.8007e-09	7.34236e-07	0.239596	0.434043	0.51079	0.864275
Kcnq5	0.498769	2.09947e-08	1.50994e-06	0.116528	0.255319	0.29628	0.594023
Amph	0.636429	2.07592e-08	1.50994e-06	0.326397	0.53617	0.716884	1.12642
Tmem132cos	0.472821	2.7241e-08	1.88382e-06	0.0921522	0.217021	0.194978	0.412371
Cpeb3	0.604772	3.68375e-08	2.45311e-06	0.24673	0.438298	0.521343	0.862049
Dmd	0.649177	3.93138e-08	2.53572e-06	0.357907	0.574468	0.835953	1.28771
Ptprn2	0.602295	4.37905e-08	2.76264e-06	0.246136	0.438298	0.524017	0.870033
Zfhx4	0.46934	6.04236e-08	3.68277e-06	0.0980975	0.221277	0.19649	0.418651
Dnajc1	0.616566	6.69031e-08	3.944e-06	0.265755	0.459574	0.581944	0.943848
Dync1i1	0.645635	7.51979e-08	4.36148e-06	0.338882	0.548936	0.743737	1.15195
Cnpy1	0.635466	8.91791e-08	5.09028e-06	0.288942	0.497872	0.628191	0.988551
Spock1	0.638987	9.69912e-08	5.36585e-06	0.318074	0.510638	0.703815	1.10145
Slc6a17	0.474737	1.39277e-07	7.47524e-06	0.0921522	0.208511	0.183386	0.38629
Sidt1	0.599148	1.69326e-07	8.82459e-06	0.20868	0.378723	0.437424	0.730076
Rcan2	0.421212	1.6839e-07	8.82459e-06	0.0689655	0.170213	0.134456	0.319211
Gprin3	0.542188	2.01322e-07	1.03422e-05	0.144471	0.285106	0.302567	0.558048
Amy1	0.530177	2.32711e-07	1.17863e-05	0.123662	0.255319	0.245316	0.462706
Zfp62	0.440134	2.36837e-07	1.18287e-05	0.0642093	0.161702	0.124764	0.283468
Ftx	0.647108	2.48846e-07	1.22582e-05	0.303805	0.502128	0.667329	1.03125
2024-03-01	0.355814	2.61937e-07	1.27287e-05	0.0404281	0.119149	0.0847117	0.238079
Plcl2	0.565215	2.66333e-07	1.27698e-05	0.167658	0.314894	0.351097	0.621174
Arl5a	0.545477	2.85928e-07	1.32815e-05	0.120095	0.251064	0.243785	0.44692
Hs6st2	0.566342	2.9178e-07	1.32815e-05	0.149822	0.293617	0.305931	0.540188
Rock2	0.649046	2.90996e-07	1.32815e-05	0.303805	0.493617	0.661673	1.01946
Magi3	0.435732	2.847e-07	1.32815e-05	0.0541023	0.144681	0.107736	0.247254
Jakmip2	0.627068	3.10009e-07	1.39349e-05	0.236623	0.412766	0.489375	0.780418
Gm13944	0.618677	3.21418e-07	1.42694e-05	0.23365	0.412766	0.509426	0.823411
Xrcc4	0.475941	3.48293e-07	1.50899e-05	0.0838288	0.191489	0.172748	0.362961
Calm1	1.62126	3.8655e-07	1.63533e-05	0.457788	0.344681	1.10582	0.682071
Wnk2	0.537336	4.2837e-07	1.7706e-05	0.140904	0.27234	0.273734	0.509428
Usp47	0.600468	4.59361e-07	1.87712e-05	0.196195	0.353191	0.398684	0.663955
Ube2w	0.61039	4.72684e-07	1.90985e-05	0.203924	0.370213	0.426921	0.699424
Ndufs4	0.627156	4.92958e-07	1.96964e-05	0.217598	0.391489	0.453563	0.723207
Chchd3	0.614361	5.14342e-07	2.0104e-05	0.213436	0.378723	0.446377	0.726571
Gm16189	0.361699	5.13471e-07	2.0104e-05	0.039239	0.114894	0.0726753	0.200927
Pcdh11x	0.384126	5.32122e-07	2.05754e-05	0.0570749	0.144681	0.111151	0.289361
RP23-430B14.2	0.450261	6.41875e-07	2.42967e-05	0.0725327	0.170213	0.140618	0.312304
E130102H24Rik	0.591955	7.45429e-07	2.79225e-05	0.173603	0.323404	0.35638	0.602038
Gm28750	0.333685	7.94999e-07	2.94723e-05	0.0380499	0.110638	0.0656892	0.19686
Frmd5	0.651822	8.20822e-07	3.01191e-05	0.310345	0.489362	0.694339	1.06523
Ppig	0.581312	8.60505e-07	3.07534e-05	0.168252	0.310638	0.335098	0.576451
Plk5	0.601495	8.58425e-07	3.07534e-05	0.187872	0.340426	0.40112	0.666872
N4bp2l2	0.633844	8.72545e-07	3.07615e-05	0.231867	0.4	0.490771	0.774276
Plxdc2	0.608663	8.89711e-07	3.10621e-05	0.203924	0.361702	0.430144	0.706703
Birc2	0.540114	9.41141e-07	3.25418e-05	0.104637	0.221277	0.206525	0.382373
Mbnl1	0.635868	1.00681e-06	3.34445e-05	0.2283	0.395745	0.483344	0.760134
Ror1	0.656798	9.90634e-07	3.34445e-05	0.280024	0.47234	0.621076	0.945611
Zfp612	0.538012	1.01375e-06	3.34445e-05	0.123662	0.246809	0.252073	0.468527
Cfap74	0.407573	1.0066e-06	3.34445e-05	0.0398335	0.114894	0.0792424	0.194425
Srsf2	0.621816	1.02583e-06	3.35354e-05	0.226516	0.391489	0.478222	0.769072
Arhgap26	0.658635	1.14881e-06	3.68851e-05	0.322235	0.510638	0.710085	1.07812
3110021N24Rik	0.659521	1.16743e-06	3.7151e-05	0.295482	0.489362	0.65182	0.988323
Serpini1	0.558589	1.36531e-06	4.23245e-05	0.12604	0.251064	0.254666	0.45591
Zmym2	0.538444	1.35804e-06	4.23245e-05	0.12604	0.246809	0.244395	0.453892
Ppm1b	0.585045	1.37748e-06	4.2337e-05	0.165279	0.302128	0.330247	0.564482
Svep1	0.565757	1.39985e-06	4.26597e-05	0.16409	0.297872	0.339899	0.600787
Trim44	0.641819	1.52771e-06	4.57803e-05	0.226516	0.395745	0.479307	0.746795
Pid1	0.530539	1.57469e-06	4.64145e-05	0.116528	0.234043	0.235127	0.443186
Nrep	0.623793	1.87053e-06	5.46865e-05	0.239001	0.4	0.51063	0.818589
Apbb2	0.610316	1.96901e-06	5.57847e-05	0.197384	0.344681	0.400487	0.656196
Herc3	0.619848	1.97015e-06	5.57847e-05	0.194411	0.344681	0.399125	0.643908
Nkain2	0.503987	1.95213e-06	5.57847e-05	0.107015	0.217021	0.238151	0.472533
Hs3st5	0.5308	2.05202e-06	5.76488e-05	0.125446	0.242553	0.253413	0.477418
Ambra1	0.65131	2.15904e-06	6.01852e-05	0.256837	0.429787	0.548008	0.841394
Tram1	0.390965	2.18544e-06	6.04527e-05	0.0368609	0.106383	0.0731682	0.187148
Wbscr17	0.627867	2.31187e-06	6.2981e-05	0.229489	0.387234	0.478579	0.76223
Sh3bp5	0.518486	2.54176e-06	6.87231e-05	0.0980975	0.204255	0.192016	0.370339
Ankrd17	0.6589	3.0614e-06	8.09471e-05	0.2717	0.442553	0.579778	0.879917
Raph1	0.576973	3.26344e-06	8.56594e-05	0.125446	0.246809	0.259987	0.450605
Trpc1	0.58665	3.29286e-06	8.58052e-05	0.134958	0.259574	0.267492	0.455966
Syndig1	0.542847	3.32014e-06	8.58938e-05	0.116528	0.229787	0.236503	0.435671
Cntnap5a	0.4029	3.37458e-06	8.61805e-05	0.0398335	0.110638	0.0859664	0.213369
Rexo4	0.413066	3.40312e-06	8.61805e-05	0.0374554	0.106383	0.074091	0.179368
Celf3	0.48968	3.39193e-06	8.61805e-05	0.0648038	0.153191	0.127545	0.260467
Gm21092	0.583036	3.81174e-06	9.39664e-05	0.154578	0.280851	0.299773	0.514158
Ttc17	0.618918	3.84454e-06	9.40475e-05	0.1956	0.33617	0.395691	0.639327
Nmnat2	0.654613	3.93973e-06	9.50824e-05	0.283591	0.442553	0.603177	0.921425
Lnx2	0.510171	3.91764e-06	9.50824e-05	0.0850178	0.182979	0.162332	0.318192
Hnrnpa3	0.641887	4.11606e-06	9.80222e-05	0.236623	0.395745	0.503062	0.783724
Gpc6	0.38816	4.31434e-06	0.000102068	0.0457788	0.119149	0.0951058	0.245017
Stau2	0.592382	4.46504e-06	0.000104943	0.171225	0.302128	0.341841	0.577062
Aim2	0.573574	4.5499e-06	0.000106243	0.124851	0.242553	0.245412	0.427865
Abcd3	0.452309	4.76035e-06	0.000109732	0.0612366	0.144681	0.11722	0.259159
Gls2	0.473678	4.84937e-06	0.000111072	0.0552913	0.13617	0.110438	0.23315
Arhgap20	0.436039	5.36912e-06	0.000120671	0.0511296	0.12766	0.10129	0.232296
Tnr	0.611913	5.62901e-06	0.000124183	0.162307	0.293617	0.336894	0.550558
Gm43376	0.592213	5.77863e-06	0.00012581	0.151011	0.276596	0.302239	0.510355
Nr2f2	0.455327	5.74145e-06	0.00012581	0.0428062	0.114894	0.0872712	0.191667
Taf1d	0.577567	6.08526e-06	0.000131033	0.115933	0.229787	0.240654	0.416669
Mkln1	0.63771	6.12941e-06	0.000131199	0.212842	0.361702	0.442383	0.693705
Zfp933	0.496335	7.0918e-06	0.000150012	0.0671819	0.153191	0.129647	0.26121
Pds5a	0.627366	7.96466e-06	0.000163621	0.19025	0.32766	0.393828	0.627748
Ank	0.576451	7.93786e-06	0.000163621	0.133175	0.251064	0.271285	0.470612
Ppp2r2a	0.521027	7.97885e-06	0.000163621	0.0897741	0.187234	0.176855	0.339436
Sin3a	0.49874	7.92861e-06	0.000163621	0.0879905	0.182979	0.173674	0.348225
Chrd	0.51335	8.13864e-06	0.000164419	0.0642093	0.148936	0.126776	0.246958
Gm13629	0.552302	8.20497e-06	0.000164833	0.0969084	0.2	0.193441	0.350245
Scmh1	0.645407	8.74306e-06	0.000174667	0.247325	0.395745	0.527991	0.818075
Klhl29	0.538069	9.12984e-06	0.000181386	0.0808561	0.174468	0.161333	0.299837
Ube2d2a	0.602299	9.20046e-06	0.000181785	0.152794	0.276596	0.303473	0.503858
Agbl4	0.404979	9.54085e-06	0.00018748	0.0398335	0.106383	0.0844761	0.208594
Rbm4b	0.603665	9.83862e-06	0.000192281	0.14566	0.268085	0.296632	0.491385
Sgpp2	0.65294	9.96967e-06	0.000193789	0.234245	0.387234	0.4914	0.752596
Prepl	0.567106	1.09623e-05	0.000208768	0.123068	0.234043	0.243951	0.430167
Esyt2	0.643003	1.10864e-05	0.000209825	0.186683	0.32766	0.377295	0.586771
Pik3c2a	0.637393	1.16713e-05	0.000217846	0.149822	0.276596	0.305081	0.478639
Elavl2	0.4934	1.22056e-05	0.000226243	0.078478	0.165957	0.155782	0.315732
Smurf2	0.562855	1.26212e-05	0.000232748	0.137337	0.246809	0.269002	0.477925
Clasp1	0.579973	1.29993e-05	0.000237287	0.148038	0.26383	0.289736	0.499569
Bcl6	0.465511	1.29599e-05	0.000237287	0.0665874	0.148936	0.132953	0.285607
Hirip3	0.457787	1.32e-05	0.000239733	0.0475624	0.119149	0.0934374	0.204107
Tmem132c	0.568832	1.37108e-05	0.000247758	0.115339	0.221277	0.23669	0.416099
Map4k3	0.647986	1.39104e-05	0.000250109	0.214625	0.357447	0.437643	0.675389
Cdk17	0.647936	1.42605e-05	0.000253865	0.218787	0.361702	0.462517	0.713832
Grm3	0.488176	1.50346e-05	0.000266327	0.0612366	0.140426	0.119231	0.244239
Fam13a	0.589578	1.56409e-05	0.000275708	0.137931	0.251064	0.272637	0.462427
2810403A07Rik	0.569619	1.59549e-05	0.000279872	0.118906	0.225532	0.228321	0.400831
1810034E14Rik	0.454179	1.63035e-05	0.000281505	0.048157	0.119149	0.0960433	0.211466
Tbc1d1	0.559315	1.65006e-05	0.000282553	0.0945303	0.191489	0.18781	0.335786
Fgf13	0.591038	1.66104e-05	0.000283082	0.155172	0.27234	0.332526	0.562614
Slc38a1	0.557674	1.75497e-05	0.000296285	0.110583	0.212766	0.213096	0.382115
Ccdc30	0.471555	1.94091e-05	0.000326145	0.0457788	0.114894	0.0878726	0.186346
Klhl15	0.486955	2.05072e-05	0.000340438	0.0511296	0.123404	0.0950579	0.195209
Nf2	0.463444	2.05437e-05	0.000340438	0.0410226	0.106383	0.0821155	0.177185
Ube2j1	0.592322	2.08752e-05	0.000344344	0.124851	0.234043	0.258638	0.436651
Senp8	0.496487	2.13056e-05	0.00034825	0.0457788	0.114894	0.0902714	0.18182
Gpbp1	0.6396	2.20107e-05	0.000358148	0.171225	0.297872	0.356138	0.556813
Csmd2	0.572739	2.46417e-05	0.000393829	0.127824	0.234043	0.259653	0.453353
Mapkbp1	0.440655	2.65792e-05	0.000421052	0.0445898	0.110638	0.0850678	0.193049
Lncpint	0.633755	2.73468e-05	0.000425711	0.165279	0.289362	0.333932	0.52691
Mpp5	0.405598	2.71993e-05	0.000425711	0.0422117	0.106383	0.0816066	0.2012
Trappc9	0.59985	2.80654e-05	0.000433147	0.153983	0.268085	0.309832	0.516516
Mirg	0.512169	2.82217e-05	0.000433698	0.068371	0.148936	0.131779	0.257296
Vps8	0.533244	2.84101e-05	0.000434735	0.0766944	0.161702	0.147502	0.276613
St7l	0.592137	2.9905e-05	0.00045373	0.111177	0.212766	0.218678	0.369304
Spred1	0.549823	3.003e-05	0.00045373	0.0879905	0.178723	0.17421	0.316847
Ptchd1	0.6394	3.03561e-05	0.000456738	0.174792	0.302128	0.363466	0.568448
Lrrc3b	0.62033	3.06836e-05	0.000459742	0.160523	0.276596	0.326425	0.526212
Dhx40	0.430616	3.09869e-05	0.000462243	0.0475624	0.114894	0.0873676	0.20289
4930445B16Rik	0.62796	3.1453e-05	0.000463546	0.182521	0.306383	0.388928	0.619351
Pnpla8	0.605196	3.24046e-05	0.000471769	0.136742	0.246809	0.271053	0.447877
2610021A01Rik	0.498873	3.34383e-05	0.000482909	0.0469679	0.114894	0.0942217	0.188869
Tjp1	0.605144	3.71711e-05	0.00053467	0.130797	0.238298	0.266608	0.44057
Tmsb4x	2.00686	3.78545e-05	0.000540177	0.279429	0.174468	0.643279	0.32054
E130308A19Rik	0.527117	3.87936e-05	0.000551391	0.0879905	0.174468	0.169738	0.322012
Cenpc1	0.577081	3.92246e-05	0.000553143	0.124851	0.225532	0.239003	0.414159
Peli1	0.556366	3.9087e-05	0.000553143	0.0743163	0.157447	0.143585	0.258077
Fam73a	0.516417	3.96608e-05	0.000554943	0.0665874	0.144681	0.126831	0.245597
Spaca6	0.526444	3.95982e-05	0.000554943	0.0689655	0.148936	0.137004	0.260245
Xrn2	0.638587	3.98512e-05	0.000555446	0.175386	0.297872	0.354192	0.55465
Sh3d19	0.521217	4.03824e-05	0.000560676	0.0755054	0.157447	0.142852	0.274073
Scfd1	0.560745	4.1111e-05	0.000568596	0.0957194	0.187234	0.184747	0.329467
Gm26981	0.466208	4.26558e-05	0.000587642	0.048157	0.114894	0.0856212	0.183655
Prr14	0.558138	4.28655e-05	0.000587642	0.098692	0.191489	0.192006	0.344013
Sp1	0.433453	4.29783e-05	0.000587642	0.0487515	0.114894	0.093225	0.215075
Zfp398	0.656553	4.36224e-05	0.00059419	0.187277	0.314894	0.38617	0.588178
Nfasc	0.639048	4.48629e-05	0.00060818	0.125446	0.234043	0.247484	0.38727
Fbxo42	0.528943	4.49877e-05	0.00060818	0.0636147	0.140426	0.124511	0.235396
Syne2	0.550826	4.63941e-05	0.000620197	0.107015	0.2	0.210025	0.38129
Gm10475	0.503771	4.67657e-05	0.00062285	0.0618312	0.13617	0.118284	0.234798
Stat5b	0.639756	4.92401e-05	0.000643881	0.155767	0.27234	0.308408	0.482071
Btbd9	0.62994	4.87096e-05	0.000643881	0.171819	0.289362	0.346138	0.549479
B3galnt2	0.49252	4.92363e-05	0.000643881	0.0564804	0.12766	0.107267	0.217792
Efr3b	0.586544	5.03139e-05	0.000655539	0.13912	0.242553	0.27784	0.47369
Fbxo11	0.655955	5.07843e-05	0.000659279	0.174792	0.297872	0.362364	0.552422
Ttc28	0.546717	5.24813e-05	0.000678858	0.0939358	0.182979	0.185666	0.339602
Zfp944	0.439032	5.45833e-05	0.000701006	0.0410226	0.102128	0.0777291	0.177046
Epha6	0.442595	5.90709e-05	0.000753258	0.049346	0.114894	0.102435	0.231441
Neb	0.638787	6.04461e-05	0.000765367	0.146849	0.259574	0.309189	0.484025
Pdpr	0.594282	6.37576e-05	0.000801651	0.108205	0.204255	0.223523	0.376123
Inpp5f	0.618067	6.4075e-05	0.000802835	0.151011	0.259574	0.299722	0.484934
Cnksr3	0.645035	6.46564e-05	0.000807307	0.174197	0.293617	0.362618	0.562168
Foxj3	0.580469	6.52345e-05	0.000811707	0.103448	0.195745	0.204896	0.352983
Nasp	0.544514	6.67751e-05	0.00082234	0.0648038	0.140426	0.128235	0.235504
Lsm1	0.483475	6.67715e-05	0.00082234	0.0546968	0.123404	0.106664	0.220619
Sez6l	0.621525	6.8604e-05	0.000839115	0.129013	0.234043	0.262278	0.421992
Uqcrh	0.63678	7.24729e-05	0.000883432	0.135553	0.242553	0.278121	0.436762
Hnrnph2	0.610323	7.4595e-05	0.000888224	0.121284	0.221277	0.243013	0.398172
Pikfyve	0.5612	7.38171e-05	0.000888224	0.0921522	0.178723	0.176621	0.314721
Znhit6	0.463801	7.40846e-05	0.000888224	0.0469679	0.110638	0.0917298	0.197778
Vipr2	0.401984	7.62396e-05	0.000901834	0.0451843	0.106383	0.0842529	0.209593
Dscam	0.493041	7.75218e-05	0.000913995	0.0606421	0.131915	0.128867	0.261372
Ipcef1	0.576624	7.79559e-05	0.000914567	0.121879	0.217021	0.241455	0.418739
Pot1a	0.495216	7.8079e-05	0.000914567	0.0606421	0.131915	0.119467	0.241242
Set	0.525324	7.87592e-05	0.000919539	0.0909631	0.174468	0.170258	0.324102
Zfc3h1	0.611298	8.15774e-05	0.000943255	0.13258	0.234043	0.266552	0.436043
Pcnp	0.576924	8.14086e-05	0.000943255	0.0945303	0.182979	0.192343	0.333394
Cxxc4	0.596484	9.25635e-05	0.00105669	0.0796671	0.161702	0.161444	0.27066
Rchy1	0.567962	9.4111e-05	0.00106758	0.0897741	0.174468	0.181774	0.320046
Fam126b	0.618622	9.54568e-05	0.00107606	0.149227	0.255319	0.295118	0.477057
Trmt13	0.585838	9.6729e-05	0.00108699	0.0802616	0.161702	0.150874	0.257535
Ppp2r2b	0.650511	0.00010041	0.00111443	0.173008	0.289362	0.36499	0.561083
Larp4	0.54772	0.000102452	0.00113011	0.0879905	0.170213	0.16718	0.305228
St3gal3	0.63569	0.000109619	0.00119814	0.117717	0.217021	0.23664	0.372256
Coq10b	0.431724	0.000113735	0.00123937	0.0457788	0.106383	0.088884	0.205882
Cul4a	0.509012	0.000114677	0.00124147	0.0648038	0.13617	0.123411	0.242453
Epha7	0.601712	0.000118764	0.00126729	0.121879	0.217021	0.253902	0.421966
1700111E14Rik	0.532319	0.00011912	0.00126732	0.0671819	0.140426	0.133662	0.251093
Fam120a	0.619818	0.000120905	0.00128252	0.0915577	0.178723	0.178197	0.287499
Gm37494	0.543474	0.000122242	0.00129289	0.0826397	0.161702	0.158879	0.292339
Tor1aip2	0.618258	0.000122898	0.00129601	0.124851	0.221277	0.249665	0.40382
Mon2	0.630666	0.000125866	0.00132343	0.137337	0.238298	0.268283	0.425396
Grb10	0.617636	0.000130713	0.00137039	0.134364	0.234043	0.273851	0.443386
Hist1h2be	0.525608	0.000132353	0.00137954	0.0422117	0.102128	0.0915968	0.174268
Iqsec1	0.659731	0.000137797	0.00141577	0.156361	0.268085	0.318396	0.482615
Arfgef1	0.654171	0.000144615	0.00146902	0.161712	0.27234	0.332434	0.508175
Pcmtd2	0.640623	0.000147008	0.00148602	0.163496	0.27234	0.324379	0.506349
Homer1	0.577175	0.000147114	0.00148602	0.097503	0.182979	0.19244	0.333417
Xrcc6	0.650174	0.000151026	0.00151146	0.119501	0.217021	0.243946	0.375201
Tdp2	0.50738	0.000151315	0.00151146	0.0570749	0.123404	0.10972	0.216248
Jazf1	0.570763	0.000155456	0.00154	0.0921522	0.174468	0.17951	0.314508
Zdhhc24	0.507061	0.000157031	0.00155133	0.0457788	0.106383	0.0915469	0.180544
Pnpt1	0.636918	0.000160387	0.00157153	0.101665	0.191489	0.204712	0.32141
Gm26854	0.562831	0.000167168	0.00163353	0.0963139	0.178723	0.188552	0.335007
Hbs1l	0.626747	0.000172048	0.00167212	0.111772	0.204255	0.220485	0.351793
Dock7	0.651198	0.000172676	0.0016737	0.164685	0.27234	0.324753	0.498701
Fam135a	0.65445	0.000175924	0.00169164	0.175981	0.285106	0.350493	0.535553
Tmod2	0.635708	0.000177417	0.00169679	0.124257	0.221277	0.245228	0.385755
Cdk13	0.650226	0.000176996	0.00169679	0.205113	0.314894	0.425713	0.654715
Sms	0.640283	0.00017906	0.00170796	0.121284	0.217021	0.248135	0.38754
Fyttd1	0.59181	0.000185528	0.00174193	0.10107	0.187234	0.196975	0.332835
Gm26694	0.638124	0.000185391	0.00174193	0.160523	0.26383	0.327409	0.51308
Uba6	0.567954	0.000184312	0.00174193	0.0832342	0.161702	0.160767	0.283064
Atr	0.61483	0.000186582	0.0017428	0.0998811	0.187234	0.201634	0.32795
Exosc10	0.524233	0.000187779	0.00174936	0.0434007	0.102128	0.0848325	0.161822
Tlk1	0.571926	0.000192025	0.00178429	0.0963139	0.178723	0.186058	0.325319
Mbip	0.622128	0.000193281	0.00178673	0.13258	0.229787	0.259026	0.416355
Rundc3b	0.641885	0.00019925	0.00183249	0.14566	0.246809	0.291511	0.454148
Tob2	0.540773	0.000205452	0.00188471	0.0463734	0.106383	0.09303	0.172032
St8sia5	0.636184	0.000206851	0.00188948	0.13912	0.238298	0.280755	0.441311
Aff2	0.581045	0.000207877	0.00189247	0.106421	0.191489	0.208109	0.358163
Cd46	0.592939	0.000211647	0.00191709	0.0891795	0.170213	0.175923	0.296696
Bmpr2	0.638808	0.000214021	0.00193372	0.129608	0.225532	0.263771	0.412912
Mef2d	0.568883	0.000218617	0.00196049	0.0689655	0.140426	0.134499	0.236427
Gm7854	0.612957	0.000219659	0.00196049	0.0980975	0.182979	0.195385	0.318758
A330032B11Rik	0.519651	0.00021971	0.00196049	0.0439952	0.102128	0.085774	0.165061
Mdga2	0.630961	0.000226123	0.0020028	0.148038	0.246809	0.328825	0.52115
9130011E15Rik	0.594766	0.000225839	0.0020028	0.112366	0.2	0.222317	0.37379
Mxi1	0.590459	0.000227598	0.00201091	0.109394	0.195745	0.212846	0.360476
Dync1h1	0.621758	0.000234883	0.00206513	0.108205	0.195745	0.212995	0.342568
Vopp1	0.491548	0.000236198	0.00206785	0.0558859	0.119149	0.104722	0.213044
6530403H02Rik	2.49338	0.000239773	0.00208771	0.164685	0.0765957	0.363658	0.14585
Safb2	0.540299	0.000239558	0.00208771	0.0665874	0.13617	0.131281	0.242978
Usp50	0.659225	0.000240851	0.00209203	0.127824	0.225532	0.255953	0.388264
Eml4	0.639042	0.000247479	0.00214442	0.130202	0.225532	0.257124	0.402358
Smim4	0.601404	0.00024927	0.00215475	0.0957194	0.178723	0.192813	0.320605
Ppp2cb	0.519434	0.000256994	0.00221619	0.0499405	0.110638	0.0937797	0.180542
Ncbp1	0.539558	0.000258962	0.0022225	0.0671819	0.13617	0.131954	0.24456
Tmem117	0.587229	0.00026337	0.00225495	0.104043	0.187234	0.20276	0.345282
Cmip	0.469025	0.000273153	0.00232213	0.048157	0.106383	0.0877065	0.186997
Rpgr	0.64166	0.000278994	0.00234727	0.130202	0.225532	0.267086	0.416242
Slc20a2	0.657952	0.000279375	0.00234727	0.146849	0.246809	0.294868	0.448161
Rab11fip3	0.634051	0.000278929	0.00234727	0.131391	0.225532	0.261538	0.412487
Apex2	0.58662	0.000278227	0.00234727	0.0606421	0.12766	0.117736	0.200702
Ndufv2	0.629425	0.000281109	0.00235239	0.115339	0.204255	0.219775	0.349168
Kdm1a	0.621698	0.00028619	0.00238779	0.136742	0.229787	0.270698	0.435416
Gmeb2	0.521193	0.000289962	0.00240254	0.0743163	0.144681	0.142954	0.274283
Lman2l	0.550652	0.000291465	0.00240945	0.0671819	0.13617	0.132045	0.239798
Jmy	0.5503	0.000297973	0.00245032	0.0796671	0.153191	0.147864	0.268696
Dtnbos	0.484391	0.000298454	0.00245032	0.0570749	0.119149	0.109979	0.227046
Nrf1	0.604978	0.000304634	0.00248969	0.12069	0.208511	0.23733	0.392296
Mpv17l	0.613135	0.000310643	0.00252176	0.109988	0.195745	0.216418	0.35297
Fbxw4	0.580327	0.000310662	0.00252176	0.098692	0.178723	0.194841	0.335744
Acss2	0.615421	0.000327007	0.00264251	0.109988	0.195745	0.216704	0.352123
Slc45a1	0.500962	0.000335393	0.00269815	0.0541023	0.114894	0.104268	0.208135
Nt5dc1	0.500392	0.000339773	0.00272117	0.06956	0.13617	0.135075	0.269939
Ist1	0.521353	0.000339273	0.00272117	0.0689655	0.13617	0.132669	0.254471
Nup98	0.652366	0.00034965	0.0027649	0.140904	0.238298	0.287504	0.44071
Crk	0.5751	0.000349841	0.0027649	0.0862069	0.161702	0.164754	0.286479
Pard3	0.575882	0.000355599	0.00280424	0.0766944	0.148936	0.148991	0.258718
Usp48	0.58036	0.000359704	0.0028304	0.0862069	0.161702	0.168683	0.290653
Ftl1	3.77399	0.000363493	0.00284775	0.10107	0.0297872	0.204976	0.0543127
Eps8	2.33116	0.000370313	0.00287613	0.173603	0.0851064	0.350389	0.150307
Farp2	0.519195	0.000370047	0.00287613	0.0511296	0.110638	0.0987154	0.190132
Sec63	0.596615	0.000369447	0.00287613	0.0915577	0.170213	0.185541	0.310989
Nphp3	0.527774	0.000377754	0.0029213	0.0511296	0.110638	0.0999255	0.189334
Anapc10	0.582814	0.000381441	0.00294348	0.0766944	0.148936	0.146633	0.251595
Syn1	0.656519	0.000384381	0.00295349	0.118906	0.208511	0.235386	0.358537
Trank1	0.638783	0.000389524	0.00298663	0.108799	0.195745	0.216792	0.339382
Pknox2	0.515553	0.000394289	0.00301673	0.0665874	0.131915	0.12483	0.242128
Vcl	0.552649	0.000410106	0.00310472	0.0659929	0.131915	0.12547	0.227033
Sgcz	0.508441	0.000413714	0.00312545	0.0856124	0.157447	0.191299	0.376247
Zfx	0.525087	0.000419422	0.00315532	0.0731272	0.140426	0.1359	0.258814
Pgap1	0.596276	0.000442075	0.00329131	0.0933413	0.170213	0.179956	0.301799
Glmn	0.62774	0.000449412	0.00332528	0.0980975	0.178723	0.194554	0.309928
Cdc14b	0.59155	0.000470747	0.00346115	0.0903686	0.165957	0.179669	0.303727
Spen	0.576071	0.000476082	0.00348674	0.0630202	0.12766	0.117596	0.204134
Chd1	0.631855	0.000488303	0.00353307	0.124851	0.212766	0.251963	0.398767
Syn3	0.635633	0.000489632	0.00353558	0.127824	0.217021	0.25884	0.407217
PISD	0.65579	0.0005015	0.00359959	0.120095	0.208511	0.246143	0.375338
Klf9	0.650753	0.000522461	0.00371299	0.134958	0.225532	0.271228	0.416791
Ppm1e	0.618302	0.000527749	0.00372628	0.0992866	0.178723	0.195862	0.316774
Mycbp	0.549324	0.000547409	0.0038223	0.0766944	0.144681	0.146701	0.267057
Lats2	0.542173	0.000551703	0.00384482	0.0671819	0.131915	0.130284	0.240299
Cmpk1	0.576328	0.00055338	0.00384904	0.0606421	0.123404	0.121525	0.21086
Slc22a4	0.652714	0.000558604	0.00386012	0.117122	0.204255	0.232338	0.355957
Psma5	0.566822	0.000558065	0.00386012	0.0665874	0.131915	0.132319	0.233439
4732471J01Rik	0.611359	0.000559267	0.00386012	0.0903686	0.165957	0.173474	0.283751
Fgfr1op	0.511231	0.000562147	0.00386516	0.0618312	0.123404	0.119279	0.233317
Drosha	0.569709	0.000563474	0.0038669	0.0463734	0.102128	0.0862848	0.151454
Rbm27	0.637237	0.000565044	0.00387028	0.121879	0.208511	0.238683	0.37456
2024-03-03	0.569187	0.000568923	0.00388944	0.0606421	0.123404	0.12202	0.214376
Mbtps1	0.633319	0.000572508	0.00390048	0.0743163	0.144681	0.145242	0.229335
Ptch1	0.625003	0.000572707	0.00390048	0.0903686	0.165957	0.173058	0.276891
Gmeb1	0.547043	0.000592873	0.00399245	0.0612366	0.123404	0.121112	0.221394
9030624J02Rik	0.61322	0.000635692	0.00424898	0.0945303	0.170213	0.186274	0.303764
Klf12	0.628991	0.000640909	0.0042759	0.107015	0.187234	0.210796	0.335134
Capza1	0.625281	0.000645977	0.00430173	0.103448	0.182979	0.201016	0.321481
Anks3	0.57527	0.000657839	0.00435652	0.0642093	0.12766	0.124651	0.216682
Gtf2e2	0.566968	0.000660747	0.00436773	0.0552913	0.114894	0.109962	0.193948
Slc8a1	1.85945	0.000668662	0.00441194	0.236029	0.144681	0.527236	0.283545
Pkig	0.636917	0.000736291	0.00479656	0.097503	0.174468	0.186665	0.293076
Ubxn2a	0.552597	0.000738271	0.00480076	0.068371	0.131915	0.133914	0.242335
Ift88	0.637346	0.000742035	0.00481653	0.11415	0.195745	0.232311	0.364497
Fam204a	0.570194	0.000751904	0.00487179	0.0713436	0.13617	0.138452	0.242816
Map2k5	0.6217	0.000754113	0.00487732	0.10107	0.178723	0.19694	0.316777
Pdhb	0.646573	0.000778336	0.00500697	0.113555	0.195745	0.223364	0.345457
Phf8	0.622522	0.000780003	0.00500873	0.101665	0.178723	0.196922	0.316329
Sgsm1	0.623179	0.000783073	0.00501948	0.088585	0.161702	0.173231	0.27798
St5	3.10223	0.000787692	0.00504011	0.117717	0.0468085	0.239169	0.0770959
Zfp943	0.508877	0.000792863	0.0050552	0.048157	0.102128	0.089774	0.176416
Zfp277	0.518691	0.000798828	0.00508422	0.048157	0.102128	0.0916763	0.176745
Setd4	0.607133	0.000801176	0.00509016	0.0832342	0.153191	0.15993	0.263419
Lrp6	0.625462	0.000805509	0.00509859	0.112366	0.191489	0.21862	0.349534
Rasa2	0.63564	0.000806757	0.00509859	0.124851	0.208511	0.242636	0.381719
Snx6	0.645054	0.000831074	0.00524306	0.0945303	0.170213	0.190193	0.294848
Pak2	0.650731	0.000847741	0.00531093	0.127824	0.212766	0.245462	0.377209
Uba2	0.601789	0.000852897	0.00532468	0.0743163	0.140426	0.140583	0.233608
Mgat3	0.585404	0.00085183	0.00532468	0.0535077	0.110638	0.106234	0.181471
Tle4	0.640555	0.000862938	0.00536873	0.0980975	0.174468	0.19586	0.305765
Ski	0.633213	0.000891542	0.005492	0.097503	0.174468	0.195596	0.308893
Xpo6	0.587731	0.000891916	0.005492	0.068371	0.131915	0.128581	0.218775
Gm26551	0.602583	0.00089361	0.00549303	0.0903686	0.161702	0.173314	0.287619
Tbc1d4	0.645202	0.000899825	0.00552179	0.110583	0.191489	0.215925	0.334664
Lrrc4b	0.57642	0.000925516	0.00564094	0.0535077	0.110638	0.107473	0.186449
Nop10	0.582056	0.000933161	0.00567792	0.059453	0.119149	0.122797	0.210972
2210408I21Rik	0.652354	0.00093999	0.00570028	0.136147	0.221277	0.282422	0.432928
Btaf1	0.639969	0.000940008	0.00570028	0.122473	0.204255	0.237608	0.37128
Fbxl20	0.65348	0.000946517	0.00573009	0.111177	0.191489	0.216783	0.331737
Rab2b	0.509741	0.000955026	0.0057622	0.0487515	0.102128	0.0914755	0.179455
Mtm1	0.614123	0.000962472	0.00578771	0.109988	0.187234	0.211198	0.343901
Ubap2	0.593278	0.00100737	0.00600746	0.0749108	0.140426	0.143756	0.242307
Zfp532	0.631318	0.00101298	0.00603093	0.0772889	0.144681	0.149422	0.236683
Gm26542	0.61992	0.00102322	0.0060718	0.059453	0.119149	0.111709	0.180199
Morf4l2	0.632611	0.00103062	0.00609687	0.106421	0.182979	0.207679	0.328289
Pcdh7	0.613909	0.00103457	0.00610888	0.0808561	0.148936	0.18517	0.301624
Prdm2	0.64146	0.00104762	0.0061758	0.0832342	0.153191	0.167025	0.260382
Arid1a	0.589876	0.00105965	0.0062365	0.0820452	0.148936	0.157894	0.267674
Vps41	0.657258	0.00106376	0.00624643	0.13258	0.217021	0.266495	0.405464
Sorbs2os	0.606059	0.00106481	0.00624643	0.0945303	0.165957	0.183221	0.302316
Tex2	0.566694	0.0011	0.00642881	0.0665874	0.12766	0.125662	0.221746
Fam98a	0.55669	0.00110126	0.00642881	0.0517241	0.106383	0.100189	0.179972
Efcab14	0.584623	0.00111618	0.0064948	0.0790725	0.144681	0.149506	0.255731
Cttnbp2	0.659333	0.00112028	0.00650812	0.0826397	0.153191	0.170594	0.258737
3110043O21Rik	0.555323	0.00112434	0.00652115	0.0546968	0.110638	0.101763	0.183249
Zufsp	0.637508	0.00112683	0.00652507	0.068371	0.131915	0.134264	0.210607
Aff3	0.640278	0.00114035	0.00658219	0.102854	0.178723	0.205295	0.320634
Wdr36	0.570541	0.00114728	0.00661158	0.0546968	0.110638	0.109624	0.19214
Usp19	0.611206	0.00118838	0.00679401	0.0879905	0.157447	0.171285	0.280241
Nab1	0.630394	0.00119179	0.00680264	0.0844233	0.153191	0.169714	0.269219
Slc4a7	0.653867	0.00120812	0.00688492	0.0838288	0.153191	0.164491	0.251567
Brcc3	0.606941	0.00121978	0.0069404	0.0856124	0.153191	0.161763	0.266521
Glrx2	0.576656	0.00122455	0.00695656	0.0546968	0.110638	0.106627	0.184905
1300002E11Rik	0.587017	0.00123569	0.00700874	0.0576694	0.114894	0.111864	0.190564
Ints6	0.642696	0.00124956	0.00705404	0.117717	0.195745	0.231432	0.360095
Rspry1	0.659583	0.00126736	0.00709878	0.0897741	0.161702	0.18071	0.273976
Kpna1	0.610091	0.0012779	0.00713562	0.0980975	0.170213	0.19663	0.322296
Zfp160	0.592406	0.00129233	0.00719386	0.0760999	0.140426	0.144741	0.244327
Acsl4	0.578385	0.00136846	0.00754751	0.058264	0.114894	0.112329	0.194211
Smarcb1	0.56771	0.00137287	0.00755587	0.0707491	0.131915	0.135576	0.238813
Snx25	0.631934	0.00138252	0.00758513	0.118906	0.195745	0.228829	0.362109
Acvr1	0.601903	0.00138372	0.00758513	0.0891795	0.157447	0.173806	0.288761
Usp54	0.56872	0.0013918	0.00759808	0.0612366	0.119149	0.116696	0.205191
Slc30a6	0.578579	0.00139242	0.00759808	0.0642093	0.123404	0.125919	0.217635
Pick1	0.571401	0.00143961	0.00780818	0.0648038	0.123404	0.125969	0.220455
Prox1	0.642702	0.00145626	0.00785114	0.0665874	0.12766	0.130854	0.2036
Actb	1.74973	0.00146537	0.00787662	0.263971	0.191489	0.592094	0.338391
Otx2os1	0.52733	0.00147537	0.007895	0.0624257	0.119149	0.122712	0.232705
Add3	0.644974	0.0015203	0.00806343	0.118906	0.195745	0.232732	0.360839
Stxbp4	0.554353	0.0015365	0.00812826	0.0653983	0.123404	0.122736	0.221404
Hsd17b12	0.552978	0.00156783	0.00820346	0.0529132	0.106383	0.103446	0.187071
Rnf217	0.572142	0.00157656	0.0082283	0.0814507	0.144681	0.156395	0.27335
Ivd	0.649084	0.00158705	0.00827107	0.0951249	0.165957	0.186351	0.287099
Cdyl	0.568747	0.0016088	0.0083602	0.0529132	0.106383	0.104751	0.184178
Spon1	2.15508	0.00161417	0.00837598	0.177765	0.102128	0.358384	0.166297
Apoe	1.64638	0.00161787	0.00838311	0.265161	0.178723	0.600983	0.365032
Arhgef2	0.632417	0.00164355	0.00845521	0.0856124	0.153191	0.173793	0.274808
Khsrp	0.580874	0.00163988	0.00845521	0.0558859	0.110638	0.107451	0.184982
Man1c1	0.644959	0.00165714	0.00848869	0.101665	0.174468	0.20176	0.312826
Rnf19a	0.611169	0.00165271	0.00848869	0.0612366	0.119149	0.124119	0.203085
Kat7	0.565034	0.00168414	0.00857816	0.0624257	0.119149	0.118723	0.210116
Lingo2	0.520199	0.00170576	0.0086515	0.0838288	0.144681	0.183494	0.352738
Znrf3	0.607785	0.00173427	0.00877134	0.0618312	0.119149	0.122276	0.201183
Usp7	0.627172	0.00175337	0.00884307	0.0772889	0.140426	0.149612	0.23855
Prom1	0.566831	0.00177603	0.0089448	0.078478	0.140426	0.155474	0.274286
Smad7	0.605037	0.00180282	0.00905441	0.0808561	0.144681	0.163437	0.270128
Trmt6	0.653645	0.00187369	0.00931923	0.112366	0.187234	0.217579	0.332871
Zbtb11	0.652589	0.00190557	0.00942565	0.112366	0.187234	0.218862	0.335376
Mark2	0.632786	0.00191132	0.00944107	0.117122	0.191489	0.227981	0.360281
Gstcd	0.622649	0.00192271	0.00945054	0.068371	0.12766	0.133975	0.215169
Dnajb4	0.649779	0.00191921	0.00945054	0.0927467	0.161702	0.189961	0.292347
2610020C07Rik	0.60684	0.0019328	0.00946913	0.0624257	0.119149	0.121888	0.200857
Ptges3	0.639578	0.00203646	0.00984289	0.0969084	0.165957	0.189938	0.296973
Rab7	0.609851	0.00205763	0.00990526	0.0719382	0.131915	0.135871	0.222794
Tpd52l2	0.616554	0.00207206	0.00994418	0.059453	0.114894	0.115279	0.186973
Mgrn1	0.633928	0.00207638	0.00994418	0.0808561	0.144681	0.150503	0.237413
Apod	1.66189	0.00208731	0.00997254	0.2717	0.195745	0.624645	0.375865
Snx16	0.614455	0.0020889	0.00997254	0.0749108	0.13617	0.144886	0.235796
Zmym6	0.644101	0.00209102	0.00997254	0.0743163	0.13617	0.140485	0.21811
Dhdds	0.606722	0.00209661	0.0099774	0.078478	0.140426	0.15279	0.251829
Tmem260	0.634854	0.00211875	0.0100383	0.0778835	0.140426	0.15502	0.244183
Tmem120b	0.57738	0.00216886	0.0102229	0.0665874	0.123404	0.125312	0.217035
Pde3a	0.642402	0.00218393	0.0102793	0.121879	0.195745	0.243722	0.379392
Irs1	0.564784	0.00222944	0.0104118	0.0701546	0.12766	0.132239	0.234141
Snrnp200	0.601853	0.00228486	0.0105626	0.0630202	0.119149	0.12159	0.202025
Stk4	0.58805	0.00228524	0.0105626	0.0541023	0.106383	0.106144	0.180501
Ankle2	0.587702	0.00228129	0.0105626	0.0731272	0.131915	0.14103	0.239969
Pms2	0.651353	0.00231006	0.0106481	0.068371	0.12766	0.136799	0.210022
Pacrg	0.625983	0.00231261	0.0106481	0.078478	0.140426	0.157922	0.252279
Txndc16	0.658048	0.00233653	0.0106898	0.0939358	0.161702	0.182306	0.27704
Cep68	0.63328	0.00232793	0.0106898	0.0653983	0.123404	0.133757	0.211214
Fem1c	0.571031	0.00235831	0.0107757	0.0636147	0.119149	0.120287	0.210649
Mplkip	0.565903	0.00245268	0.0110941	0.0737218	0.131915	0.145825	0.257685
Clk2	0.564185	0.00249697	0.0112239	0.0707491	0.12766	0.133679	0.236941
Zc3h12c	0.641391	0.00259599	0.0115821	0.0570749	0.110638	0.110115	0.171682
Hk1	0.647348	0.00262823	0.0116969	0.078478	0.140426	0.152926	0.236235
Nfrkb	0.60734	0.0026697	0.011823	0.0517241	0.102128	0.097773	0.160986
Xpo4	0.595643	0.00268494	0.0118758	0.0802616	0.140426	0.152805	0.256538
Rnf216	0.65691	0.0027226	0.0120126	0.115339	0.187234	0.225043	0.342578
Senp5	0.644689	0.0027305	0.0120182	0.098692	0.165957	0.188003	0.291618
Cbfa2t3	0.640022	0.0027371	0.0120325	0.0725327	0.131915	0.148487	0.232003
Smim14	0.657797	0.00276881	0.012069	0.0945303	0.161702	0.183731	0.279312
Slain2	0.649613	0.00276888	0.012069	0.0790725	0.140426	0.151148	0.232675
Tsc22d4	0.604411	0.00277779	0.0120931	0.0606421	0.114894	0.123873	0.204949
Usp28	0.592341	0.00282024	0.0122244	0.0939358	0.157447	0.18009	0.304031
Rnf121	0.598417	0.00288107	0.0124523	0.0612366	0.114894	0.1213	0.202702
Zcchc9	0.605056	0.00288589	0.0124582	0.0546968	0.106383	0.1081	0.178661
Vta1	0.622783	0.00290053	0.0125064	0.0832342	0.144681	0.156499	0.251289
Atad3a	0.60383	0.00296441	0.0127208	0.0707491	0.12766	0.12838	0.212609
Synpr	1.58349	0.00300264	0.0128236	0.282996	0.212766	0.668258	0.422016
Gm26798	0.611575	0.00307599	0.0130377	0.0772889	0.13617	0.148871	0.243422
Gm38134	0.637181	0.00309229	0.0130668	0.0636147	0.119149	0.127307	0.199798
Ubr4	0.593398	0.00310147	0.0130902	0.0523187	0.102128	0.0985012	0.165995
Suclg1	0.622036	0.00315227	0.0131809	0.0838288	0.144681	0.159071	0.255727
Cnot6	0.614454	0.00318547	0.0132734	0.0677765	0.123404	0.125222	0.203793
Vegfa	0.544078	0.00321819	0.0133942	0.0529132	0.102128	0.101887	0.187265
Cul2	0.622229	0.00322717	0.0134006	0.0903686	0.153191	0.172582	0.277361
Lrrc28	0.602607	0.00324867	0.0134743	0.0677765	0.123404	0.131206	0.21773
Coq5	0.64447	0.00326001	0.0135057	0.0737218	0.131915	0.146178	0.226819
Hip1	0.623575	0.00328057	0.0135597	0.0838288	0.144681	0.160643	0.257617
Ivns1abp	0.634391	0.00335056	0.0137856	0.0701546	0.12766	0.142466	0.224571
Ankrd13c	0.590358	0.00342913	0.0140329	0.078478	0.13617	0.148434	0.25143
Tab2	0.656069	0.00344799	0.0140732	0.0832342	0.144681	0.159458	0.243051
Utp14a	0.656222	0.0036115	0.0145106	0.0552913	0.106383	0.109904	0.16748
Dag1	0.58113	0.00362368	0.0145193	0.059453	0.110638	0.113792	0.195812
Golga5	0.65094	0.00362578	0.0145193	0.0648038	0.119149	0.124912	0.191895
Ikbkap	0.60026	0.00364229	0.014543	0.0719382	0.12766	0.13397	0.223187
Acvr2a	0.652329	0.00365857	0.0145856	0.114744	0.182979	0.23002	0.352614
Zfp426	0.617906	0.00371357	0.0147233	0.0618312	0.114894	0.12094	0.195726
Snph	0.641664	0.0038353	0.0150729	0.0778835	0.13617	0.1485	0.231429
Aqr	0.614908	0.00383991	0.0150746	0.0719382	0.12766	0.139289	0.226521
Rsf1os1	0.621965	0.00389886	0.0152727	0.068371	0.123404	0.137356	0.220842
Rnf11	0.647696	0.00392689	0.0153657	0.0980975	0.161702	0.190613	0.294294
Inpp1	0.595645	0.00396929	0.0154476	0.0659929	0.119149	0.124838	0.209585
Otud7b	0.652642	0.004016	0.0155452	0.0713436	0.12766	0.13798	0.211417
Ergic1	0.659686	0.00407044	0.0157053	0.087396	0.148936	0.165573	0.250987
Macrod2os1	0.651527	0.0041438	0.015937	0.0939358	0.157447	0.188105	0.288713
Zfp746	0.544458	0.00416238	0.0159734	0.0677765	0.119149	0.125532	0.230563
Tfrc	0.642157	0.00417992	0.0159734	0.0844233	0.144681	0.165903	0.258353
Lin7c	0.631484	0.00423218	0.016156	0.0719382	0.12766	0.141965	0.224812
Chac2	0.637673	0.00439311	0.0166181	0.078478	0.13617	0.158108	0.247945
Pla2g4e	0.592282	0.00457554	0.0171214	0.0570749	0.106383	0.111941	0.188999
Lrfn5	0.630633	0.00462897	0.0172853	0.0915577	0.153191	0.198512	0.314781
Rbm41	0.585604	0.00470259	0.0174876	0.0671819	0.119149	0.126104	0.215339
Stx12	0.566678	0.00478947	0.0176827	0.0546968	0.102128	0.102135	0.180235
Ispd	0.590592	0.00499977	0.0182437	0.0772889	0.131915	0.148361	0.251207
Gm15155	0.643486	0.00507221	0.0184612	0.06956	0.123404	0.142171	0.220939
Klhl2	0.622685	0.00512509	0.0185411	0.0701546	0.123404	0.136402	0.219055
Gtpbp2	0.646292	0.00517497	0.0186747	0.0725327	0.12766	0.146212	0.226232
Mterf3	0.588325	0.0052049	0.0187356	0.0546968	0.102128	0.101783	0.173004
Megf9	0.657654	0.00535998	0.0191977	0.106421	0.170213	0.204186	0.310476
Cyb5r4	0.651263	0.00542038	0.0193523	0.0796671	0.13617	0.155405	0.238621
Atad5	0.562723	0.00552855	0.0196255	0.0552913	0.102128	0.10662	0.189471
Pex5l	0.557658	0.00561543	0.0199143	0.0588585	0.106383	0.121868	0.218535
Schip1.1	0.576586	0.00563774	0.0199737	0.0552913	0.102128	0.107736	0.186853
Mtpn	0.608482	0.0057127	0.0201401	0.0642093	0.114894	0.126412	0.20775
Gm16541	0.594936	0.0061285	0.0212518	0.058264	0.106383	0.115233	0.19369
Emb	0.654862	0.00618657	0.0213297	0.0796671	0.13617	0.156439	0.238888
D630045J12Rik	2.35258	0.00639556	0.0219241	0.115933	0.0595745	0.238824	0.101516
Ccdc90b	0.588558	0.0064335	0.0219913	0.0618312	0.110638	0.121471	0.206387
Sdf2	0.606593	0.00653954	0.022227	0.0677765	0.119149	0.136394	0.224852
Evl	0.631902	0.00653954	0.022227	0.0677765	0.119149	0.128858	0.20392
Zswim8	0.616367	0.00665045	0.0224344	0.0618312	0.110638	0.121991	0.197919
Nsrp1	0.612999	0.00694141	0.0231552	0.0588585	0.106383	0.114094	0.186124
Srsf4	0.592559	0.00720144	0.0238676	0.0659929	0.114894	0.121677	0.205341
Lrp8	0.597642	0.0072682	0.0240225	0.0689655	0.119149	0.132707	0.22205
A830018L16Rik	0.618452	0.0072905	0.024052	0.0558859	0.102128	0.114749	0.185542
Hiatl1	0.604902	0.00764936	0.0249384	0.0659929	0.114894	0.122883	0.203146
Ptpdc1	0.625186	0.0077587	0.0252263	0.0659929	0.114894	0.128089	0.204882
Plekhm2	0.650231	0.00781215	0.0253341	0.068371	0.119149	0.129186	0.198678
Dock11	0.610432	0.0078484	0.025426	0.059453	0.106383	0.113913	0.186611
Cdk5rap2	0.622545	0.00804697	0.0259059	0.0725327	0.123404	0.136389	0.219083
Zmym5	0.641419	0.00827717	0.026444	0.0891795	0.144681	0.171272	0.267021
Otud4	0.594073	0.00882833	0.0277791	0.0606421	0.106383	0.116076	0.19539
Irf2	0.653382	0.00918582	0.0285006	0.0790725	0.131915	0.152356	0.23318
Cep290	0.630101	0.00935965	0.028965	0.06956	0.119149	0.136902	0.21727
Ubqln1	0.635389	0.00949383	0.0292512	0.0600476	0.106383	0.116223	0.182916
Frmd4a	0.6432	0.00960586	0.0294755	0.0796671	0.131915	0.172174	0.267683
Sesn3	0.633517	0.00960659	0.0294755	0.0802616	0.131915	0.153847	0.242847
Sipa1l3	0.619647	0.00996904	0.030406	0.0606421	0.106383	0.117585	0.189762
Tead1	0.629085	0.0101429	0.0308056	0.0606421	0.106383	0.113718	0.180767
Gnl2	0.62278	0.0111093	0.0328747	0.0576694	0.102128	0.112832	0.181175
Ppp3cc	0.652558	0.0114187	0.033465	0.0808561	0.131915	0.152968	0.234412
Guf1	0.615923	0.01164	0.0338925	0.0648038	0.110638	0.126684	0.205682
Akap12	0.654659	0.0122321	0.0353176	0.0677765	0.114894	0.125588	0.191837
Hbp1	0.657668	0.0127457	0.0364916	0.0743163	0.123404	0.150637	0.229047
Sp3	0.629219	0.0128634	0.0367136	0.0719382	0.119149	0.136721	0.217286
Tpt1	1.55299	0.013596	0.038256	0.24673	0.187234	0.540368	0.347952
Ptp4a2	0.632487	0.0138515	0.0387025	0.0689655	0.114894	0.133416	0.210939
Scaf4	0.649854	0.0138915	0.038784	0.0820452	0.131915	0.155521	0.239316
Cdkl3	0.641833	0.0139767	0.0389615	0.0653983	0.110638	0.123018	0.191667
Pank2	0.627545	0.01405	0.0391355	0.0689655	0.114894	0.134166	0.213796
Helq	0.61854	0.0152229	0.0415969	0.06956	0.114894	0.139626	0.225735
Sparcl1	1.82868	0.015288	0.0416296	0.121284	0.0680851	0.249402	0.136383
Cspg5	1.93661	0.015348	0.0416853	0.147444	0.093617	0.30877	0.159438
BC030336	0.645891	0.0157923	0.042475	0.06956	0.114894	0.134338	0.207988
Bcl2l13	0.652476	0.0160297	0.0429528	0.059453	0.102128	0.114212	0.175044
Col19a1	2.17078	0.016501	0.0437838	0.112961	0.0638298	0.226071	0.104143
Cd63	1.86715	0.0165103	0.0437838	0.147444	0.093617	0.30775	0.164823
Gm26745	0.636827	0.0171011	0.0448872	0.0600476	0.102128	0.116299	0.182623
Ltn1	0.625016	0.0189152	0.0485485	0.0642093	0.106383	0.114896	0.183828
Sntb2	0.651767	0.0190417	0.0486828	0.0671819	0.110638	0.126089	0.193456
Atl2	0.640475	0.0191631	0.0489422	0.0642093	0.106383	0.123439	0.19273
Ccdc64	0.653272	0.0192855	0.0491186	0.0636147	0.106383	0.124536	0.190635

[truncated: 6 more sheets: NEUC5 DEGs, NEUC4 DEGs, NEUC3 DEGs, NEUC2 DEGs, NEUC1 DEGs, NEUC0 DEGs]
