# Supplementary material for: Insights into the Pathobiology of GM1 Gangliosidosis from Single-Nucleus Transcriptomic Analysis of CNS Cells in a Mouse Model
Source: Int J Mol Sci. 2024 Sep 8;25(17):9712. doi: 10.3390/ijms25179712 (PMC11395632; doi:10.3390/ijms25179712)
Supplement: Supplementary file 1 [file ijms-25-09712-s001.zip › Supplementary Table S3.xlsx]

## Sheet: MG3 DEGs
	FC	P.value	FDR	pct1	pct2	mean_g1	mean_g2
Megf10	2.99021	2.01415e-06	0.0121977	0.622642	0.192771	0.921416	0.308145
Lancl1	7.76464	7.03202e-06	0.0141953	0.339623	0.0481928	0.459816	0.0592193
Dpp6	1.7231	6.36283e-06	0.0141953	0.90566	0.60241	2.10816	1.22347
Hibch	4.46548	5.07224e-05	0.0255979	0.339623	0.060241	0.432198	0.0967867
Btbd3	3.39003	3.4713e-05	0.0255979	0.471698	0.156627	0.740974	0.218574
A330015K06Rik	2.26469	2.67494e-05	0.0255979	0.698113	0.301205	1.23733	0.546358
6530403H02Rik	16.2518	4.08807e-05	0.0255979	0.226415	0.0120482	0.336598	0.0207114
Mitf	4.86701	2.32781e-05	0.0255979	0.358491	0.060241	0.525613	0.107995
Unc5b	3.99992	3.84317e-05	0.0255979	0.358491	0.060241	0.47852	0.119632
Sin3a	3.87524	1.90559e-05	0.0255979	0.433962	0.0963855	0.625745	0.161473
Snx1	2.89535	4.38218e-05	0.0255979	0.509434	0.144578	0.681953	0.235534
Tmem167	2.88982	4.94251e-05	0.0255979	0.490566	0.144578	0.676489	0.234094
St3gal5	2.91341	5.87866e-05	0.0273855	0.509434	0.168675	0.736825	0.252909
Lpgat1	2.34073	8.27193e-05	0.035782	0.660377	0.26506	1.11477	0.47625
Galntl6	0.490198	0.000103712	0.0377571	0.433962	0.686747	0.878679	1.7925
Fam213a	2039.81	0.000112224	0.0377571	0.169811	0	0.203981	0.0001
Dynll2	4.06109	0.000108928	0.0377571	0.320755	0.060241	0.37957	0.0934651
Glo1	1822.1	0.000112224	0.0377571	0.169811	0	0.18221	0.0001
Sec61a2	2.62508	0.000151896	0.0484149	0.490566	0.168675	0.647224	0.246554
Trpc4ap	3.34989	0.000288044	0.0495858	0.396226	0.120482	0.547384	0.163404
Trim46	1869.64	0.000286325	0.0495858	0.150943	0	0.186964	0.0001
Fam69a	4.39446	0.000237008	0.0495858	0.301887	0.060241	0.413284	0.0940465
Gna12	2.59531	0.000229958	0.0495858	0.471698	0.144578	0.641897	0.24733
Dctn1	3.03773	0.000237032	0.0495858	0.415094	0.120482	0.516516	0.170034
Scaf1	4.20308	0.000243684	0.0495858	0.301887	0.060241	0.38449	0.0914782
Pcsk6	3.95394	0.000287589	0.0495858	0.301887	0.060241	0.399709	0.101091
Dusp8	1693.52	0.000286325	0.0495858	0.150943	0	0.169352	0.0001
Ptges3	3.51134	0.000191055	0.0495858	0.339623	0.0722892	0.447404	0.127417
St3gal4	2.52811	0.000295209	0.0495858	0.509434	0.192771	0.731154	0.289209
Psme4	2.16459	0.000230988	0.0495858	0.641509	0.26506	0.991297	0.45796
Acot13	5.71716	0.000302952	0.0495858	0.245283	0.0361446	0.35074	0.0613487
Mboat1	3.91039	0.000242934	0.0495858	0.320755	0.0722892	0.39971	0.102217
Kcnq3	1.78836	0.000237168	0.0495858	0.849057	0.457831	1.6359	0.914749
Senp2	2.49979	0.000183626	0.0495858	0.471698	0.144578	0.616815	0.246747
Ttr	2041.37	0.000286325	0.0495858	0.150943	0	0.204137	0.0001
Fth1	1.57474	0.000216591	0.0495858	0.943396	0.662651	2.32584	1.47697
Klf9	2.97818	0.000269451	0.0495858	0.415094	0.13253	0.556769	0.18695

## Sheet: MG2 DEGs
	FC	P.value	FDR	pct1	pct2	mean_g1	mean_g2
Oxt	0.000470688	1.05994e-06	0.00548412	0	0.118881	0.0001	0.212455
Ckb	0.553002	7.62496e-06	0.0131505	0.356021	0.566434	0.64308	1.16289
Cntn3	2.25382	1.63555e-05	0.0211558	0.413613	0.195804	0.823346	0.365311
Aff3	4.09244	6.44872e-05	0.036483	0.209424	0.0559441	0.335919	0.0820828
Cnot3	2.32075	7.27613e-05	0.036483	0.340314	0.13986	0.594824	0.256307
Hepacam	0.562195	7.62679e-05	0.036483	0.303665	0.48951	0.538623	0.958072
Prkg1	2.87886	5.83988e-05	0.036483	0.282723	0.104895	0.554689	0.192677
H2-D1	3.2132	0.000103787	0.0413071	0.230366	0.0699301	0.389705	0.121283

## Sheet: MG1 DEGs
	FC	P.value	FDR	pct1	pct2	mean_g1	mean_g2
Tcf4	1.77971	4.10473e-29	1.47257e-25	0.907143	0.650155	2.2383	1.25768
Zeb2	1.63662	1.14417e-25	2.73646e-22	0.907143	0.696594	2.13888	1.30689
Cntnap2	0.599789	3.24857e-22	4.6617e-19	0.667857	0.907121	1.72042	2.86838
Gm28376	2.41798	6.18909e-22	7.40113e-19	0.689286	0.368421	1.57229	0.65025
Grin2a	1.64941	4.72505e-21	4.84317e-18	0.810714	0.643963	2.15628	1.3073
Grid2	0.61838	1.16439e-19	1.04431e-16	0.660714	0.882353	1.45388	2.35111
4930509J09Rik	3.51864	7.3441e-19	5.85488e-16	0.482143	0.160991	0.892855	0.25375
C1ql3	3.82645	8.7129e-19	6.25151e-16	0.45	0.130031	0.740742	0.193585
Sgcz	0.56808	2.36145e-18	1.54031e-15	0.560714	0.820433	1.38963	2.44618
Agbl4	0.558312	6.35383e-18	3.79906e-15	0.525	0.798762	0.966593	1.73128
Tanc1	4.30936	3.12335e-17	1.72385e-14	0.385714	0.0990712	0.576122	0.133691
Stxbp6	2.78986	4.73835e-17	2.4284e-14	0.532143	0.23839	0.99199	0.35557
Nfib	2.25773	5.11655e-17	2.44742e-14	0.657143	0.303406	1.23053	0.54503
Usp29	0.49878	7.28813e-17	3.26827e-14	0.425	0.684211	0.668297	1.33986
Cdh18	0.469524	3.27517e-16	1.38231e-13	0.367857	0.668731	0.728955	1.55254
Iqgap2	4.65862	3.57338e-16	1.42439e-13	0.364286	0.0990712	0.562214	0.120683
Slit3	2.02467	1.54431e-15	5.8318e-13	0.653571	0.383901	1.41989	0.701293
Lhfpl3	0.494282	2.19934e-15	7.89014e-13	0.339286	0.650155	0.670754	1.35703
Gabrg3	0.535093	2.33753e-15	7.98656e-13	0.446429	0.739938	0.904659	1.69066
Galntl6	0.512138	2.86709e-15	9.35061e-13	0.410714	0.718266	0.974767	1.90333
Jph1	3.69455	3.39573e-15	1.05932e-12	0.389286	0.117647	0.587901	0.159127
Gm20754	2.40131	4.42003e-15	1.32141e-12	0.564286	0.287926	1.10251	0.459129
Rmst	0.286196	5.57981e-15	1.60141e-12	0.142857	0.421053	0.244924	0.855791
Erdr1	8.52543	7.76139e-15	2.14185e-12	0.228571	0.0216718	0.302584	0.0354919
Glis3	4.37001	1.06426e-14	2.82816e-12	0.328571	0.0804954	0.547904	0.125378
Slc24a2	1.53043	1.2639e-14	3.23875e-12	0.807143	0.650155	1.90487	1.24466
Clstn2	1.90218	1.66633e-14	3.9853e-12	0.682143	0.439628	1.40207	0.737088
Mast3	2.88788	3.91724e-14	8.7832e-12	0.442857	0.167183	0.676286	0.234181
Gria4	0.641102	6.2686e-14	1.32286e-11	0.614286	0.826625	1.19204	1.85936
Gm44151	2.07593	1.8634e-13	3.81996e-11	0.592857	0.334365	1.00633	0.484758
St6galnac3	2.09653	2.77663e-13	5.38441e-11	0.585714	0.328173	1.05258	0.502057
4930555F03Rik	0.3323	1.01219e-12	1.86217e-10	0.146429	0.408669	0.262917	0.791204
Dpp10	0.573413	1.97006e-12	3.28726e-10	0.457143	0.705882	0.909559	1.58622
Prox1	4.31737	1.93239e-12	3.28726e-10	0.289286	0.0743034	0.408429	0.0946015
Gm26905	0.489429	1.9207e-12	3.28726e-10	0.271429	0.572755	0.562023	1.14832
St18	2.53294	2.97215e-12	4.84663e-10	0.446429	0.185759	0.890691	0.351644
Synpr	2.59547	3.51007e-12	5.59662e-10	0.45	0.20743	0.843124	0.324844
Itga8	5.1512	4.77162e-12	7.44269e-10	0.246429	0.0495356	0.362251	0.0703235
Plekhg5	3.79562	7.77936e-12	1.16285e-09	0.314286	0.0990712	0.450691	0.11874
Neat1	2.89117	7.75685e-12	1.16285e-09	0.396429	0.164087	0.721283	0.249478
Hs3st5	0.346766	1.07565e-11	1.57506e-09	0.153571	0.399381	0.223834	0.645489
Gpc4	9.99007	1.48837e-11	2.13581e-09	0.178571	0.0185759	0.241201	0.0241441
Gap43	0.380285	2.67095e-11	3.68539e-09	0.178571	0.417957	0.235059	0.618111
Pgbd5	3.07868	3.27356e-11	4.34959e-09	0.332143	0.111455	0.449118	0.14588
Fnbp1l	0.471565	3.77539e-11	4.83722e-09	0.246429	0.50774	0.365411	0.774889
RP24-274B19.1	0.484916	3.7179e-11	4.83722e-09	0.292857	0.529412	0.381253	0.786225
Msra	1.84968	4.40704e-11	5.54745e-09	0.617857	0.356037	1.03681	0.560535
Chst9	3.75893	4.71129e-11	5.63391e-09	0.260714	0.0619195	0.406096	0.108035
Slit1	2.98316	4.68358e-11	5.63391e-09	0.357143	0.136223	0.535173	0.179398
Galnt13	0.598865	5.12709e-11	6.03063e-09	0.478571	0.696594	0.819267	1.36803
Btbd9	1.59837	5.38443e-11	6.23118e-09	0.714286	0.541796	1.30414	0.815923
Tmem91	0.295123	6.61069e-11	7.52885e-09	0.107143	0.325077	0.145125	0.491746
Resp18	0.384879	7.13335e-11	7.99715e-09	0.160714	0.402477	0.221601	0.575768
Shisa6	2.35648	1.06412e-10	1.15683e-08	0.439286	0.204334	0.731652	0.310484
Mag	2.85479	1.20384e-10	1.28918e-08	0.35	0.133127	0.560971	0.196502
Avp	0.000474505	1.52905e-10	1.61337e-08	0	0.136223	0.0001	0.210746
Gpc6	0.504073	1.59504e-10	1.63492e-08	0.339286	0.560372	0.606591	1.20338
Zbtb16	3.67957	1.58088e-10	1.63492e-08	0.271429	0.0773994	0.365676	0.0993802
Cyp7b1	3.04468	2.40518e-10	2.39683e-08	0.339286	0.130031	0.500114	0.164258
Mical2	2.2771	3.40324e-10	3.34497e-08	0.439286	0.210526	0.682846	0.299875
Tmem108	1.78173	4.02721e-10	3.90476e-08	0.610714	0.383901	1.14001	0.639831
Olfm1	2.05458	4.64227e-10	4.44111e-08	0.496429	0.256966	0.757285	0.368584
Cdh9	2.353	5.01967e-10	4.73896e-08	0.417857	0.19195	0.714891	0.303821
4921534H16Rik	2.72654	5.32386e-10	4.96087e-08	0.353571	0.142415	0.551978	0.202446
Chrd	3.76601	5.79949e-10	5.33479e-08	0.25	0.0681115	0.345435	0.0917244
Mbp	2.05157	6.01532e-10	5.46328e-08	0.510714	0.291022	1.00736	0.491016
Kcnj6	2.05555	6.20045e-10	5.56103e-08	0.5	0.281734	0.804708	0.391481
Sema5a	2.67486	6.45224e-10	5.71541e-08	0.371429	0.170279	0.632061	0.236297
Il1rap	2.13099	8.41031e-10	7.27036e-08	0.471429	0.25387	0.777151	0.36469
Zfpm2	1.80298	1.05206e-09	8.98634e-08	0.575	0.325077	1.13746	0.630877
Pigk	1.59424	1.12975e-09	9.31718e-08	0.682143	0.504644	1.35802	0.851824
Ahcyl2	1.65975	1.11824e-09	9.31718e-08	0.646429	0.486068	1.20356	0.725148
Slc35f1	0.604492	1.11293e-09	9.31718e-08	0.425	0.674923	0.747787	1.23705
Ust	2.76435	1.17627e-09	9.59062e-08	0.335714	0.130031	0.495967	0.179415
Ppp2r2b	0.658502	1.20715e-09	9.73177e-08	0.539286	0.773994	0.988737	1.50149
Gm5087	5.84059	1.24738e-09	9.94439e-08	0.175	0.0278638	0.252405	0.0432157
4921511C10Rik	2.41462	1.29617e-09	1.02198e-07	0.389286	0.182663	0.597451	0.247431
Cit	0.518754	1.31412e-09	1.02487e-07	0.289286	0.535604	0.445115	0.858046
Htr2c	0.404872	1.49161e-09	1.13854e-07	0.178571	0.399381	0.32506	0.80287
Adarb2	1.71988	1.56895e-09	1.18497e-07	0.6	0.349845	1.3891	0.807672
Peg3	0.57317	1.78914e-09	1.3372e-07	0.396429	0.597523	0.583899	1.01872
Klhl1	0.244126	2.10236e-09	1.52368e-07	0.075	0.25387	0.105178	0.430836
St6galnac5	1.83834	2.77011e-09	1.98755e-07	0.557143	0.331269	0.940136	0.511405
Rbms3	0.467276	3.38755e-09	2.4065e-07	0.235714	0.448916	0.376812	0.806402
Cntn4	0.62723	3.67074e-09	2.55704e-07	0.467857	0.696594	1.01085	1.61161
Ckb	0.609149	4.46545e-09	3.08073e-07	0.446429	0.643963	0.645443	1.05958
Gm28905	0.430424	5.49944e-09	3.7225e-07	0.175	0.390093	0.277395	0.644469
Brd9	1.58898	6.32185e-09	4.23919e-07	0.685714	0.47678	1.13847	0.716479
Ccbe1	5.22838	7.58581e-09	5.03964e-07	0.185714	0.0402477	0.262154	0.0501405
1700047M11Rik	3.95556	7.94379e-09	5.22905e-07	0.221429	0.0619195	0.345028	0.0872262
Sphkap	1.9636	8.25777e-09	5.38632e-07	0.475	0.263158	0.792699	0.403696
Faah	3.23011	1.00198e-08	6.41893e-07	0.246429	0.0773994	0.316367	0.0979432
Mgat4c	0.604111	1.09306e-08	6.94042e-07	0.396429	0.640867	0.913121	1.51151
4930419G24Rik	1.88191	1.28449e-08	8.08442e-07	0.510714	0.297214	0.90652	0.481701
Neurod2	9.84796	1.36751e-08	8.5321e-07	0.139286	0.0185759	0.179372	0.0182141
Pdzrn4	0.530996	1.41503e-08	8.75246e-07	0.328571	0.526316	0.505982	0.952893
Gm37459	2.27329	1.93798e-08	1.16849e-06	0.389286	0.195046	0.624673	0.274788
Dgkh	1.77635	2.17266e-08	1.29907e-06	0.546429	0.356037	0.884137	0.497728
Nhs	0.355324	2.21525e-08	1.31359e-06	0.121429	0.306502	0.163629	0.460507
Rasl10a	4.12617	2.54161e-08	1.49476e-06	0.2	0.0526316	0.26722	0.0647622
A230006K03Rik	0.625906	3.25935e-08	1.90129e-06	0.425	0.628483	0.700253	1.11878
Camk2d	0.631524	4.15395e-08	2.36916e-06	0.460714	0.637771	0.699219	1.10719
Arhgef25	2.41625	4.16047e-08	2.36916e-06	0.325	0.136223	0.444636	0.184019
Plcb4	0.494061	4.32708e-08	2.44463e-06	0.235714	0.439628	0.346	0.700319
Cdh7	0.286602	4.50146e-08	2.52328e-06	0.0785714	0.241486	0.0985035	0.343694
Slc30a3	4.43951	4.55577e-08	2.53392e-06	0.171429	0.0371517	0.223948	0.0504443
Arhgap23	2.3416	4.89388e-08	2.68043e-06	0.346429	0.164087	0.509255	0.217482
Tac1	0.252867	4.85917e-08	2.68043e-06	0.0642857	0.219814	0.0848058	0.335377
Lmo3	2.3665	5.12248e-08	2.76344e-06	0.339286	0.154799	0.5074	0.21441
Lgi1	1.88729	5.35416e-08	2.86688e-06	0.482143	0.26935	0.710871	0.376663
Gm26691	0.460469	5.51917e-08	2.93334e-06	0.203571	0.396285	0.284315	0.617447
Ankrd55	0.1997	5.72423e-08	3.01995e-06	0.0464286	0.188854	0.0524754	0.262771
Epha7	1.7739	6.01247e-08	3.12605e-06	0.532143	0.346749	0.907547	0.511612
Ak5	1.77237	6.12982e-08	3.16413e-06	0.514286	0.325077	0.843995	0.476196
Slc17a7	2.16814	6.5335e-08	3.34842e-06	0.35	0.148607	0.49466	0.228149
Ubb	0.620555	6.6795e-08	3.39896e-06	0.425	0.634675	0.654361	1.05448
Ntng2	4.52706	6.81647e-08	3.43333e-06	0.182143	0.0464396	0.238209	0.052619
Tmem178	2.78612	6.84274e-08	3.43333e-06	0.285714	0.117647	0.406921	0.146053
Smoc2	5.35524	8.0662e-08	3.96404e-06	0.15	0.0278638	0.193234	0.0360831
Tmem130	0.51034	8.79724e-08	4.29389e-06	0.246429	0.442724	0.324184	0.635232
Arhgap26	0.658124	1.05561e-07	5.11756e-06	0.492857	0.687307	0.824786	1.25324
RP23-231J2.1	0.347534	1.08531e-07	5.1914e-06	0.107143	0.278638	0.205194	0.590429
Cdh20	1.98344	1.10057e-07	5.22954e-06	0.392857	0.188854	0.637408	0.321365
Sorcs1	0.581687	1.10822e-07	5.23125e-06	0.378571	0.560372	0.616954	1.06063
Scg5	0.615834	1.15752e-07	5.39301e-06	0.4	0.591331	0.562719	0.913751
Scn9a	0.449656	1.18921e-07	5.48545e-06	0.2	0.383901	0.288939	0.642578
A230001M10Rik	4.30056	1.19266e-07	5.48545e-06	0.175	0.0433437	0.22847	0.0531256
Hmgcll1	0.47632	1.26167e-07	5.7294e-06	0.210714	0.396285	0.27408	0.575412
Usp9x	0.603377	1.33901e-07	6.04239e-06	0.357143	0.566563	0.502287	0.832459
Cpne6	2.5451	1.43241e-07	6.35889e-06	0.285714	0.114551	0.407782	0.160223
Grik4	2.02306	1.49245e-07	6.52946e-06	0.410714	0.235294	0.655732	0.32413
Acp6	4.22009	1.51052e-07	6.55634e-06	0.164286	0.0371517	0.20823	0.0493426
Dscaml1	1.62772	1.51687e-07	6.55634e-06	0.585714	0.390093	0.982534	0.603628
Penk	0.348576	1.62199e-07	6.96874e-06	0.0857143	0.250774	0.141727	0.406589
Cntnap4	0.441286	1.69525e-07	7.24014e-06	0.15	0.337461	0.229963	0.521121
Ppm1e	1.55652	1.75951e-07	7.47011e-06	0.621429	0.427245	1.03245	0.663309
Ankfn1	0.158262	1.85444e-07	7.82684e-06	0.0321429	0.157895	0.0444362	0.280776
Ttr	2.9613	1.90126e-07	7.97749e-06	0.25	0.0928793	0.370518	0.12512
Mmd2	2.94023	1.97697e-07	8.24695e-06	0.214286	0.0650155	0.287399	0.0977473
Rcan2	0.499622	1.99206e-07	8.26189e-06	0.246429	0.424149	0.322089	0.644665
Scg2	0.51815	2.5242e-07	1.03492e-05	0.225	0.427245	0.334942	0.646419
Nova1	0.512094	2.93676e-07	1.19047e-05	0.257143	0.436533	0.365078	0.712913
Nipal2	0.375246	3.0528e-07	1.22368e-05	0.128571	0.291022	0.147361	0.392706
Epb41l4b	0.36333	3.04764e-07	1.22368e-05	0.0964286	0.260062	0.126872	0.349192
Gnas	0.619974	3.69603e-07	1.47328e-05	0.439286	0.588235	0.63026	1.01659
Trpc6	2.50436	3.74666e-07	1.48521e-05	0.289286	0.126935	0.441712	0.176377
Ptpn5	0.483929	3.97328e-07	1.56639e-05	0.207143	0.380805	0.264533	0.546637
Gm13629	0.417346	4.29695e-07	1.67616e-05	0.146429	0.315789	0.203764	0.488237
Adamts17	2.39214	4.29846e-07	1.67616e-05	0.307143	0.145511	0.438241	0.1832
Sez6l	1.95117	4.72323e-07	1.81226e-05	0.403571	0.216718	0.578021	0.296243
Pld5	0.357551	5.46632e-07	2.07518e-05	0.0928571	0.247678	0.143144	0.400346
Nyap2	0.556372	5.70707e-07	2.15517e-05	0.3	0.47678	0.425446	0.764678
Zfp536	1.90152	6.14618e-07	2.30884e-05	0.414286	0.229102	0.651925	0.342845
Prkag2	1.78862	6.87118e-07	2.56749e-05	0.464286	0.312693	0.740252	0.413868
Nap1l5	0.492091	6.90628e-07	2.56749e-05	0.214286	0.390093	0.283782	0.576687
Rnf112	1.8201	7.4275e-07	2.73294e-05	0.428571	0.229102	0.590488	0.324426
2210408I21Rik	0.562315	7.87745e-07	2.88371e-05	0.307143	0.47678	0.416254	0.74025
Sdk1	0.491974	8.43598e-07	3.05698e-05	0.228571	0.399381	0.342582	0.696341
Eya1	7.07556	9.1236e-07	3.28954e-05	0.110714	0.0154799	0.154829	0.0218822
Kcnc2	0.527686	9.52371e-07	3.41663e-05	0.246429	0.430341	0.461794	0.875131
Mir124-2hg	0.477867	9.73206e-07	3.47401e-05	0.185714	0.356037	0.243832	0.51025
Cacna2d2	0.437115	1.11067e-06	3.94507e-05	0.125	0.287926	0.178414	0.408162
Vat1l	0.34824	1.13243e-06	4.00254e-05	0.0892857	0.235294	0.111703	0.320766
Neto2	0.378365	1.21708e-06	4.2675e-05	0.110714	0.263158	0.145954	0.385749
Rab3c	0.597912	1.27252e-06	4.4146e-05	0.342857	0.517028	0.500761	0.837517
Slc8a3	0.465722	1.3405e-06	4.60194e-05	0.182143	0.346749	0.225023	0.48317
Arhgap18	0.457649	1.3695e-06	4.67914e-05	0.15	0.315789	0.196265	0.428855
Enpp2	1.99169	1.41161e-06	4.78883e-05	0.357143	0.185759	0.596933	0.299712
Pcdh15	0.651361	1.60503e-06	5.38135e-05	0.453571	0.603715	0.968288	1.48656
Rapgef2	1.57039	1.68376e-06	5.61905e-05	0.564286	0.408669	0.875622	0.557584
Wbscr17	1.56535	1.71372e-06	5.69257e-05	0.575	0.433437	1.04789	0.669432
Gm30382	0.416798	1.75037e-06	5.78751e-05	0.110714	0.266254	0.168355	0.403925
Rgs9	0.410066	1.83077e-06	6.02557e-05	0.114286	0.26935	0.190105	0.463596
Prr5l	2.14861	1.92072e-06	6.29278e-05	0.328571	0.170279	0.591691	0.275383
Adcy10	3.03998	1.95901e-06	6.38905e-05	0.189286	0.0619195	0.244218	0.0803355
Sbf1	2.42113	1.99699e-06	6.48344e-05	0.253571	0.105263	0.321174	0.132654
Kcnk2	0.5447	2.1485e-06	6.91278e-05	0.260714	0.433437	0.401499	0.737101
Nell2	1.50637	2.38423e-06	7.63699e-05	0.6	0.414861	1.00519	0.667289
Zfp612	0.397125	2.42568e-06	7.73524e-05	0.103571	0.250774	0.125492	0.316003
Kctd8	0.468014	2.47226e-06	7.84889e-05	0.164286	0.328173	0.250856	0.536002
Gm11418	0.454198	2.5388e-06	8.02461e-05	0.157143	0.315789	0.207901	0.457732
Ptprk	1.57055	3.0094e-06	9.47036e-05	0.532143	0.328173	0.877663	0.558826
Dner	0.513626	3.09666e-06	9.7024e-05	0.196429	0.365325	0.288312	0.561327
Gulp1	0.138482	3.14644e-06	9.81553e-05	0.0178571	0.114551	0.0235563	0.170103
Fam19a1	1.55614	3.27167e-06	0.000101182	0.546429	0.346749	1.21344	0.779772
Mog	2.15346	3.48958e-06	0.000106999	0.296429	0.142415	0.44909	0.208544
Ank	1.68268	3.51057e-06	0.000107185	0.475	0.297214	0.678193	0.403042
Zfp608	1.74204	3.6462e-06	0.000110854	0.446429	0.278638	0.65385	0.375336
Epha4	1.66874	4.05866e-06	0.000121337	0.471429	0.30031	0.721778	0.43253
Pde1c	0.368962	4.38884e-06	0.000130664	0.110714	0.247678	0.147673	0.40024
Zc2hc1a	0.442678	4.59663e-06	0.000135167	0.139286	0.291022	0.166774	0.376739
Sez6l2	1.90778	4.62275e-06	0.000135381	0.357143	0.188854	0.466975	0.244774
1810062O18Rik	3.07313	4.83026e-06	0.000140883	0.192857	0.0712074	0.250003	0.0813513
Plcxd3	0.490942	4.91272e-06	0.000142708	0.175	0.334365	0.251149	0.511565
Kcnj9	2.50021	5.13743e-06	0.000148633	0.196429	0.0681115	0.242399	0.0969514
Prdm5	3.27904	5.62496e-06	0.000162085	0.167857	0.0526316	0.212384	0.06477
Baiap3	0.220404	6.00559e-06	0.00017236	0.0357143	0.142415	0.0469751	0.213132
Gm13905	6.01076	6.15953e-06	0.000175375	0.110714	0.0216718	0.136228	0.0226641
Plxna4os3	1.96863	6.23379e-06	0.000176788	0.332143	0.176471	0.460495	0.233916
Gm16267	3.22696	6.37101e-06	0.000179968	0.157143	0.0464396	0.204038	0.0632293
Adgrl2	0.501653	6.49012e-06	0.000182614	0.232143	0.368421	0.284683	0.567489
Cacna1h	3.08365	6.76756e-06	0.000189677	0.171429	0.0557276	0.224872	0.0729237
Dach1	0.381224	6.97331e-06	0.000193928	0.107143	0.241486	0.167848	0.440287
Fhit	0.604559	7.77879e-06	0.000213634	0.317857	0.479876	0.460159	0.761148
Unc13c	0.517587	7.80098e-06	0.000213634	0.192857	0.349845	0.343872	0.664374
Grin3a	0.501054	8.2299e-06	0.000222523	0.164286	0.318885	0.244566	0.488103
Klhl2	1.54356	8.3359e-06	0.000224008	0.532143	0.365325	0.804133	0.520961
Cdh4	0.447454	8.52732e-06	0.000228297	0.139286	0.28483	0.199977	0.446923
Ndn	0.227741	8.71247e-06	0.000232387	0.0357143	0.139319	0.0430092	0.188852
Tubb3	0.272771	8.90398e-06	0.000235742	0.0428571	0.151703	0.0573901	0.210396
Cpt1c	1.75526	9.00979e-06	0.000237431	0.417857	0.247678	0.582975	0.332131
Ankrd33b	2.39392	9.15964e-06	0.000238983	0.225	0.0928793	0.306802	0.128159
Gm42413	2.24185	1.04484e-05	0.000271621	0.275	0.136223	0.393815	0.175665
Ptk2b	1.75647	1.0523e-05	0.000272572	0.421429	0.26935	0.652331	0.371387
Fam19a2	1.53961	1.06622e-05	0.000274199	0.532143	0.362229	1.04619	0.679518
Gm9968	3.01655	1.12332e-05	0.00028785	0.171429	0.0588235	0.218624	0.0724746
Cobll1	2.99197	1.17401e-05	0.000298732	0.175	0.0619195	0.234064	0.0782309
Gm3235	3.0629	1.22905e-05	0.000310509	0.157143	0.0495356	0.198756	0.0648916
Aspa	2.15977	1.25795e-05	0.000316693	0.271429	0.130031	0.451359	0.208985
Pip5k1b	1.9268	1.27042e-05	0.000317604	0.346429	0.201238	0.533313	0.276787
Dzank1	0.540904	1.29843e-05	0.00032348	0.210714	0.371517	0.272295	0.503406
Dgkg	1.70093	1.31071e-05	0.00032541	0.432143	0.272446	0.666046	0.391577
Spon1	1.92551	1.34835e-05	0.000332873	0.332143	0.182663	0.510189	0.264963
Zhx2	2.80309	1.35005e-05	0.000332873	0.175	0.0619195	0.231832	0.0827059
Grb10	0.507481	1.37197e-05	0.000337119	0.2	0.346749	0.244614	0.482016
Map7	1.53601	1.4098e-05	0.000345232	0.542857	0.377709	0.834509	0.543298
Bend6	0.545773	1.5493e-05	0.000378103	0.232143	0.383901	0.304205	0.557384
1500035N22Rik	2.32815	1.56178e-05	0.000379857	0.225	0.0959752	0.302999	0.130146
Snx32	1.62137	1.6132e-05	0.000391037	0.475	0.303406	0.669589	0.412979
Syt7	1.63618	1.63208e-05	0.000394281	0.442857	0.275542	0.644295	0.393779
Miat	1.60277	1.74399e-05	0.000419904	0.489286	0.325077	0.737844	0.460355
Gprc5b	2.96537	1.75338e-05	0.000420752	0.167857	0.0588235	0.226658	0.0764348
Gabrg1	0.235869	1.76631e-05	0.000422442	0.0392857	0.139319	0.0424305	0.17989
Smad1	0.373074	1.89125e-05	0.000450821	0.0857143	0.20743	0.0989853	0.265324
Stmn3	0.63297	1.90666e-05	0.00045299	0.332143	0.486068	0.451813	0.713798
Ksr1	2.2116	1.93445e-05	0.000458075	0.253571	0.120743	0.331305	0.149803
Alk	0.445742	2.08851e-05	0.00049293	0.146429	0.281734	0.208931	0.468727
Pstpip2	2.4727	2.10559e-05	0.000495332	0.2	0.0804954	0.259167	0.104811
Kcnip1	0.48117	2.12531e-05	0.000498337	0.15	0.291022	0.232029	0.482218
Stmn2	0.576973	2.16192e-05	0.000503629	0.271429	0.414861	0.355884	0.616812
Zdbf2	0.273362	2.17309e-05	0.000504593	0.05	0.154799	0.057858	0.211654
Hs6st2	0.503471	2.19474e-05	0.000507976	0.192857	0.331269	0.248237	0.493052
Fstl5	0.469297	2.30088e-05	0.000526958	0.178571	0.315789	0.270048	0.575431
Snrpn	0.576265	2.3008e-05	0.000526958	0.3	0.430341	0.396512	0.688073
Rp9	0.486441	2.30613e-05	0.000526958	0.167857	0.303406	0.197041	0.405066
Neurod6	3.7469	2.34435e-05	0.000533991	0.135714	0.0402477	0.187739	0.0501052
Runx1t1	0.630773	2.39368e-05	0.000541787	0.321429	0.489164	0.512842	0.813038
Cntn6	0.579085	2.48908e-05	0.000561607	0.232143	0.393189	0.374598	0.646879
Tead1	2.14922	2.53633e-05	0.000570476	0.260714	0.130031	0.380379	0.176985
Elavl2	0.569298	2.71487e-05	0.000606829	0.25	0.399381	0.380394	0.668181
Zcchc18	0.608941	2.77537e-05	0.000618425	0.307143	0.455108	0.409183	0.671958
Lyst	1.58303	2.83226e-05	0.000628498	0.475	0.328173	0.711129	0.44922
Mobp	2.19993	2.88823e-05	0.000637633	0.246429	0.117647	0.377905	0.17178
Hk2	1.50403	2.91717e-05	0.000642046	0.532143	0.371517	0.842675	0.560279
Gfod1	1.82451	3.0223e-05	0.00066315	0.353571	0.20743	0.489295	0.268179
Tmsb10	0.366216	3.14884e-05	0.000686715	0.0714286	0.185759	0.0889648	0.24293
Glp2r	2.01181	3.1728e-05	0.000689843	0.275	0.139319	0.377685	0.187734
Gm15398	0.587181	3.31887e-05	0.000716707	0.275	0.427245	0.512026	0.872008
Ndufb9	0.531949	3.32632e-05	0.000716707	0.167857	0.315789	0.226611	0.426001
Snrpf	1.85735	3.48129e-05	0.00074562	0.289286	0.142415	0.375138	0.201975
Ccnjl	3.96911	3.68119e-05	0.000783756	0.117857	0.0309598	0.139091	0.0350433
Camkk1	3.22416	3.69542e-05	0.000784457	0.125	0.0340557	0.146524	0.0454456
Gm36388	0.404643	3.75812e-05	0.000795414	0.0928571	0.213622	0.118316	0.292395
Adcy1	1.95432	3.89496e-05	0.000821951	0.296429	0.157895	0.395261	0.20225
Arhgef10	2.62664	3.94498e-05	0.000827639	0.160714	0.0557276	0.204097	0.0777027
Fhod3	0.520301	4.22174e-05	0.000880724	0.167857	0.306502	0.23201	0.445915
Pitpnm2	1.87791	4.58689e-05	0.000943006	0.310714	0.173375	0.441674	0.235195
Slc7a14	1.74416	4.63514e-05	0.000944805	0.375	0.232198	0.540457	0.309867
Gabra3	0.490586	4.78592e-05	0.000967296	0.142857	0.275542	0.184458	0.375995
Tmem163	0.440462	4.8634e-05	0.000980194	0.110714	0.232198	0.159912	0.363056
RP24-127M20.8	2.24846	4.89198e-05	0.000983193	0.232143	0.111455	0.311266	0.138436
Gm12064	2.37119	4.97397e-05	0.000996879	0.203571	0.0866873	0.266996	0.1126
Kif13b	1.54471	5.07924e-05	0.00101232	0.478571	0.318885	0.674316	0.436533
Nxph1	0.549305	5.0977e-05	0.00101319	0.203571	0.349845	0.445007	0.810126
Ppp1r2	0.587046	5.27014e-05	0.00104456	0.232143	0.377709	0.300673	0.512179
Zfp804a	0.653971	5.32623e-05	0.00105142	0.353571	0.513932	0.58902	0.900681
Csf3r	1.62795	5.33404e-05	0.00105142	0.417857	0.272446	0.606625	0.372631
Gm13963	2.41372	5.40319e-05	0.00105923	0.203571	0.0897833	0.282614	0.117086
A930011G23Rik	0.57618	5.56366e-05	0.00108772	0.25	0.393189	0.346929	0.602119
Myo1e	2.81014	5.5883e-05	0.00108927	0.164286	0.0619195	0.219229	0.0780134
Btbd11	0.46731	5.60195e-05	0.00108927	0.0964286	0.22291	0.140071	0.299738
Slc4a4	1.51988	5.88622e-05	0.00114145	0.457143	0.281734	0.809091	0.532339
Camta2	1.93693	5.98011e-05	0.00115653	0.275	0.142415	0.348848	0.180103
Gm26565	2.1103	6.04096e-05	0.00116516	0.232143	0.108359	0.306363	0.145175
Cnot3	1.58034	6.06779e-05	0.0011672	0.439286	0.278638	0.641511	0.405933
Sh3bp5	1.94834	6.18703e-05	0.00118695	0.275	0.145511	0.350268	0.179777
Fam163b	3.37333	6.31034e-05	0.00120738	0.125	0.0371517	0.151748	0.0449844
Tox3	0.355489	6.48617e-05	0.00123444	0.0892857	0.198142	0.10117	0.284594
Dpf3	2.37549	6.69115e-05	0.00127008	0.178571	0.0712074	0.234754	0.0988235
Plekha6	0.557192	6.75205e-05	0.00127826	0.182143	0.321981	0.231034	0.414641
Ptprt	0.652573	6.80215e-05	0.00128008	0.325	0.489164	0.609975	0.934724
Gjc3	2.01253	6.81519e-05	0.00128008	0.246429	0.120743	0.380559	0.189095
Cdk19	1.53842	6.80163e-05	0.00128008	0.471429	0.306502	0.673411	0.437728
Foxp2	0.523641	7.05373e-05	0.00131798	0.192857	0.328173	0.345939	0.660641
Kctd4	2.22727	7.17446e-05	0.00133706	0.192857	0.0804954	0.224127	0.100629
Mttp	0.469527	7.21816e-05	0.00133825	0.164286	0.28483	0.198565	0.422904
Zfp462	0.61021	7.46696e-05	0.00138081	0.271429	0.417957	0.378262	0.619889
Prepl	0.49817	7.54501e-05	0.00139166	0.15	0.281734	0.187252	0.37588
Tvp23b	0.367917	7.66741e-05	0.00141061	0.0428571	0.139319	0.0633191	0.172102
Lix1	2.28487	7.70706e-05	0.00141428	0.192857	0.0804954	0.240507	0.105261
Eef1a2	0.310623	7.81496e-05	0.00143042	0.0428571	0.136223	0.0560349	0.180395
Dchs2	0.276531	8.04544e-05	0.00146886	0.025	0.108359	0.0384844	0.139169
Map2k6	1.68587	8.1433e-05	0.00148137	0.360714	0.210526	0.494857	0.293532
Lhfpl2	1.8124	8.15526e-05	0.00148137	0.332143	0.198142	0.480819	0.265293
Wasf1	1.6116	8.31468e-05	0.00150651	0.428571	0.291022	0.611242	0.379277
Pdcd7	0.465449	8.44131e-05	0.00152177	0.142857	0.263158	0.180719	0.388268
Gm20721	0.338991	8.42135e-05	0.00152177	0.0607143	0.160991	0.072614	0.214206
Sat1	1.53451	8.66235e-05	0.0015577	0.471429	0.315789	0.688522	0.448691
Elavl4	0.600843	8.69607e-05	0.00155986	0.235714	0.390093	0.336446	0.559957
Gm9801	0.553861	8.93681e-05	0.0015926	0.203571	0.337461	0.259982	0.469399
Gm16083	0.395792	8.94519e-05	0.0015926	0.075	0.182663	0.0985604	0.249021
Arhgap6	0.370927	9.15587e-05	0.00162206	0.0821429	0.188854	0.111948	0.301806
Nrsn2	0.304937	9.41158e-05	0.00165917	0.0392857	0.130031	0.0535643	0.175657
Cald1	2.02546	9.65399e-05	0.00169773	0.235714	0.114551	0.352236	0.173904
Dnajc10	0.502626	0.00010435	0.00181725	0.160714	0.28483	0.191868	0.381732
Rtl1	0.484417	0.000107289	0.00186392	0.146429	0.266254	0.171063	0.353133
Crtac1	2.06149	0.000112953	0.00195759	0.232143	0.114551	0.319602	0.155034
Nptx1	2.22601	0.000117352	0.00202891	0.192857	0.0835913	0.245031	0.110076
Strip2	0.286388	0.000118682	0.00204304	0.0464286	0.136223	0.0512453	0.178936
Erlin1	0.343027	0.000118739	0.00204304	0.0714286	0.170279	0.0786008	0.229139
Rab31	1.56407	0.000119274	0.00204734	0.439286	0.294118	0.646499	0.413343
Cpeb1	1.79519	0.000120063	0.00205597	0.307143	0.173375	0.401994	0.223928
Zfp618	0.320853	0.000122143	0.00208166	0.05	0.142415	0.0561269	0.17493
Vgll4	1.69171	0.000124201	0.00211172	0.375	0.241486	0.53862	0.318388
Cacng8	1.91465	0.000125679	0.00212562	0.285714	0.160991	0.392312	0.204901
Nrgn	1.62493	0.000125908	0.00212562	0.378571	0.226006	0.534461	0.328913
Runx2	1.65994	0.000125724	0.00212562	0.396429	0.263158	0.595193	0.358562
Slc44a1	1.57242	0.000127669	0.00215029	0.432143	0.306502	0.624056	0.396875
Rarb	0.446562	0.000128516	0.00215949	0.0892857	0.201238	0.140181	0.313912
Pithd1	0.246419	0.00012987	0.00217207	0.0392857	0.123839	0.0405083	0.164387
Pcsk5	1.99102	0.000134334	0.0022415	0.253571	0.133127	0.389487	0.195622
Car12	2.24946	0.000136795	0.00227727	0.175	0.0712074	0.229659	0.102095
Syt17	2.50799	0.000138657	0.00229761	0.171429	0.0712074	0.238343	0.0950332
Lrrc49	0.584275	0.000141495	0.00233923	0.221429	0.356037	0.28129	0.481434
Gm14798	1.90437	0.000143211	0.00235135	0.221429	0.102167	0.266724	0.140059
Nrp1	1.52904	0.000143084	0.00235135	0.45	0.303406	0.704112	0.460493
Slit2	0.485643	0.000143572	0.0023519	0.167857	0.28483	0.239658	0.493486
Rapgefl1	2.27296	0.000145683	0.00238104	0.192857	0.0866873	0.259698	0.114256
Tgfbr3	1.9125	0.000146937	0.00239065	0.235714	0.114551	0.282818	0.147879
Daam2	3.17393	0.000146916	0.00239065	0.114286	0.0340557	0.161909	0.051012
Nfix	1.90137	0.000154778	0.00251252	0.260714	0.139319	0.348032	0.183043
Gm44257	2.15053	0.000155609	0.0025203	0.2	0.0928793	0.259582	0.120706
Lmo4	1.67839	0.000158986	0.00256342	0.335714	0.198142	0.467507	0.278544
Abcc8	2.86376	0.000158912	0.00256342	0.128571	0.0433437	0.167203	0.0583858
Sox10	2.14427	0.00015996	0.00257335	0.178571	0.0743034	0.256172	0.119468
Dennd2a	1.99694	0.000167442	0.00267571	0.232143	0.117647	0.309181	0.154828
Sec14l5	2.71149	0.000194066	0.00309427	0.160714	0.0681115	0.222985	0.0822373
RP23-44H21.1	2.37329	0.000197416	0.00313376	0.167857	0.0712074	0.231359	0.0974849
Nmt1	1.70737	0.000197175	0.00313376	0.314286	0.182663	0.417156	0.244326
Caap1	0.503461	0.000198624	0.00314598	0.157143	0.272446	0.179108	0.355753
Impact	0.601623	0.000202339	0.00319775	0.282143	0.396285	0.355856	0.591492
Mapk1ip1	1.66394	0.000204457	0.00321707	0.35	0.213622	0.460526	0.276768
Phldb1	2.22928	0.000204127	0.00321707	0.210714	0.105263	0.305454	0.137019
2010300C02Rik	1.71098	0.000210117	0.00329555	0.317857	0.188854	0.430815	0.251795
Htr7	0.296499	0.000210364	0.00329555	0.0357143	0.117647	0.0457335	0.154245
Cblb	1.66477	0.000213401	0.00332859	0.367857	0.235294	0.499034	0.299761
Gtpbp6	2.71002	0.000218839	0.003406	0.132143	0.0464396	0.168527	0.0621865
Arsg	2.6711	0.000225436	0.00350108	0.153571	0.0619195	0.195388	0.0731487
Helz	0.642353	0.000227342	0.00352307	0.307143	0.424149	0.387364	0.603038
Wipf3	1.6783	0.000234103	0.00362003	0.321429	0.185759	0.435908	0.259732
Pitpna	0.650602	0.000237214	0.00366024	0.292857	0.421053	0.384267	0.590634
Cpne4	1.53798	0.000243379	0.00373129	0.371429	0.219814	0.588161	0.382423
Snhg20	0.628775	0.000244166	0.00373538	0.289286	0.414861	0.382621	0.608518
Gm26522	2.51526	0.000245	0.00374015	0.15	0.0588235	0.201157	0.0799747
Amd1	1.68322	0.000249789	0.00380395	0.339286	0.210526	0.485614	0.288502
Slc39a11	2.44078	0.000250239	0.00380395	0.192857	0.0928793	0.266956	0.109373
Zfp831	2.7365	0.000254616	0.0038623	0.121429	0.0402477	0.151841	0.0554872
Serf2	0.54193	0.000257826	0.00389453	0.160714	0.281734	0.208319	0.384402
Dpyd	1.54857	0.000266947	0.0040154	0.385714	0.241486	0.610615	0.39431
Cpne5	0.362625	0.000269041	0.00403843	0.0607143	0.151703	0.0778056	0.214562
Pqlc2	2.49443	0.000287075	0.00429118	0.135714	0.0495356	0.159579	0.0639739
Tiam1	1.66044	0.000288869	0.00430901	0.335714	0.201238	0.450534	0.271335
Igsf11	1.61314	0.000294962	0.00439078	0.357143	0.219814	0.506401	0.313923
0610010F05Rik	0.562031	0.00029813	0.00442749	0.203571	0.315789	0.237226	0.422087
Gm29237	2.49922	0.000298736	0.00442749	0.171429	0.0773994	0.229515	0.0918345
A330008L17Rik	0.489551	0.000301178	0.0044464	0.153571	0.263158	0.197414	0.403256
Cxxc4	0.469856	0.000306942	0.00451293	0.107143	0.213622	0.13411	0.285427
Gm28379	1.53738	0.000309186	0.00453662	0.389286	0.244582	0.504922	0.32843
Trpc7	0.303443	0.000311984	0.00456833	0.0357143	0.114551	0.0448981	0.147962
Gm11417	1.9398	0.000314732	0.00459918	0.235714	0.123839	0.306237	0.15787
Setd4	0.596888	0.000324409	0.00470915	0.242857	0.359133	0.300728	0.503827
RP23-430B14.2	0.404877	0.000325539	0.00470915	0.0785714	0.173375	0.0943167	0.232952
Sipa1l3	1.70184	0.000327959	0.00473462	0.342857	0.22291	0.472782	0.277807
Apod	1.55585	0.000331589	0.00476784	0.382143	0.244582	0.573011	0.368294
Ttyh2	2.84285	0.000335379	0.0048127	0.135714	0.0526316	0.169924	0.0597724
3110039M20Rik.1	3.06586	0.000337064	0.00482722	0.117857	0.0402477	0.141544	0.0461679
2900026A02Rik	2.74819	0.000351414	0.00502271	0.132143	0.0495356	0.169246	0.0615845
Gm7854	0.444173	0.000354329	0.00505429	0.0785714	0.176471	0.0971891	0.218809
Fstl4	1.53784	0.00036361	0.0051764	0.392857	0.25387	0.609992	0.396654
Nsmf	1.78711	0.00037042	0.0052629	0.278571	0.157895	0.375762	0.210262
Fam111a	0.366474	0.000371775	0.00527171	0.0607143	0.148607	0.0697053	0.190205
Chrm1	2.37737	0.000403238	0.00565382	0.142857	0.0557276	0.17845	0.075062
Vwc2	0.408573	0.00040345	0.00565382	0.0785714	0.173375	0.101128	0.247514
Rgs20	0.588108	0.000405056	0.00566525	0.167857	0.297214	0.27839	0.473365
Gapdh	0.609035	0.000413337	0.00576983	0.228571	0.352941	0.294064	0.482837
Gm16432	0.565055	0.00041773	0.00581983	0.207143	0.318885	0.248127	0.43912
Cep112	0.637544	0.000423771	0.00589255	0.3	0.417957	0.45447	0.712846
Gprin3	0.538368	0.000425746	0.00590856	0.142857	0.256966	0.207088	0.384658
Gm26916	1.59066	0.000427737	0.0059204	0.360714	0.229102	0.506015	0.318117
Pkp2	2.63908	0.000428249	0.0059204	0.135714	0.0526316	0.173313	0.0656719
Amy1	0.527277	0.000429697	0.00592899	0.178571	0.28483	0.214252	0.406336
Gm17276	0.473854	0.000439905	0.00604659	0.117857	0.219814	0.136573	0.288218
P4htm	1.97605	0.000445784	0.00610401	0.210714	0.105263	0.255401	0.129248
Ndufc1	0.312338	0.000459704	0.00627068	0.0464286	0.126935	0.0546241	0.174888
Matn2	2.73491	0.000461476	0.0062829	0.146429	0.0619195	0.190718	0.0697346
Gad2	0.504268	0.000473586	0.00643556	0.135714	0.241486	0.186194	0.369237
Proser1	1.79467	0.000477705	0.00647927	0.257143	0.142415	0.318835	0.177657
Chd7	1.50549	0.000508105	0.00687859	0.364286	0.226006	0.496705	0.329929
Ankrd6	1.79369	0.000520091	0.00700123	0.25	0.136223	0.329643	0.18378
Zfp941	0.427595	0.000536913	0.00718723	0.0857143	0.179567	0.100943	0.236071
A330033J07Rik	0.268702	0.000535984	0.00718723	0.0357143	0.108359	0.0399733	0.148764
D030068K23Rik	0.567211	0.000539725	0.0072114	0.2	0.312693	0.305383	0.538395
Myh10	0.601567	0.000547779	0.00730541	0.214286	0.328173	0.267012	0.443861
Mei4	0.381066	0.000557575	0.00742227	0.0571429	0.142415	0.0815468	0.213996
Rab21	0.575152	0.000571429	0.0075926	0.153571	0.26935	0.19613	0.341006
C530008M17Rik	0.641593	0.000575758	0.00763597	0.278571	0.396285	0.360342	0.561636
Csrp1	2.70728	0.00058731	0.00776889	0.114286	0.0402477	0.138586	0.0511902
Fa2h	2.51484	0.000590341	0.00778621	0.160714	0.0743034	0.223119	0.0887211
Pnpla7	1.5524	0.000606742	0.00798784	0.35	0.22291	0.485153	0.312517
Fam120b	0.640478	0.000609209	0.00800563	0.228571	0.359133	0.30516	0.476457
2700069I18Rik	0.280738	0.000647415	0.00846121	0.0321429	0.102167	0.0389933	0.138896
Ermn	2.38199	0.000656859	0.00855348	0.153571	0.0681115	0.204366	0.0857965
Elf2	1.68683	0.000669393	0.0087009	0.278571	0.160991	0.335524	0.198908
Maml2	1.9055	0.000671298	0.00870988	0.210714	0.108359	0.283438	0.148748
Ctsz	1.68799	0.000684748	0.00886836	0.264286	0.148607	0.337301	0.199823
Frmd3	0.508266	0.000691111	0.00893463	0.107143	0.20743	0.136102	0.267777
Iqsec2	1.5042	0.000697594	0.00899088	0.392857	0.263158	0.532197	0.353807
Mtmr2	2.13961	0.000697968	0.00899088	0.192857	0.0990712	0.244751	0.114391
4930545L23Rik	1.58	0.000713084	0.00913638	0.282143	0.154799	0.385256	0.243832
4933423P22Rik	2.04775	0.000756691	0.0096606	0.160714	0.0712074	0.209453	0.102285
Tex9	0.348562	0.00075865	0.00966841	0.0357143	0.108359	0.0456124	0.130859
Ano5	0.39124	0.00077199	0.00980359	0.05	0.130031	0.0670939	0.171491
Ints3	1.57656	0.000778061	0.00986322	0.3	0.176471	0.37757	0.23949
Nell1	0.614076	0.000785578	0.00994095	0.246429	0.362229	0.390048	0.635178
A830036E02Rik	2.52366	0.000794853	0.010023	0.117857	0.0433437	0.143991	0.0570565
B830012L14Rik	0.38306	0.000803034	0.0100907	0.0464286	0.123839	0.0566226	0.147817
Magt1	2.47593	0.000813092	0.0101814	0.139286	0.0588235	0.178756	0.0721976
Scg3	0.508536	0.000811774	0.0101814	0.128571	0.229102	0.150244	0.295443
Chrm2	0.494103	0.000816799	0.0101922	0.135714	0.235294	0.195079	0.394815
Efna5	0.645824	0.000816649	0.0101922	0.282143	0.399381	0.434034	0.672062
Rnf121	0.460685	0.000827714	0.0103105	0.0928571	0.185759	0.11221	0.243572
Prtg	2.72765	0.000834526	0.0103773	0.125	0.0495356	0.162174	0.0594557
Ift52	0.523257	0.000841888	0.0104364	0.128571	0.232198	0.164196	0.313796
Epha3	1.59109	0.000842183	0.0104364	0.282143	0.164087	0.408378	0.256665
Mdh2	0.508272	0.00085564	0.0105485	0.107143	0.204334	0.13238	0.260452
Cd63	1.77653	0.000855372	0.0105485	0.239286	0.130031	0.316511	0.178163
Slc8a2	1.83676	0.000860615	0.0105735	0.203571	0.102167	0.252215	0.137316
Fam174a	0.456687	0.000873059	0.010708	0.075	0.164087	0.094545	0.207024
Maml1	1.87142	0.000887718	0.0108692	0.221429	0.120743	0.275355	0.147137
Srgap1	0.628924	0.000897571	0.0109712	0.260714	0.368421	0.355938	0.565948
Tmem205	2.92868	0.000909272	0.0110953	0.114286	0.0433437	0.148263	0.0506246
Tspan9	2.23271	0.000967745	0.011729	0.139286	0.0588235	0.17223	0.0771393
Sez6	0.582629	0.000980095	0.0118221	0.153571	0.260062	0.213523	0.366482
Ghr	0.517937	0.000994352	0.0119505	0.15	0.25387	0.206205	0.398128
Gm3764	1.59543	0.00102753	0.0123029	0.335714	0.216718	0.540268	0.338635
Sidt1	1.62893	0.00102882	0.0123029	0.3	0.182663	0.402629	0.247175
Rras2	1.9648	0.00103539	0.012361	0.182143	0.0897833	0.227404	0.115739
Slc1a2	1.50365	0.00103852	0.0123715	0.403571	0.275542	0.687417	0.457166
Cln3	2.10625	0.00105035	0.0124772	0.182143	0.0928793	0.238982	0.113463
Mirg	0.64252	0.00105475	0.0124882	0.260714	0.374613	0.358113	0.557357
Meis2	0.649128	0.00106036	0.0125173	0.296429	0.399381	0.595265	0.917023
9330182L06Rik	0.610318	0.00106147	0.0125173	0.207143	0.321981	0.264717	0.433736
Zbtb18	2.59308	0.00107029	0.0125891	0.114286	0.0433437	0.145091	0.0559531
Chd3os	0.576541	0.00109332	0.012818	0.160714	0.26935	0.214544	0.372123
Anapc15	2.2582	0.00110032	0.012837	0.15	0.0681115	0.193966	0.0858942
Clasrp	1.75762	0.00111148	0.0129462	0.267857	0.160991	0.344656	0.196092
Lrrn2	1.75076	0.00112307	0.01306	0.253571	0.148607	0.319286	0.182369
Gm1976	0.576683	0.00116414	0.0134721	0.196429	0.297214	0.232825	0.403732
Fmn1	1.65571	0.00116971	0.0135148	0.314286	0.20743	0.449927	0.271742
Litaf	1.82221	0.00120651	0.0138952	0.239286	0.142415	0.316996	0.173963
Cnih3	2.24789	0.00121438	0.0139485	0.15	0.0681115	0.18987	0.0844657
Fbxl7	1.74657	0.00121502	0.0139485	0.192857	0.0959752	0.267654	0.153245
Ankrd24	0.531519	0.00122941	0.0140686	0.132143	0.232198	0.165548	0.311462
Kbtbd11	2.17799	0.0012346	0.0140878	0.157143	0.0743034	0.20936	0.0961255
Zfp521	0.413913	0.00123502	0.0140878	0.0642857	0.145511	0.0889622	0.21493
Ank1	0.575533	0.00126559	0.0144136	0.167857	0.272446	0.212897	0.369912
Grn	1.98688	0.00128086	0.0145514	0.178571	0.0897833	0.23131	0.116418
Gm10863	2.85745	0.00128174	0.0145514	0.103571	0.0371517	0.136265	0.0476876
P3h3	2.02342	0.00129106	0.014634	0.171429	0.0835913	0.223042	0.11023
Frrs1	1.99832	0.00131968	0.0149348	0.185714	0.0959752	0.243604	0.121904
St5	1.75744	0.00133723	0.0150845	0.221429	0.120743	0.278798	0.158638
Plekhg1	1.97405	0.00133921	0.0150845	0.189286	0.0990712	0.275617	0.13962
Vdac3	0.532034	0.00134695	0.0151479	0.0928571	0.188854	0.129734	0.243845
Ammecr1	0.60147	0.00135245	0.015186	0.210714	0.312693	0.276232	0.459262
Trim59	2.80622	0.00137164	0.0153533	0.107143	0.0402477	0.148512	0.0529224
Tmem104	2.25501	0.00137059	0.0153533	0.142857	0.0650155	0.178325	0.0790795
Kcnmb2	0.540656	0.00138034	0.0154267	0.103571	0.201238	0.186502	0.344954
Rabac1	0.616011	0.00139271	0.0155408	0.214286	0.321981	0.275956	0.447972
Gm12216	2.55328	0.00141236	0.0157112	0.103571	0.0371517	0.134288	0.0525944
Gm26859	2.44308	0.00148854	0.0165074	0.121429	0.0495356	0.141054	0.0577362
D3Ertd751e	0.527377	0.00153121	0.0168407	0.117857	0.213622	0.144187	0.273403
Cemip	1.92018	0.0015352	0.0168426	0.182143	0.0928793	0.243829	0.126983
Rasgrp3	1.58089	0.00154211	0.0168926	0.339286	0.232198	0.491398	0.310837
Syt9	0.364249	0.00159119	0.0173772	0.0464286	0.117647	0.0568679	0.156123
Gfod2	0.517228	0.00160133	0.01746	0.110714	0.204334	0.141328	0.273242
Bicc1	0.536791	0.00160365	0.01746	0.1	0.195046	0.13467	0.25088
Cd180	1.9298	0.00161054	0.0175085	0.189286	0.0990712	0.246188	0.127572
Kantr	0.549439	0.00161485	0.0175093	0.110714	0.20743	0.143295	0.260803
Sgpp2	0.478402	0.00161549	0.0175093	0.0821429	0.167183	0.10511	0.21971
Gm20404	1.6108	0.00162189	0.0175522	0.3	0.19195	0.393842	0.244501
Smarca1	0.58638	0.00163702	0.017636	0.171429	0.275542	0.204521	0.348786
Rab27b	0.551669	0.00165963	0.0178529	0.142857	0.23839	0.175941	0.318925
Gas6	0.54107	0.00167303	0.0179701	0.107143	0.201238	0.133667	0.247042
Stx3	1.72699	0.00167994	0.0180065	0.275	0.176471	0.365605	0.211701
Stxbp3	1.65119	0.00169794	0.018129	0.242857	0.139319	0.314512	0.190476
Pde8a	1.76802	0.001702	0.018138	0.217857	0.120743	0.302858	0.171298
Caprin2	0.363027	0.00170384	0.018138	0.0357143	0.102167	0.0450983	0.124229
Mkx	1.61417	0.00172319	0.0183168	0.275	0.167183	0.361465	0.223932
Chchd2	0.621263	0.00178166	0.0188824	0.207143	0.312693	0.274294	0.44151
Gm16126	0.519265	0.00181287	0.0191566	0.107143	0.198142	0.140573	0.270716
Nfic	1.86618	0.00184121	0.0193989	0.178571	0.0897833	0.223532	0.119781
Nt5c3	0.407559	0.00186044	0.0195728	0.0607143	0.136223	0.071964	0.176573
Adcy5	0.516604	0.00187033	0.0196193	0.153571	0.244582	0.193647	0.374846
Glra3	0.411749	0.00187745	0.0196529	0.0607143	0.136223	0.0779532	0.189322
Gnb5	0.403087	0.00187901	0.0196529	0.0714286	0.148607	0.0792831	0.19669
Ndufc2	0.550854	0.00189511	0.0197012	0.132143	0.226006	0.172246	0.312689
Csgalnact1	1.56913	0.00188835	0.0197012	0.310714	0.204334	0.460078	0.293206
Pcnxl2	0.632785	0.00189736	0.0197012	0.217857	0.318885	0.269549	0.425972
Dld	0.461789	0.00189376	0.0197012	0.0821429	0.164087	0.0976903	0.211547
Gpatch1	0.466475	0.00190901	0.019765	0.1	0.185759	0.112149	0.240419
Mcf2l	1.53788	0.00191393	0.0197874	0.35	0.232198	0.469682	0.305408
Gm13052	0.477172	0.00191895	0.0198108	0.0928571	0.176471	0.114286	0.239508
Cpd	1.54055	0.00192796	0.0198752	0.296429	0.179567	0.368211	0.239013
Gm1043	0.55844	0.00197662	0.0202894	0.15	0.247678	0.179978	0.322286
Sh3glb1	0.642627	0.00199957	0.0204956	0.214286	0.321981	0.268737	0.418185
Kcna1	1.66008	0.00203157	0.0207643	0.278571	0.176471	0.366029	0.220489
Tdp1	2.1116	0.00203585	0.0207784	0.160714	0.0804954	0.204615	0.0969004
Arhgef2	1.56698	0.00205765	0.0209117	0.310714	0.201238	0.416539	0.265824
Gm42477	1.54263	0.00207327	0.0210406	0.307143	0.195046	0.423644	0.274625
Rtn4r	2.80269	0.00208793	0.0211594	0.103571	0.0402477	0.130423	0.046535
Fam53b	2.17623	0.00209836	0.0212053	0.128571	0.0557276	0.166796	0.0766443
Cmtm5	2.22569	0.00215793	0.0217155	0.110714	0.0433437	0.143995	0.064697
Smim4	1.51635	0.00218233	0.0218385	0.342857	0.226006	0.473208	0.31207
Cacng4	0.526381	0.00223165	0.022301	0.0607143	0.139319	0.105837	0.201066
Vwc2l	0.556337	0.00229881	0.0228448	0.0928571	0.182663	0.159163	0.286092
Slc6a7	0.447839	0.00230276	0.0228524	0.0714286	0.148607	0.0809062	0.180659
Trmt1l	0.600809	0.00232898	0.0230488	0.167857	0.26935	0.22056	0.367105
Selm	0.509759	0.00235197	0.0232443	0.121429	0.20743	0.146588	0.287563
Gng3	0.571443	0.00237176	0.0233473	0.153571	0.247678	0.189682	0.331935
Cnnm1	1.68619	0.00237215	0.0233473	0.239286	0.139319	0.300032	0.177935
Nucks1	0.532755	0.00237598	0.023353	0.117857	0.20743	0.143143	0.268684
Gcnt7	1.54069	0.00239471	0.0234408	0.278571	0.167183	0.369678	0.239944
Dock1	1.54469	0.00241265	0.0235842	0.339286	0.235294	0.483413	0.312952
Ppard	1.94997	0.00242257	0.0236168	0.182143	0.0990712	0.237143	0.121614
Map1lc3a	0.540041	0.00242734	0.0236311	0.1	0.188854	0.13306	0.246388
Prox2	1.8808	0.00243217	0.0236461	0.167857	0.0835913	0.206703	0.109902
Slc16a10	1.93692	0.0024489	0.0237765	0.175	0.0928793	0.22437	0.115839
4930590L20Rik	1.58243	0.00245971	0.023817	0.260714	0.154799	0.351926	0.222397
Leng9	1.74363	0.00245676	0.023817	0.271429	0.179567	0.398085	0.228308
Mtmr10	2.17214	0.00248703	0.0240168	0.117857	0.0495356	0.147048	0.0676976
Pfdn4	0.384333	0.00249987	0.0241083	0.0428571	0.108359	0.0489344	0.127323
Glt1d1	0.545553	0.0025072	0.0241437	0.110714	0.201238	0.148453	0.272115
Coq10b	0.481765	0.00252139	0.0241858	0.0785714	0.157895	0.0991989	0.205907
Zfp1	1.55291	0.0025553	0.0244457	0.314286	0.20743	0.426505	0.27465
Mthfsl	0.494775	0.00256503	0.0244735	0.1	0.182663	0.116253	0.234961
Pggt1b	0.453161	0.00260283	0.0248012	0.075	0.151703	0.0889362	0.196257
Ldb3	0.379008	0.00261901	0.0248892	0.0428571	0.108359	0.0489737	0.129216
Hapln2	2.11952	0.00263374	0.0249961	0.146429	0.0712074	0.196178	0.0925576
Nck2	1.76251	0.00266152	0.0252265	0.217857	0.126935	0.282686	0.160388
Wscd1	1.97427	0.00268238	0.0253265	0.135714	0.0619195	0.164419	0.083281
Gna12	1.65563	0.00281232	0.0263465	0.271429	0.176471	0.36263	0.219028
Rnf165	1.68474	0.00281274	0.0263465	0.210714	0.117647	0.244791	0.145299
Dpysl3	0.526	0.00280773	0.0263465	0.0892857	0.173375	0.123329	0.234466
Mboat1	2.3822	0.00282838	0.0263896	0.107143	0.0433437	0.14868	0.0624128
Tmem263	0.354485	0.00284767	0.0265351	0.0392857	0.102167	0.0428437	0.120862
Sgk1	0.615323	0.00285774	0.0265944	0.207143	0.303406	0.272601	0.443021
Fam73b	0.518774	0.00288078	0.0266361	0.103571	0.188854	0.121033	0.233306
Tmem30a	0.609117	0.00287972	0.0266361	0.196429	0.294118	0.252763	0.414966
2024-09-04	1.8425	0.00287818	0.0266361	0.232143	0.145511	0.327888	0.177958
Abat	0.57196	0.00287818	0.0266361	0.135714	0.229102	0.169099	0.295649
Nolc1	0.415307	0.00286857	0.0266361	0.0535714	0.123839	0.0658775	0.158624
Elp3	0.355629	0.0028866	0.0266555	0.0392857	0.102167	0.0450233	0.126602
6330403K07Rik	0.568781	0.00291004	0.0268375	0.15	0.241486	0.194296	0.3416
Fam184a	0.643659	0.00294709	0.0270943	0.203571	0.306502	0.264433	0.410828
Sesn3	0.643346	0.00294922	0.0270943	0.196429	0.303406	0.261992	0.407233
Gm26892	2.27386	0.00296225	0.0271445	0.128571	0.0588235	0.15959	0.0701844
Rpgrip1	1.89433	0.0030276	0.0275673	0.167857	0.0866873	0.222553	0.117484
Zmat3	0.544095	0.00304834	0.027721	0.1	0.185759	0.124268	0.228395
Slc1a1	1.56187	0.00308713	0.0280027	0.285714	0.185759	0.392665	0.251408
Acbd5	0.623827	0.00309594	0.0280472	0.217857	0.312693	0.26706	0.428099
2024-09-01	0.516098	0.00313435	0.0282525	0.107143	0.19195	0.138171	0.267723
Gm4876	0.532345	0.00313945	0.0282629	0.0964286	0.179567	0.144552	0.271538
Zc3h12c	0.549101	0.003163	0.0284392	0.117857	0.204334	0.146351	0.266529
Os9	1.70063	0.00317792	0.0285377	0.207143	0.117647	0.24296	0.142865
Glra2	0.472361	0.00319042	0.0286141	0.075	0.151703	0.10021	0.212147
Tubb2a	0.620451	0.00322192	0.0288605	0.210714	0.303406	0.267177	0.430618
Grb14	1.69871	0.00324165	0.0289649	0.264286	0.176471	0.388406	0.228648
Fat4	2.2593	0.00327871	0.0291574	0.114286	0.0495356	0.146515	0.0648495
RP23-54G8.4	0.557645	0.00329104	0.0291574	0.135714	0.22291	0.162619	0.291616
Serinc5	1.70266	0.00329106	0.0291574	0.192857	0.105263	0.233558	0.137172
Ebf1	0.486862	0.00328956	0.0291574	0.0928571	0.173375	0.167887	0.344834
Bank1	0.554494	0.00332187	0.0293889	0.128571	0.216718	0.162052	0.292253
Dcaf7	0.600165	0.00334327	0.0295419	0.164286	0.260062	0.203172	0.338526
Dnah7b	0.429548	0.00334872	0.0295536	0.05	0.117647	0.0634829	0.14779
Gm26722	1.68301	0.00339061	0.0298498	0.225	0.133127	0.29342	0.174342
St6gal1	1.52661	0.00340014	0.0298843	0.317857	0.213622	0.422082	0.276483
Cdr1	0.370769	0.00340286	0.0298843	0.05	0.114551	0.0553476	0.149278
Mlxipl	1.67396	0.00341255	0.0299328	0.207143	0.117647	0.258477	0.154411
Afap1	0.367933	0.00344305	0.0301634	0.0428571	0.105263	0.046834	0.12729
Lias	0.507663	0.003478	0.0304325	0.0928571	0.173375	0.110406	0.217479
Actl6b	1.80785	0.00352056	0.0306952	0.182143	0.0990712	0.229985	0.127215
Cntln	0.649552	0.00354551	0.030782	0.214286	0.315789	0.289621	0.445879
Ppp1r16b	1.58508	0.00356263	0.0308346	0.282143	0.185759	0.380965	0.240345
Oaz2	0.516944	0.00366702	0.0316617	0.0892857	0.170279	0.110644	0.214035
Ssb	0.637308	0.00371262	0.0318238	0.221429	0.315789	0.282177	0.442764
Zfhx4	0.626188	0.0036928	0.0318238	0.189286	0.28483	0.27193	0.434263
2810432F15Rik	2.04632	0.00371685	0.0318238	0.128571	0.0588235	0.162574	0.0794473
Zfp846	0.53757	0.00369745	0.0318238	0.114286	0.198142	0.139359	0.259239
Atp5g1	0.577444	0.00370246	0.0318238	0.135714	0.226006	0.177622	0.307601
Slc1a3	1.7065	0.00371131	0.0318238	0.25	0.157895	0.362076	0.212175
Gm13944	0.605788	0.0037321	0.0318299	0.192857	0.28483	0.263089	0.434293
Actg1	0.60095	0.00373051	0.0318299	0.153571	0.247678	0.19981	0.332491
Prkaa1	2.13868	0.00373901	0.0318299	0.114286	0.0495356	0.138342	0.0646854
Pdp1	0.500579	0.0037642	0.0320001	0.0857143	0.164087	0.105565	0.210885
Nwd2	1.60639	0.00389054	0.0329574	0.221429	0.130031	0.307744	0.191575
Cdon	1.77162	0.00389058	0.0329574	0.182143	0.0990712	0.224141	0.126518
Kndc1	1.77292	0.00390622	0.0330508	0.192857	0.108359	0.237626	0.134031
Wdr48	0.463294	0.00392709	0.0331103	0.0607143	0.130031	0.0740675	0.159871
Cbfa2t3	1.9007	0.00397387	0.0334261	0.15	0.0743034	0.184008	0.0968105
Gm15155	0.589895	0.00406145	0.0340431	0.128571	0.219814	0.181851	0.308277
Ift43	1.78049	0.00409789	0.0343085	0.217857	0.133127	0.288926	0.162273
Pnmal2	0.49847	0.00410394	0.0343191	0.0821429	0.157895	0.0987514	0.198109
Adgrg1	0.425171	0.00414262	0.0344782	0.0428571	0.105263	0.0594453	0.139815
Ninj2	2.02071	0.00421066	0.034967	0.146429	0.0743034	0.205883	0.101886
Rnaseh2a	2.48258	0.00432943	0.0358289	0.107143	0.0464396	0.131131	0.0528204
Ss18l1	0.376118	0.00433841	0.0358618	0.0464286	0.108359	0.0524467	0.139442
Spata2	1.68112	0.00442064	0.0364995	0.214286	0.126935	0.285567	0.169867
Ttc39b	0.5852	0.00443349	0.0365636	0.135714	0.22291	0.169041	0.28886
Tspan17	2.17423	0.0044652	0.0367406	0.121429	0.0557276	0.154053	0.070854
Klf13	1.66851	0.0045057	0.036989	0.246429	0.160991	0.333899	0.200118
Uba6	0.602005	0.00451214	0.0369996	0.15	0.241486	0.185409	0.307986
Cplx1	0.359855	0.0045286	0.0370921	0.05	0.111455	0.0498552	0.138543
4930473D10Rik	1.78246	0.00453499	0.0371021	0.146429	0.0712074	0.193185	0.108381
Actn2	0.415722	0.00466767	0.0380574	0.0785714	0.148607	0.0926463	0.222856
Gm14372	2.096	0.00471406	0.0383485	0.121429	0.0557276	0.141502	0.0675106
Npc2	1.55964	0.00475669	0.0386515	0.189286	0.102167	0.230156	0.14757
4930447C04Rik	0.507057	0.00479551	0.038835	0.117857	0.195046	0.146396	0.288718
Btf3	0.540602	0.00480715	0.0388854	0.0857143	0.164087	0.115504	0.213659
Gm15577	1.7056	0.00491261	0.0395004	0.235714	0.151703	0.315218	0.184813
Rfng	1.99541	0.00491622	0.0395004	0.121429	0.0557276	0.156381	0.0783703
L3mbtl4	0.408546	0.00493103	0.0395309	0.0464286	0.108359	0.0590169	0.144456
Gm10501	2.21813	0.00493988	0.0395576	0.107143	0.0464396	0.137322	0.061909
Trove2	0.572604	0.00499423	0.0398594	0.15	0.232198	0.178736	0.312146
Cxcl17	2.14164	0.00504554	0.0402242	0.139286	0.0712074	0.177075	0.0826818
Prkcg	1.63124	0.00505291	0.0402382	0.232143	0.142415	0.312678	0.191681
Apip	0.494628	0.00511969	0.0405898	0.0607143	0.130031	0.0746588	0.150939
Htra2	1.66456	0.00514628	0.0407527	0.228571	0.139319	0.300995	0.180826
Ascc2	1.59791	0.00517853	0.0409207	0.246429	0.154799	0.310434	0.194275
Exoc6	1.57851	0.00529959	0.0416024	0.3	0.204334	0.407862	0.258384
Itpka	2.0403	0.00531345	0.0416656	0.128571	0.0619195	0.166622	0.0816654
Klhl17	1.8135	0.00544731	0.0425757	0.185714	0.108359	0.240461	0.132595
Sdc2	0.578106	0.00547129	0.0426701	0.125	0.210526	0.165886	0.286947
Agfg2	1.73038	0.00549142	0.0427342	0.196429	0.114551	0.249299	0.144072
Synj2	1.89812	0.00549806	0.042735	0.160714	0.0866873	0.202905	0.106898
RP24-236C17.2	0.398771	0.00550402	0.042735	0.0428571	0.102167	0.0517072	0.129666
Tub	1.58944	0.00554645	0.0428282	0.246429	0.154799	0.314268	0.197722
Gm26599	2.06221	0.00558698	0.0430575	0.132143	0.0650155	0.168827	0.0818672
Rnf182	2.27436	0.00564857	0.0434855	0.125	0.0619195	0.172077	0.0756593
Napepld	1.69907	0.00567664	0.0435614	0.2	0.117647	0.246969	0.145355
Kcnh5	0.649995	0.00567422	0.0435614	0.171429	0.26935	0.243811	0.375096
Gsap	1.71044	0.00576468	0.0441426	0.217857	0.133127	0.299565	0.175139
Dirc2	1.81011	0.00578964	0.0442699	0.167857	0.0928793	0.210056	0.116046
Fam13a	0.607836	0.00580917	0.0443412	0.15	0.235294	0.183394	0.301717
Cacybp	0.442242	0.00583815	0.0444207	0.075	0.142415	0.0860245	0.194519
Gse1	2.50904	0.00588711	0.0446984	0.103571	0.0464396	0.132424	0.0527787
Cpne8	0.509326	0.00595037	0.045131	0.0964286	0.170279	0.123767	0.243001
Cox6a1	0.611658	0.00599054	0.0453398	0.157143	0.244582	0.198216	0.324064
Txlna	1.83924	0.0060814	0.045979	0.164286	0.0897833	0.201929	0.10979
Lrrc57	2.16598	0.006128	0.0460885	0.117857	0.0557276	0.157029	0.0724976
Tmod1	1.69335	0.00611948	0.0460885	0.210714	0.126935	0.266582	0.157429
Scrn1	0.596164	0.00619222	0.0464741	0.153571	0.23839	0.191748	0.321636
Pgap1	0.590277	0.00621058	0.0465631	0.142857	0.226006	0.172788	0.292724
Gm26745	1.67458	0.00623137	0.0466297	0.189286	0.108359	0.239615	0.14309
Lipa	2.48355	0.00623246	0.0466297	0.103571	0.0464396	0.138056	0.0555883
Vps37b	1.70375	0.00640841	0.0478962	0.178571	0.0990712	0.218197	0.128069
Tgfbrap1	1.70266	0.00650885	0.0482195	0.2	0.117647	0.255574	0.150103
Gm26778	1.64232	0.00651146	0.0482195	0.189286	0.108359	0.243484	0.148256
Dagla	1.61189	0.00651523	0.0482195	0.232143	0.145511	0.306886	0.190389
Tmem132c	0.473582	0.00649999	0.0482195	0.0428571	0.102167	0.060855	0.128499
Idh3a	0.456327	0.0065101	0.0482195	0.0428571	0.102167	0.0567011	0.124255
Atp2b3	1.59269	0.00654053	0.0482486	0.253571	0.164087	0.316813	0.198917
Scarb1	0.455232	0.00660898	0.0486853	0.075	0.142415	0.0903487	0.198467
Lmo7	1.50018	0.00666063	0.0489151	0.253571	0.157895	0.339452	0.226274
Prune2	0.566627	0.00672804	0.0493092	0.146429	0.226006	0.176542	0.311567

## Sheet: MG0 DEGs
	FC	P.value	FDR	pct1	pct2	mean_g1	mean_g2
Selplg	0.57119	2.41204e-18	3.09345e-15	0.389163	0.670968	1.03588	1.81355
Itga9	0.409865	2.22872e-15	1.42916e-12	0.146141	0.36129	0.354166	0.864102
Zfp710	0.610288	2.12995e-13	6.8576e-11	0.37931	0.617204	0.991481	1.62461
Slco2b1	0.571748	2.13882e-13	6.8576e-11	0.318555	0.565591	0.825477	1.44378
Ckb	0.502741	5.95916e-13	1.52852e-10	0.205255	0.423656	0.523056	1.04041
Csf1r	0.634053	5.46875e-13	1.52852e-10	0.413793	0.647312	1.0851	1.71136
Arhgap24	2.3578	1.2343e-12	2.80885e-10	0.336617	0.16129	0.893745	0.379059
Hbb-bs	0.139255	2.28652e-11	4.51148e-09	0.0147783	0.109677	0.0356831	0.256243
Tac1	0.313263	3.50116e-10	6.41463e-08	0.0525452	0.172043	0.124993	0.399004
Penk	0.406381	7.82279e-10	1.18032e-07	0.0870279	0.225806	0.212557	0.523048
Upk1b	0.266831	9.71941e-10	1.38502e-07	0.0377668	0.141935	0.0894196	0.335117
Bank1	0.51197	7.00854e-09	8.98846e-07	0.155993	0.309677	0.384123	0.750283
Rgs10	0.608191	1.20375e-08	1.28651e-06	0.269294	0.455914	0.677573	1.11408
Kctd12	0.456078	1.42459e-08	1.46163e-06	0.106732	0.24086	0.255498	0.560208
Dapp1	0.597387	2.51965e-08	2.47544e-06	0.236453	0.425806	0.61133	1.02334
Prkg1	2.38588	2.60573e-08	2.47544e-06	0.233169	0.105376	0.627396	0.262962
Slc2a5	0.323479	3.55717e-08	3.21732e-06	0.0394089	0.133333	0.0997614	0.308402
Bin1	0.649259	8.40287e-08	6.95269e-06	0.311987	0.477419	0.790424	1.21743
Cd9	1.65833	2.11762e-07	1.64597e-05	0.36289	0.245161	0.941717	0.56787
Cacna1d	1.5985	2.54203e-07	1.86294e-05	0.403941	0.28172	1.04634	0.654574
Abca9	0.631389	2.51374e-07	1.86294e-05	0.272578	0.434409	0.673474	1.06666
Tsc22d4	0.65901	4.62596e-07	3.20962e-05	0.313629	0.498925	0.800763	1.2151
Pld1	0.613761	5.78533e-07	3.9051e-05	0.228243	0.378495	0.55688	0.907325
Vsir	0.597861	6.6877e-07	4.28849e-05	0.20197	0.346237	0.487481	0.815374
Nos1ap	0.511653	7.41344e-07	4.63792e-05	0.101806	0.221505	0.254745	0.497886
Laptm5	0.536645	8.75694e-07	5.34799e-05	0.133005	0.255914	0.320256	0.596774
Cd63	2.31158	1.10176e-06	6.28001e-05	0.19376	0.0924731	0.491843	0.212774
Cdk19	0.587409	1.2575e-06	7.01193e-05	0.187192	0.324731	0.445196	0.757898
Neat1	2.31155	1.60453e-06	8.75665e-05	0.187192	0.088172	0.452886	0.195923
Gm13710	3.07244	1.63914e-06	8.75917e-05	0.129721	0.0451613	0.307803	0.100182
Ctsb	1.5793	2.02325e-06	0.000105911	0.357964	0.264516	0.949426	0.601168
Pcp4	0.477136	2.16559e-06	0.000111095	0.0870279	0.187097	0.213154	0.446737
Nckap1l	0.61685	2.29585e-06	0.000115468	0.213465	0.352688	0.520099	0.843153
Rftn1	3.60796	2.42219e-06	0.000119479	0.108374	0.0322581	0.257804	0.0714541
Prkce	0.554799	2.73662e-06	0.000129989	0.147783	0.264516	0.347343	0.62607
Soga1	0.639692	2.93053e-06	0.000136669	0.246305	0.4	0.616217	0.963303
Hpgd	0.596836	3.73689e-06	0.000165261	0.182266	0.309677	0.453413	0.759695
Tab2	0.561096	4.01322e-06	0.000174473	0.133005	0.251613	0.317885	0.566543
Rcsd1	0.559429	4.26792e-06	0.000179462	0.129721	0.247312	0.310502	0.555033
Ecscr	0.415133	4.63989e-06	0.000191957	0.0541872	0.135484	0.127746	0.307723
Adgrg1	0.360232	5.72525e-06	0.0002331	0.0361248	0.107527	0.0905308	0.251312
Thumpd3	0.354172	7.48927e-06	0.0002825	0.0361248	0.105376	0.0815601	0.230284
St3gal5	0.58905	8.64592e-06	0.000316811	0.167488	0.283871	0.407205	0.691292
Slmap	0.580927	9.39658e-06	0.000339468	0.139573	0.258065	0.346419	0.596321
Hspa8	0.601245	9.75788e-06	0.000347624	0.165846	0.288172	0.408024	0.678633
Myl6	0.450762	1.04285e-05	0.000366425	0.0591133	0.141935	0.14698	0.32607
Cradd	0.571005	1.05831e-05	0.000366834	0.136289	0.247312	0.332408	0.582146
Nrgn	0.43404	1.16679e-05	0.000399041	0.0525452	0.131183	0.133629	0.307872
Lrba	0.633278	1.20377e-05	0.000400996	0.197044	0.331183	0.498978	0.78793
Gm10848	0.447673	1.3426e-05	0.000441509	0.0591133	0.139785	0.145105	0.324132
Tmc7	0.394205	1.60739e-05	0.000509007	0.0361248	0.103226	0.0918087	0.232896
Pard3b	0.640671	1.98889e-05	0.000607322	0.18555	0.313978	0.486694	0.759663
Asah1	0.575694	2.15715e-05	0.000641612	0.129721	0.234409	0.309001	0.536745
Cacna1a	1.85066	2.17623e-05	0.000641612	0.223317	0.126882	0.553197	0.298919
Arid1a	0.621793	2.33935e-05	0.000674205	0.170772	0.290323	0.412243	0.662991
P2ry13	0.431771	3.00072e-05	0.000827619	0.0492611	0.12043	0.11565	0.267851
Susd3	0.488508	3.1091e-05	0.000848387	0.0755337	0.15914	0.177501	0.363354
Gm26573	1.79182	3.61036e-05	0.000964644	0.234811	0.141935	0.585182	0.326585
Ssbp4	0.572599	4.46669e-05	0.00115728	0.110016	0.208602	0.26587	0.464321
Gm26798	0.405053	4.97451e-05	0.00127596	0.0377668	0.101075	0.0960382	0.2371
Gm16337	0.654137	5.25256e-05	0.00133394	0.203612	0.329032	0.515039	0.787357
Btg2	0.55288	5.40833e-05	0.00136003	0.10509	0.197849	0.251303	0.454535
Usp24	0.628978	5.46134e-05	0.00136003	0.170772	0.283871	0.411451	0.654158
Mapk14	0.642496	5.54598e-05	0.00136783	0.192118	0.309677	0.462037	0.719128
Gm37494	0.584216	6.62283e-05	0.00158762	0.123153	0.219355	0.290226	0.496779
Cep68	0.645533	7.07002e-05	0.00167913	0.180624	0.296774	0.442992	0.686242
Ptgs1	0.639687	7.54503e-05	0.00175936	0.165846	0.27957	0.41714	0.652101
Myo5a	2.16013	7.70789e-05	0.00178115	0.164204	0.088172	0.411763	0.190619
Pdlim5	0.565933	7.90206e-05	0.00180971	0.103448	0.193548	0.250707	0.442998
Ap1b1	0.438828	9.48478e-05	0.00207936	0.0410509	0.103226	0.101559	0.231432
Zfp322a	0.481433	9.98599e-05	0.00213451	0.0574713	0.126882	0.135674	0.281812
Cbl	0.644441	0.000102522	0.0021733	0.170772	0.27957	0.42457	0.658819
Slc1a2	0.459031	0.000113875	0.0023747	0.0591133	0.126882	0.144393	0.31456
Fnip2	1.69669	0.000121234	0.00246797	0.256158	0.178495	0.680825	0.401268
Tal1	0.504157	0.000125434	0.00251358	0.0623974	0.133333	0.154447	0.306348
Anp32a	0.489203	0.000130988	0.00255607	0.0591133	0.129032	0.137288	0.280636
Crybb1	0.475047	0.000133031	0.0025656	0.0541872	0.12043	0.12977	0.273173
Tjp1	0.632233	0.000137821	0.00263359	0.164204	0.266667	0.399419	0.63176
Rin3	0.57746	0.000138927	0.00263359	0.110016	0.197849	0.260231	0.450648
Gpatch2l	0.471596	0.000142676	0.00267126	0.0574713	0.124731	0.131466	0.278768
Asb2	0.614406	0.000146822	0.00272897	0.136289	0.234409	0.338683	0.551236
Tmem87a	0.5453	0.000151547	0.00277655	0.0821018	0.16129	0.197213	0.36166
Ppp6r3	0.554807	0.000157752	0.00284953	0.0968801	0.178495	0.225966	0.407288
Rai1	0.516424	0.000163895	0.00293979	0.0771757	0.150538	0.181332	0.35113
R3hdm2	0.657442	0.000165985	0.00295661	0.182266	0.292473	0.445598	0.677775
Gm43603	0.590031	0.000170087	0.00300878	0.108374	0.193548	0.267929	0.454093
Pik3r5	0.607768	0.000172787	0.00303561	0.1133	0.204301	0.281774	0.463621
Rnf150	0.438731	0.00019647	0.00340505	0.047619	0.107527	0.110689	0.252293
Zfp532	0.618925	0.000209492	0.00358231	0.129721	0.223656	0.314941	0.508852
Acvr1	0.565489	0.000223363	0.00372029	0.101806	0.180645	0.239092	0.422806
Ust	0.483807	0.000222328	0.00372029	0.0574713	0.122581	0.133927	0.276819
Rel	0.607532	0.000241699	0.00395898	0.128079	0.219355	0.307176	0.505613
Ly6e	0.636966	0.000242324	0.00395898	0.159278	0.253763	0.38599	0.605983
Arid4a	0.632856	0.000264446	0.00426606	0.144499	0.24086	0.351435	0.555316
Ccni	0.588753	0.000285835	0.00452573	0.101806	0.184946	0.249119	0.42313
Ppfia4	0.562557	0.000288261	0.00453613	0.0870279	0.16129	0.210176	0.373608
Anapc15	1.96043	0.000304847	0.00476788	0.155993	0.0860215	0.381268	0.194482
Atp6v1a	2.26789	0.000338324	0.00522771	0.124795	0.0623656	0.296831	0.130884
Ralgps2	0.606182	0.000351178	0.00531679	0.106732	0.189247	0.260928	0.430445
Sh3pxd2a	0.629315	0.00035124	0.00531679	0.139573	0.232258	0.336384	0.534525
Olfml3	0.562002	0.000347178	0.00531679	0.0870279	0.16129	0.207041	0.3684
Rab3il1	0.517733	0.00035238	0.00531679	0.0656814	0.131183	0.15572	0.300774
Zfp608	0.640848	0.000359769	0.00534309	0.136289	0.227957	0.326589	0.50962
Kif3b	0.511959	0.000365112	0.00538225	0.0574713	0.12043	0.136698	0.267009
Wdr44	0.652963	0.000384147	0.0056305	0.146141	0.245161	0.368768	0.564761
Emsy	0.4824	0.000388215	0.00565779	0.0558292	0.116129	0.126397	0.262017
Myo18a	0.572123	0.000394981	0.00572387	0.0870279	0.16129	0.213163	0.372582
Fnip1	1.5175	0.000423248	0.00606498	0.279146	0.195699	0.692107	0.456084
Epb41l3	2.48768	0.000450495	0.00634901	0.103448	0.0473118	0.256719	0.103196
F11r	0.657136	0.000453801	0.00636066	0.155993	0.251613	0.39046	0.594185
Atp6v0a2	0.555901	0.000475819	0.00659717	0.0706076	0.137634	0.17393	0.312878
Ctcf	0.5845	0.000492825	0.00673156	0.0935961	0.167742	0.223732	0.382774
Arhgef40	0.525184	0.000502628	0.00682137	0.0689655	0.133333	0.160124	0.304892
A230046K03Rik	0.657247	0.000556748	0.00739927	0.151067	0.247312	0.374797	0.570252
Tef	0.479499	0.000568005	0.00750996	0.0525452	0.109677	0.118993	0.248161
Slc12a9	0.545109	0.000684495	0.00886732	0.0623974	0.124731	0.149204	0.273713
Nlk	0.659012	0.000702953	0.00892805	0.155993	0.245161	0.377478	0.572793
Lactb2	0.575663	0.000703105	0.00892805	0.0788177	0.146237	0.19392	0.336864
Ubc	0.593825	0.000698658	0.00892805	0.0985222	0.172043	0.236837	0.398833
Lcp2	0.654541	0.000711842	0.00895442	0.155993	0.245161	0.369532	0.564567
Ralgps1	0.542553	0.000712165	0.00895442	0.0755337	0.139785	0.173383	0.31957
Add1	0.583448	0.000776892	0.00962671	0.0935961	0.163441	0.214695	0.367976
Irf5	0.558369	0.00077424	0.00962671	0.0788177	0.144086	0.188883	0.338276
Ddx3y	0.584113	0.00080762	0.00995936	0.091954	0.16129	0.215194	0.368412
Brd9	0.635482	0.000847695	0.010354	0.123153	0.202151	0.297185	0.467653
Lst1	0.638414	0.00087675	0.0106581	0.129721	0.210753	0.317813	0.497816
Rgs2	0.536638	0.000919263	0.01107	0.0574713	0.116129	0.137503	0.25623
Ube2e3	0.527452	0.000952837	0.0113676	0.0656814	0.124731	0.14685	0.278414
Gmpr2	0.533153	0.000969332	0.0115108	0.0541872	0.111828	0.134492	0.252259
Fcgr1	0.555967	0.00100593	0.0118903	0.0722496	0.135484	0.169685	0.305206
Zfp69	0.560355	0.00104708	0.012208	0.0640394	0.124731	0.159031	0.283805
Syt1	1.51179	0.00117996	0.0136333	0.247947	0.176344	0.623488	0.412418
Madd	0.605793	0.00119837	0.013784	0.08867	0.156989	0.213604	0.352602
Vav2	0.623163	0.00121643	0.0138673	0.101806	0.174194	0.242465	0.389088
St3gal3	0.652142	0.00129268	0.0144792	0.136289	0.215054	0.328415	0.503594
Chgb	1.88177	0.00131379	0.0146516	0.133005	0.0731183	0.32793	0.174267
Scfd1	0.543649	0.00135962	0.0150971	0.0673235	0.124731	0.154086	0.283429
Mtr	0.5662	0.00137549	0.0152075	0.0722496	0.133333	0.169324	0.299053
Dazap1	0.566828	0.00145733	0.0159066	0.0673235	0.126882	0.159589	0.281548
Ppil2	0.594141	0.00147865	0.0160273	0.091954	0.156989	0.214046	0.36026
Rprd1a	0.526123	0.00148088	0.0160273	0.0558292	0.109677	0.127725	0.242767
Ttc7	0.61947	0.00149065	0.0160652	0.0935961	0.16129	0.224892	0.36304
Gapdh	0.650652	0.00157906	0.0168763	0.116585	0.193548	0.291924	0.448663
Akirin2	0.613204	0.00160089	0.0168806	0.0968801	0.163441	0.225628	0.36795
Ebf3	0.548187	0.00160293	0.0168806	0.0656814	0.122581	0.150504	0.274548
Trp53cor1	0.578743	0.00165807	0.0172884	0.0821018	0.144086	0.192982	0.333451
Zfyve1	0.535611	0.00170622	0.0175084	0.0574713	0.111828	0.133169	0.24863
Grin2b	1.77578	0.00177102	0.0180264	0.164204	0.103226	0.411726	0.231856
Cfap74	0.633605	0.00202592	0.0203783	0.106732	0.176344	0.253208	0.399631
Arap3	0.617127	0.00206537	0.0204544	0.0804598	0.144086	0.196537	0.31847
Abcg2	0.536797	0.00217333	0.0213586	0.0558292	0.107527	0.131655	0.24526
Tmem119	0.644863	0.00220089	0.021465	0.101806	0.169892	0.247743	0.384179
Gm6277	0.543911	0.00223114	0.0216775	0.0574713	0.109677	0.134731	0.247708
Smad3	0.643091	0.00225432	0.0218011	0.106732	0.176344	0.261905	0.407259
Camkk2	0.643173	0.00234619	0.0221024	0.108374	0.176344	0.256371	0.398604
Adcy7	0.630184	0.00230598	0.0221024	0.103448	0.172043	0.248562	0.394427
Slc36a1	0.64133	0.00234706	0.0221024	0.110016	0.178495	0.261795	0.408206
Ptpn18	0.6123	0.00235242	0.0221024	0.0870279	0.150538	0.213117	0.348061
Zfp36l2	0.648404	0.00231644	0.0221024	0.091954	0.15914	0.228124	0.351824
Nrg3	1.65201	0.00237523	0.0222077	0.17734	0.116129	0.442201	0.267674
Timm10b	0.577212	0.00239232	0.0222215	0.0706076	0.126882	0.165364	0.286487
Csnk2a1	0.558213	0.00253055	0.0231816	0.0640394	0.11828	0.14931	0.267479
Rab5b	0.623529	0.00256409	0.0234053	0.08867	0.150538	0.214337	0.343748
Foxo3	0.617699	0.0027516	0.0250278	0.08867	0.150538	0.20995	0.33989
Ppt1	1.5036	0.00278171	0.0250354	0.221675	0.16129	0.545526	0.362814
Fam210a	0.587523	0.00277258	0.0250354	0.0804598	0.137634	0.192276	0.327266
Slc39a11	0.555461	0.00282237	0.02514	0.0525452	0.103226	0.127966	0.230377
Ctnnd2	0.615183	0.00280911	0.02514	0.0968801	0.15914	0.231577	0.376436
Slc3a2	1.74738	0.0028914	0.0253987	0.146141	0.0903226	0.355917	0.203686
Thoc7	0.585386	0.00309618	0.0266729	0.0722496	0.126882	0.173249	0.295956
Kcnip3	0.571628	0.003196	0.0271448	0.0706076	0.124731	0.163506	0.286036
Phka1	0.576377	0.00329972	0.0278414	0.0640394	0.116129	0.150726	0.261506
Rabl6	0.646246	0.0034046	0.0285385	0.0952381	0.15914	0.227889	0.352636
Ube2g1	0.644306	0.00358161	0.0292574	0.103448	0.167742	0.249055	0.386548
Aff1	0.640033	0.00374691	0.030414	0.0952381	0.156989	0.227334	0.355191
Scamp5	0.653859	0.00376271	0.0304459	0.114943	0.182796	0.275884	0.421932
Sh2b2	0.574149	0.00379609	0.0306194	0.0525452	0.101075	0.125976	0.219413
Gxylt1	0.582988	0.00389094	0.0311883	0.0558292	0.105376	0.130079	0.223125
Prkch	1.71509	0.00400816	0.0318295	0.147783	0.0946237	0.367777	0.214436
Dpy19l1	0.539478	0.00409622	0.0321309	0.0541872	0.101075	0.126576	0.234627
Myo1d	0.617974	0.00453173	0.0349066	0.0837438	0.139785	0.206504	0.334163
Shoc2	0.631307	0.00452084	0.0349066	0.0821018	0.139785	0.200477	0.317559
Rab6b	0.620991	0.00455289	0.0349646	0.0706076	0.124731	0.17041	0.274417
Usp45	0.618174	0.00459124	0.0351538	0.0804598	0.135484	0.194982	0.315417
Myo1b	0.608156	0.00463174	0.0353584	0.0804598	0.135484	0.187096	0.307644
Wdr37	0.655741	0.0046778	0.0355754	0.10509	0.167742	0.249285	0.380157
Aco2	0.577821	0.00496241	0.0373272	0.0558292	0.103226	0.130119	0.225189
Ppp2ca	0.616151	0.00531124	0.0393738	0.0755337	0.129032	0.176604	0.286624
Fscn1	0.568058	0.00538252	0.0394731	0.0623974	0.109677	0.145036	0.25532
Psmd11	0.647399	0.00537173	0.0394731	0.0804598	0.137634	0.196707	0.303842
Pcsk7	0.630575	0.00557082	0.0403648	0.0738916	0.126882	0.174667	0.276996
Gprasp1	0.649484	0.00562762	0.0404337	0.0788177	0.135484	0.195652	0.301242
Abhd15	0.572502	0.00561473	0.0404337	0.0640394	0.111828	0.151244	0.26418
Vcp	0.619565	0.00566221	0.0405686	0.0689655	0.12043	0.165596	0.267278
Ate1	0.61682	0.00569182	0.0406672	0.0821018	0.135484	0.187621	0.304174
Cp	0.553374	0.0057508	0.0409156	0.0574713	0.103226	0.133987	0.242127
Gnai2	0.552461	0.0057585	0.0409156	0.0558292	0.101075	0.133819	0.242224
Scfd2	0.627783	0.00594353	0.0418418	0.0607553	0.109677	0.148209	0.236083
Parn	0.564786	0.00595409	0.0418418	0.0574713	0.103226	0.131028	0.231995
AU040320	0.649478	0.00604083	0.0423353	0.0968801	0.154839	0.229754	0.353752
Api5	0.560023	0.00620011	0.0431108	0.0574713	0.103226	0.131468	0.234755
Il13ra1	0.648747	0.00642923	0.0443248	0.0821018	0.137634	0.202348	0.311905
Gm12185	1.76257	0.00679939	0.0456556	0.114943	0.0666667	0.270447	0.153439
Nedd8	0.583699	0.00678968	0.0456556	0.0591133	0.105376	0.139011	0.238156
Zcchc9	0.6267	0.00685209	0.0457698	0.0623974	0.111828	0.158696	0.253226
Tnfrsf1b	0.60831	0.00694186	0.046249	0.0656814	0.113978	0.15788	0.259539
2610037D02Rik	0.653977	0.00704462	0.0466911	0.0935961	0.150538	0.221311	0.338408
Atp5h	0.644321	0.00717995	0.047222	0.0706076	0.122581	0.177179	0.274986
Zfp236	0.610347	0.00724905	0.0475545	0.0689655	0.11828	0.162861	0.266834
Irgm2	0.643364	0.00739451	0.0481394	0.0706076	0.122581	0.174066	0.270555
Rassf4	1.8947	0.00749259	0.0486544	0.110016	0.0666667	0.275272	0.145285
Tmem165	0.624842	0.00759484	0.0491938	0.0706076	0.12043	0.172202	0.275593
Mgll	0.643052	0.00771599	0.0496122	0.0771757	0.129032	0.197098	0.306504
