# Supplementary material for: Insights into the Pathobiology of GM1 Gangliosidosis from Single-Nucleus Transcriptomic Analysis of CNS Cells in a Mouse Model
Source: Int J Mol Sci. 2024 Sep 8;25(17):9712. doi: 10.3390/ijms25179712 (PMC11395632; doi:10.3390/ijms25179712)
Supplement: Supplementary file 1 [file ijms-25-09712-s001.zip › Supplementary Table S4.xlsx]

## Sheet: Astrocytes_ConservedMarkers
Supplementary Table 4. Marker genes of 4 ASC subclusters
	cluster	gene	p_val	avg_logFC	pct.1	pct.2	p_val_adj
Slc1a2	ASC0	Slc1a2	0	1.09083	0.992	0.885	0
Tspan7	ASC0	Tspan7	1.77957e-272	1.30265	0.933	0.62	3.95046e-268
Erbb4	ASC0	Erbb4	2.34511e-264	-1.87891	0.226	0.809	5.20591e-260
Kcnd2	ASC0	Kcnd2	1.42662e-258	-1.74331	0.352	0.855	3.16696e-254
Grm3	ASC0	Grm3	8.59897e-241	1.31777	0.908	0.573	1.90889e-236
Gnao1	ASC0	Gnao1	9.10095e-227	1.28378	0.837	0.387	2.02032e-222
Wdr17	ASC0	Wdr17	1.37042e-202	0.794869	0.989	0.856	3.0422e-198
Gria1	ASC0	Gria1	2.25293e-185	-1.57412	0.138	0.648	5.00128e-181
Cspg5	ASC0	Cspg5	1.09393e-168	1.0407	0.826	0.425	2.42842e-164
Ptprt	ASC0	Ptprt	2.68345e-163	0.987834	0.856	0.497	5.95698e-159
Frmd4a	ASC0	Frmd4a	9.94616e-157	0.817273	0.934	0.742	2.20795e-152
Prex2	ASC0	Prex2	2.13743e-145	0.88428	0.869	0.575	4.74487e-141
Dclk1	ASC0	Dclk1	4.24561e-144	0.890022	0.878	0.579	9.42482e-140
Lrp1b	ASC0	Lrp1b	4.14775e-139	-0.990759	0.545	0.842	9.20758e-135
Slco1c1	ASC0	Slco1c1	1.07107e-138	1.13197	0.65	0.238	2.37766e-134
Slc1a3	ASC0	Slc1a3	2.0911e-137	0.718802	0.925	0.658	4.64203e-133
Fry	ASC0	Fry	1.25588e-134	-1.12151	0.306	0.721	2.78793e-130
Nrxn3	ASC0	Nrxn3	1.58383e-129	-1.42369	0.293	0.666	3.51595e-125
Rgs20	ASC0	Rgs20	5.74074e-129	0.782551	0.879	0.633	1.27439e-124
Ntm	ASC0	Ntm	5.89512e-129	0.451646	0.998	0.963	1.30866e-124
Mertk	ASC0	Mertk	1.70078e-126	1.01616	0.727	0.367	3.77555e-122
Trpm3	ASC0	Trpm3	6.05311e-124	-0.937585	0.848	0.912	1.34373e-119
Gm26843	ASC0	Gm26843	6.54227e-124	1.26067	0.459	0.095	1.45232e-119
Msi2	ASC0	Msi2	2.81919e-113	0.585771	0.93	0.798	6.25832e-109
Car10	ASC0	Car10	6.09725e-108	-1.328	0.042	0.374	1.35353e-103
St6galnac5	ASC0	St6galnac5	5.41344e-107	1.27753	0.471	0.13	1.20173e-102
Nav3	ASC0	Nav3	1.79261e-106	-1.12708	0.162	0.529	3.97941e-102
Gria4	ASC0	Gria4	1.26573e-102	-1.63923	0.053	0.375	2.80979e-98
Cadm1	ASC0	Cadm1	8.72572e-97	0.725805	0.818	0.588	1.93702e-92
Mgat4c	ASC0	Mgat4c	2.46428e-96	-0.98698	0.396	0.709	5.47046e-92
Il1rapl1	ASC0	Il1rapl1	2.51376e-92	-0.80314	0.486	0.776	5.58031e-88
Ptn	ASC0	Ptn	7.51542e-92	0.791554	0.776	0.546	1.66835e-87
Adcy8	ASC0	Adcy8	2.79222e-91	-1.03442	0.052	0.357	6.19846e-87
Gldc	ASC0	Gldc	7.40076e-91	0.979075	0.385	0.083	1.6429e-86
Csmd3	ASC0	Csmd3	4.14566e-89	-1.16829	0.115	0.431	9.20295e-85
Meis2	ASC0	Meis2	3.34327e-87	0.738835	0.688	0.339	7.42173e-83
Ntrk3	ASC0	Ntrk3	6.002e-84	-0.928003	0.087	0.395	1.33238e-79
Cpe	ASC0	Cpe	4.21103e-82	0.54751	0.868	0.665	9.34806e-78
Fam13c	ASC0	Fam13c	4.71322e-82	0.933316	0.454	0.158	1.04629e-77
Sntg1	ASC0	Sntg1	2.93084e-81	-1.05216	0.049	0.323	6.50617e-77
Gm21798	ASC0	Gm21798	3.08393e-81	-0.97158	0.042	0.316	6.84603e-77
Rorb	ASC0	Rorb	1.64303e-80	0.585643	0.901	0.755	3.64735e-76
B3galt1	ASC0	B3galt1	4.44716e-79	0.530277	0.905	0.755	9.87225e-75
Plce1	ASC0	Plce1	1.39363e-78	-0.984592	0.163	0.475	3.09371e-74
Luzp2	ASC0	Luzp2	1.34999e-76	0.628829	0.913	0.806	2.99683e-72
Rgs7	ASC0	Rgs7	1.51922e-76	0.758429	0.693	0.44	3.37251e-72
Pigk	ASC0	Pigk	6.10153e-76	1.06496	0.493	0.208	1.35448e-71
Son	ASC0	Son	1.18253e-75	0.418746	0.951	0.876	2.6251e-71
Cntn1	ASC0	Cntn1	2.20979e-71	-0.791213	0.304	0.608	4.90551e-67
Slc6a11	ASC0	Slc6a11	2.70867e-71	-0.84666	0.321	0.606	6.01297e-67
Lrig1	ASC0	Lrig1	2.44997e-70	-0.868446	0.188	0.487	5.43869e-66
Gfra1	ASC0	Gfra1	2.17216e-69	0.886933	0.313	0.07	4.82199e-65
Gpm6b	ASC0	Gpm6b	2.59129e-68	0.500736	0.87	0.728	5.7524e-64
Chl1	ASC0	Chl1	6.52527e-67	-0.834196	0.063	0.313	1.44855e-62
Grin2c	ASC0	Grin2c	1.17676e-66	0.829031	0.396	0.131	2.6123e-62
Gli3	ASC0	Gli3	1.707e-66	0.70197	0.635	0.373	3.78938e-62
Fgf14	ASC0	Fgf14	3.03792e-66	-0.654369	0.605	0.781	6.74387e-62
Mgll	ASC0	Mgll	7.45862e-65	0.915919	0.451	0.193	1.65574e-60
Fgf13	ASC0	Fgf13	1.67166e-64	0.819983	0.426	0.161	3.71091e-60
Ctnna3	ASC0	Ctnna3	1.99168e-64	-1.17169	0.056	0.288	4.42133e-60
Clmn	ASC0	Clmn	2.40631e-64	0.775169	0.471	0.201	5.34178e-60
Pde4d	ASC0	Pde4d	1.0969e-63	-0.671742	0.478	0.718	2.43501e-59
Gpc6	ASC0	Gpc6	1.46939e-63	0.580035	0.717	0.47	3.26191e-59
Pde8b	ASC0	Pde8b	1.18465e-61	0.742468	0.543	0.29	2.62982e-57
Lix1	ASC0	Lix1	1.30292e-61	0.737449	0.471	0.211	2.89234e-57
Adam23	ASC0	Adam23	1.63545e-61	0.807275	0.397	0.151	3.63053e-57
Garem	ASC0	Garem	8.36925e-61	0.739796	0.469	0.205	1.85789e-56
Fam155a	ASC0	Fam155a	3.93312e-60	-1.29233	0.087	0.316	8.73112e-56
Hes5	ASC0	Hes5	4.23772e-58	0.832022	0.419	0.166	9.40732e-54
Tenm3	ASC0	Tenm3	4.62813e-58	0.5463	0.653	0.38	1.0274e-53
Glul	ASC0	Glul	7.40168e-57	0.633969	0.636	0.387	1.6431e-52
Plpp3	ASC0	Plpp3	7.66559e-57	0.477532	0.832	0.661	1.70168e-52
Sik3	ASC0	Sik3	7.90473e-57	0.627966	0.649	0.416	1.75477e-52
Hivep3	ASC0	Hivep3	8.1205e-57	0.639629	0.626	0.405	1.80267e-52
Sh3gl2	ASC0	Sh3gl2	3.72065e-56	-0.717957	0.044	0.253	8.25947e-52
Adgrb3	ASC0	Adgrb3	3.44105e-55	-0.420894	0.904	0.937	7.63879e-51
Dpp6	ASC0	Dpp6	3.71778e-53	-0.901535	0.073	0.287	8.2531e-49
Itih3	ASC0	Itih3	1.58458e-52	-0.91695	0.097	0.322	3.51762e-48
Mgat5	ASC0	Mgat5	2.30593e-52	0.659886	0.47	0.226	5.11894e-48
Vegfa	ASC0	Vegfa	5.45921e-52	0.74937	0.505	0.264	1.21189e-47
Bcan	ASC0	Bcan	1.12272e-50	0.518631	0.699	0.474	2.49232e-46
Ctnnd2	ASC0	Ctnnd2	1.40909e-50	0.311497	0.966	0.933	3.12803e-46
Fam19a1	ASC0	Fam19a1	3.13222e-50	-0.898968	0.058	0.258	6.95321e-46
Prdm16	ASC0	Prdm16	4.9499e-50	0.669219	0.389	0.16	1.09883e-45
Magi3	ASC0	Magi3	5.7476e-50	0.737045	0.39	0.171	1.27591e-45
Lrrc4c	ASC0	Lrrc4c	7.89582e-50	-0.52358	0.803	0.859	1.75279e-45
Nckap5	ASC0	Nckap5	6.15985e-49	0.546838	0.686	0.479	1.36742e-44
Srgap1	ASC0	Srgap1	9.42156e-49	-0.719732	0.178	0.418	2.09149e-44
Fermt2	ASC0	Fermt2	1.97846e-48	0.622729	0.576	0.347	4.39197e-44
Dtna	ASC0	Dtna	2.08642e-48	0.361663	0.906	0.819	4.63164e-44
Grm5	ASC0	Grm5	5.66369e-48	-0.969064	0.162	0.38	1.25728e-43
Htra1	ASC0	Htra1	2.45563e-46	0.571165	0.573	0.34	5.45125e-42
Mfap3l	ASC0	Mfap3l	4.56458e-46	0.650437	0.335	0.126	1.01329e-41
Clybl	ASC0	Clybl	5.76997e-45	0.643852	0.469	0.248	1.28088e-40
Lhfp	ASC0	Lhfp	1.3305e-44	-0.687951	0.211	0.443	2.95357e-40
Lgi1	ASC0	Lgi1	1.56547e-44	-0.629511	0.209	0.448	3.47518e-40
Ephb1	ASC0	Ephb1	1.95128e-43	0.713942	0.32	0.126	4.33166e-39
Ank3	ASC0	Ank3	3.79874e-43	-0.85056	0.087	0.277	8.43282e-39
Lrp4	ASC0	Lrp4	7.88146e-43	0.617009	0.295	0.1	1.7496e-38
Tenm2	ASC0	Tenm2	7.86291e-42	-1.44803	0.104	0.29	1.74549e-37
Spon1	ASC0	Spon1	1.27405e-41	-0.625255	0.153	0.374	2.82825e-37
Mfge8	ASC0	Mfge8	2.31184e-41	0.641105	0.267	0.085	5.13206e-37
Itpkb	ASC0	Itpkb	2.89309e-41	-0.724174	0.103	0.298	6.42237e-37
Dlg2	ASC0	Dlg2	7.72651e-41	-0.965568	0.241	0.437	1.71521e-36
Pbx1	ASC0	Pbx1	9.89395e-41	0.393657	0.857	0.739	2.19636e-36
Tcf4	ASC0	Tcf4	1.12668e-40	0.366878	0.877	0.757	2.50113e-36
Gm3764	ASC0	Gm3764	1.40241e-40	0.309344	0.93	0.838	3.11321e-36
Ddah1	ASC0	Ddah1	7.53476e-40	0.622644	0.381	0.175	1.67264e-35
Dennd1a	ASC0	Dennd1a	1.8486e-39	0.482502	0.65	0.461	4.1037e-35
Fam171b	ASC0	Fam171b	6.07161e-39	0.636909	0.439	0.247	1.34784e-34
Tnfrsf19	ASC0	Tnfrsf19	1.7518e-38	0.564247	0.357	0.156	3.88882e-34
Dab1	ASC0	Dab1	1.2048e-37	0.388717	0.572	0.323	2.67453e-33
Daam2	ASC0	Daam2	1.44765e-37	0.570985	0.488	0.283	3.21364e-33
Glis3	ASC0	Glis3	1.67903e-37	0.516219	0.51	0.295	3.72729e-33
Kcnip4	ASC0	Kcnip4	2.34287e-37	-1.24284	0.31	0.486	5.20093e-33
Clu	ASC0	Clu	2.55927e-36	0.522539	0.523	0.324	5.68133e-32
S1pr1	ASC0	S1pr1	2.63391e-36	0.513424	0.519	0.311	5.84702e-32
Sorbs2os	ASC0	Sorbs2os	5.89248e-36	-0.548777	0.08	0.255	1.30807e-31
Hmgn3	ASC0	Hmgn3	8.65826e-36	0.582296	0.482	0.286	1.92205e-31
Ugp2	ASC0	Ugp2	7.72375e-35	0.544979	0.469	0.278	1.71459e-30
Sorbs2	ASC0	Sorbs2	8.02314e-35	-0.603798	0.128	0.313	1.78106e-30
Thsd7a	ASC0	Thsd7a	2.74886e-34	-0.578549	0.088	0.26	6.10219e-30
Dgkb	ASC0	Dgkb	3.10192e-34	0.301517	0.899	0.842	6.88595e-30
5031439G07Rik	ASC0	5031439G07Rik	1.54769e-33	-0.588026	0.111	0.289	3.43571e-29
Anks1b	ASC0	Anks1b	1.67637e-33	-0.779647	0.118	0.285	3.72137e-29
Ptprd	ASC0	Ptprd	1.82143e-33	-0.809546	0.511	0.644	4.0434e-29
Rmst	ASC0	Rmst	2.12547e-33	0.480862	0.562	0.353	4.71832e-29
Fars2	ASC0	Fars2	3.16303e-33	0.587148	0.457	0.279	7.02161e-29
Agbl4	ASC0	Agbl4	9.55188e-33	-0.729624	0.135	0.309	2.12042e-28
Lrrc7	ASC0	Lrrc7	2.59229e-32	-0.632429	0.106	0.275	5.75463e-28
Appl2	ASC0	Appl2	4.19811e-32	0.427748	0.662	0.501	9.31939e-28
Phkg1	ASC0	Phkg1	4.38474e-32	0.469781	0.604	0.423	9.73368e-28
Plcb1	ASC0	Plcb1	4.95936e-32	-0.491409	0.724	0.815	1.10093e-27
Grm7	ASC0	Grm7	8.51662e-32	-0.956735	0.101	0.257	1.8906e-27
Fgfr2	ASC0	Fgfr2	1.07723e-30	0.353489	0.829	0.727	2.39134e-26
Ccser1	ASC0	Ccser1	1.7832e-30	-0.659012	0.145	0.318	3.95853e-26
Pantr1	ASC0	Pantr1	5.77807e-30	0.615713	0.279	0.124	1.28267e-25
Slc7a11	ASC0	Slc7a11	6.16128e-30	0.559388	0.471	0.29	1.36774e-25
Prdx6	ASC0	Prdx6	8.31499e-30	0.451705	0.543	0.364	1.84584e-25
Dfna5	ASC0	Dfna5	9.07518e-30	-0.504419	0.321	0.522	2.0146e-25
Cacna1a	ASC0	Cacna1a	1.38222e-29	-0.562807	0.132	0.302	3.06838e-25
Cntnap2	ASC0	Cntnap2	1.40883e-29	-1.26298	0.143	0.295	3.12747e-25
Nim1k	ASC0	Nim1k	4.09097e-29	0.484797	0.452	0.28	9.08154e-25
Rb1	ASC0	Rb1	8.16638e-29	0.505573	0.462	0.296	1.81286e-24
Gab2	ASC0	Gab2	1.42132e-28	-0.533943	0.149	0.322	3.15519e-24
Lyrm4	ASC0	Lyrm4	6.40416e-28	0.659221	0.313	0.163	1.42166e-23
Nrg3	ASC0	Nrg3	7.95118e-28	-1.31288	0.158	0.301	1.76508e-23
Esrrg	ASC0	Esrrg	8.37529e-28	-0.558064	0.154	0.325	1.85923e-23
Sfxn5	ASC0	Sfxn5	1.13147e-27	0.371549	0.705	0.564	2.51176e-23
Opcml	ASC0	Opcml	2.30366e-27	-1.07478	0.126	0.271	5.11391e-23
Ttyh1	ASC0	Ttyh1	2.66315e-27	0.386861	0.623	0.468	5.91192e-23
Irak2	ASC0	Irak2	9.10437e-27	0.506719	0.356	0.192	2.02108e-22
1700112E06Rik	ASC0	1700112E06Rik	1.22455e-26	-0.553218	0.132	0.292	2.71839e-22
Rgs7bp	ASC0	Rgs7bp	1.48018e-26	-0.495044	0.13	0.291	3.28586e-22
9630028H03Rik	ASC0	9630028H03Rik	3.28852e-26	-0.563524	0.275	0.455	7.30019e-22
Pou2f1	ASC0	Pou2f1	4.27851e-26	0.466731	0.448	0.288	9.49787e-22
Lgr4	ASC0	Lgr4	5.41696e-26	0.530769	0.29	0.143	1.20251e-21
Ttyh3	ASC0	Ttyh3	5.83561e-26	0.518484	0.311	0.161	1.29545e-21
Kcnq1ot1	ASC0	Kcnq1ot1	6.40701e-26	-0.460817	0.211	0.389	1.42229e-21
Rims2	ASC0	Rims2	7.43787e-26	-0.491412	0.319	0.481	1.65113e-21
Apoe	ASC0	Apoe	1.13731e-25	0.268585	0.953	0.903	2.52472e-21
Rbfox1	ASC0	Rbfox1	4.38789e-25	-0.680607	0.121	0.264	9.74067e-21
Zeb1	ASC0	Zeb1	4.6555e-25	0.328327	0.743	0.639	1.03348e-20
Lrrtm4	ASC0	Lrrtm4	9.11731e-25	-1.11616	0.124	0.26	2.02395e-20
Fjx1	ASC0	Fjx1	1.07713e-24	0.529085	0.257	0.118	2.39111e-20
Ube3a	ASC0	Ube3a	1.27797e-24	-0.811896	0.278	0.418	2.83696e-20
Tox	ASC0	Tox	2.55435e-24	0.419468	0.525	0.369	5.6704e-20
Mpp6	ASC0	Mpp6	2.70525e-24	-0.481626	0.26	0.429	6.00539e-20
Fgfr1	ASC0	Fgfr1	2.95403e-24	0.472976	0.321	0.171	6.55764e-20
Ankrd6	ASC0	Ankrd6	2.98695e-24	0.454761	0.29	0.141	6.63074e-20
Ptgds	ASC0	Ptgds	3.06785e-24	-0.469514	0.406	0.597	6.81032e-20
Myo6	ASC0	Myo6	4.82021e-24	0.315388	0.692	0.548	1.07004e-19
Rasal2	ASC0	Rasal2	6.43723e-24	-0.419392	0.235	0.412	1.429e-19
Ncam2	ASC0	Ncam2	7.33302e-24	-0.442914	0.497	0.64	1.62786e-19
Meg3	ASC0	Meg3	9.9115e-24	-1.25793	0.426	0.521	2.20025e-19
Tenm4	ASC0	Tenm4	2.24681e-23	-0.467845	0.137	0.288	4.9877e-19
Magi2	ASC0	Magi2	2.61045e-23	-0.299328	0.86	0.891	5.79494e-19
Syt1	ASC0	Syt1	2.72474e-23	-0.815189	0.191	0.327	6.04865e-19
Pde4b	ASC0	Pde4b	3.14392e-23	-0.537382	0.45	0.593	6.97919e-19
Pdlim5	ASC0	Pdlim5	3.37223e-23	0.408707	0.398	0.235	7.48601e-19
Wnk2	ASC0	Wnk2	4.09693e-23	0.541857	0.295	0.161	9.09477e-19
Pdgfrb	ASC0	Pdgfrb	5.0242e-23	0.425587	0.283	0.139	1.11532e-18
Mmd2	ASC0	Mmd2	5.93962e-23	0.37788	0.507	0.344	1.31854e-18
Farp1	ASC0	Farp1	7.91596e-23	0.316912	0.736	0.641	1.75726e-18
Dock1	ASC0	Dock1	1.28362e-22	0.361922	0.56	0.402	2.84952e-18
Tiam2	ASC0	Tiam2	1.49606e-22	-0.461921	0.171	0.328	3.32109e-18
Slc38a3	ASC0	Slc38a3	2.68938e-22	0.44769	0.267	0.13	5.97016e-18
Cdh20	ASC0	Cdh20	3.71517e-22	-0.46114	0.517	0.653	8.24731e-18
Rasa2	ASC0	Rasa2	4.44353e-22	0.444291	0.441	0.29	9.86419e-18
Nwd1	ASC0	Nwd1	1.50893e-21	0.408263	0.467	0.315	3.34968e-17
Ptprn2	ASC0	Ptprn2	2.08283e-21	-0.428135	0.151	0.296	4.62368e-17
Kcnk2	ASC0	Kcnk2	2.12534e-21	0.499262	0.311	0.174	4.71805e-17
Tmtc2	ASC0	Tmtc2	3.89372e-21	-0.439903	0.424	0.585	8.64366e-17
Vcl	ASC0	Vcl	1.05258e-20	0.409628	0.402	0.254	2.33661e-16
Snap25	ASC0	Snap25	1.19222e-20	-0.437764	0.132	0.269	2.64661e-16
Snhg11	ASC0	Snhg11	1.96217e-20	-0.864812	0.528	0.604	4.35581e-16
4930448N21Rik	ASC0	4930448N21Rik	2.21964e-20	0.410251	0.421	0.271	4.92739e-16
Scg3	ASC0	Scg3	3.08626e-20	0.426325	0.355	0.217	6.85118e-16
Ptch1	ASC0	Ptch1	4.9991e-20	-0.488252	0.348	0.501	1.10975e-15
Eda	ASC0	Eda	5.92849e-20	0.468143	0.294	0.159	1.31606e-15
Srgap3	ASC0	Srgap3	6.05688e-20	0.389605	0.527	0.408	1.34457e-15
Nebl	ASC0	Nebl	7.11555e-20	-0.352955	0.594	0.737	1.57958e-15
Dmd	ASC0	Dmd	7.55059e-20	-0.330505	0.681	0.777	1.67615e-15
Cd81	ASC0	Cd81	1.28845e-19	-0.364068	0.366	0.532	2.86023e-15
Prkca	ASC0	Prkca	1.38027e-19	-0.411531	0.231	0.384	3.06406e-15
Slc27a1	ASC0	Slc27a1	2.0034e-19	0.376991	0.477	0.334	4.44734e-15
Rcan2	ASC0	Rcan2	2.5025e-19	0.456729	0.264	0.143	5.55529e-15
App	ASC0	App	5.07307e-19	-0.346514	0.199	0.352	1.12617e-14
Tmcc3	ASC0	Tmcc3	8.99598e-19	-0.414912	0.281	0.435	1.99702e-14
Gng12	ASC0	Gng12	1.22368e-18	0.441469	0.27	0.147	2.71645e-14
Crlf3	ASC0	Crlf3	1.28852e-18	0.343522	0.386	0.241	2.86038e-14
AI854517	ASC0	AI854517	1.90896e-18	0.382817	0.425	0.288	4.23771e-14
Dpyd	ASC0	Dpyd	2.19215e-18	-0.32865	0.197	0.347	4.86636e-14
Sat1	ASC0	Sat1	3.09995e-18	0.281597	0.642	0.506	6.88158e-14
Add3	ASC0	Add3	3.20273e-18	0.403916	0.439	0.313	7.10974e-14
Gramd3	ASC0	Gramd3	3.2405e-18	0.360488	0.438	0.295	7.19359e-14
Slc4a4	ASC0	Slc4a4	4.0583e-18	-0.326306	0.855	0.884	9.00902e-14
Phactr3	ASC0	Phactr3	4.7037e-18	0.398508	0.475	0.358	1.04417e-13
Rev3l	ASC0	Rev3l	6.58467e-18	-0.299638	0.289	0.455	1.46173e-13
Nbea	ASC0	Nbea	7.0522e-18	-0.378796	0.323	0.46	1.56552e-13
Adcy2	ASC0	Adcy2	1.21601e-17	0.337468	0.555	0.428	2.69943e-13
St3gal4	ASC0	St3gal4	1.50522e-17	0.385349	0.467	0.337	3.34144e-13
Phactr1	ASC0	Phactr1	2.73859e-17	0.254918	0.529	0.374	6.0794e-13
Gpm6a	ASC0	Gpm6a	3.01262e-17	0.335181	0.66	0.578	6.68771e-13
Gria2	ASC0	Gria2	3.22302e-17	0.250252	0.862	0.775	7.15477e-13
Plp1	ASC0	Plp1	4.33836e-17	-0.456968	0.244	0.379	9.63073e-13
Fgd6	ASC0	Fgd6	4.57048e-17	0.353467	0.322	0.193	1.0146e-12
Adgrl3	ASC0	Adgrl3	6.95366e-17	-0.267962	0.817	0.839	1.54364e-12
Mdga2	ASC0	Mdga2	7.23218e-17	-0.282256	0.872	0.877	1.60547e-12
Nrg1	ASC0	Nrg1	7.35966e-17	-1.13553	0.148	0.255	1.63377e-12
Cst3	ASC0	Cst3	1.25287e-16	0.328404	0.791	0.717	2.78125e-12
Nfasc	ASC0	Nfasc	1.54109e-16	-0.409316	0.132	0.253	3.42106e-12
St6gal1	ASC0	St6gal1	1.54242e-16	0.387545	0.285	0.167	3.42401e-12
Plxdc2	ASC0	Plxdc2	2.78628e-16	-0.357808	0.156	0.281	6.18527e-12
Pag1	ASC0	Pag1	3.68851e-16	0.40729	0.279	0.166	8.18812e-12
Prickle2	ASC0	Prickle2	5.41433e-16	-0.320683	0.224	0.364	1.20193e-11
Arhgap26	ASC0	Arhgap26	8.39862e-16	0.290622	0.622	0.518	1.86441e-11
Scg5	ASC0	Scg5	1.01773e-15	-0.290235	0.138	0.263	2.25926e-11
Bmpr1b	ASC0	Bmpr1b	1.29025e-15	0.276164	0.622	0.499	2.86423e-11
Ahi1	ASC0	Ahi1	1.43483e-15	-0.458277	0.273	0.388	3.18517e-11
Bach2	ASC0	Bach2	1.67002e-15	0.318654	0.464	0.34	3.70728e-11
Palld	ASC0	Palld	2.62335e-15	0.378922	0.287	0.17	5.82358e-11
Asap1	ASC0	Asap1	2.85265e-15	-0.308276	0.3	0.446	6.3326e-11
Grina	ASC0	Grina	5.4599e-15	0.378897	0.345	0.23	1.21204e-10
Plcd4	ASC0	Plcd4	5.84345e-15	0.341378	0.275	0.161	1.29719e-10
Eif4g3	ASC0	Eif4g3	1.35491e-14	0.371237	0.446	0.347	3.00777e-10
Ston2	ASC0	Ston2	2.11509e-14	0.347611	0.349	0.23	4.69528e-10
Tspan5	ASC0	Tspan5	3.52711e-14	-0.343072	0.252	0.379	7.82984e-10
Robo2	ASC0	Robo2	3.68157e-14	0.316843	0.357	0.237	8.17271e-10
Sgip1	ASC0	Sgip1	5.91782e-14	0.270352	0.641	0.543	1.3137e-09
Cyld	ASC0	Cyld	7.47492e-14	-0.270016	0.145	0.263	1.65936e-09
Prex1	ASC0	Prex1	7.5264e-14	0.350127	0.282	0.173	1.67079e-09
Tle4	ASC0	Tle4	1.29575e-13	0.295086	0.565	0.462	2.87643e-09
Gls	ASC0	Gls	1.41127e-13	-0.259268	0.14	0.253	3.13287e-09
Foxp1	ASC0	Foxp1	1.6552e-13	-0.281484	0.142	0.255	3.67437e-09
Rapgef6	ASC0	Rapgef6	1.85925e-13	-0.285278	0.15	0.265	4.12734e-09
Sclt1	ASC0	Sclt1	1.861e-13	-0.297221	0.175	0.295	4.13122e-09
Atxn1	ASC0	Atxn1	2.09353e-13	-0.329422	0.326	0.456	4.64742e-09
Plekhg1	ASC0	Plekhg1	2.42425e-13	0.312775	0.417	0.301	5.38159e-09
Dpf3	ASC0	Dpf3	2.48903e-13	0.332427	0.305	0.196	5.5254e-09
Gabbr1	ASC0	Gabbr1	2.58582e-13	0.329241	0.434	0.329	5.74026e-09
Bcl2	ASC0	Bcl2	2.58717e-13	0.289279	0.481	0.361	5.74325e-09
Pclo	ASC0	Pclo	2.7589e-13	-0.350591	0.264	0.381	6.12449e-09
Brinp3	ASC0	Brinp3	2.78903e-13	-0.342646	0.468	0.573	6.19137e-09
Ccdc50	ASC0	Ccdc50	2.92409e-13	0.357931	0.359	0.255	6.49118e-09
Kank1	ASC0	Kank1	3.93035e-13	-0.37655	0.256	0.372	8.72499e-09
Add1	ASC0	Add1	4.12359e-13	0.362482	0.298	0.197	9.15396e-09
Chpt1	ASC0	Chpt1	4.61621e-13	-0.364172	0.239	0.354	1.02475e-08
Peg3	ASC0	Peg3	5.84804e-13	-0.271372	0.164	0.278	1.29821e-08
Rtn1	ASC0	Rtn1	7.03511e-13	-0.313779	0.363	0.485	1.56172e-08
Ube2e2	ASC0	Ube2e2	9.56673e-13	-0.27322	0.346	0.477	2.12372e-08
Grip1	ASC0	Grip1	1.05107e-12	0.310988	0.314	0.207	2.33326e-08
Srgap2	ASC0	Srgap2	1.87328e-12	0.359952	0.324	0.23	4.15849e-08
Gli2	ASC0	Gli2	2.34201e-12	0.310859	0.322	0.216	5.19903e-08
Camk2g	ASC0	Camk2g	2.4016e-12	-0.302024	0.416	0.539	5.3313e-08
Rhoq	ASC0	Rhoq	2.48196e-12	-0.395152	0.175	0.278	5.5097e-08
Tmem178b	ASC0	Tmem178b	3.34071e-12	-0.273351	0.219	0.339	7.41604e-08
9330159F19Rik	ASC0	9330159F19Rik	4.30615e-12	0.362343	0.35	0.253	9.55923e-08
Adhfe1	ASC0	Adhfe1	5.67128e-12	0.344895	0.287	0.185	1.25897e-07
Epb41l2	ASC0	Epb41l2	5.95887e-12	0.318249	0.284	0.186	1.32281e-07
Nedd4l	ASC0	Nedd4l	8.68065e-12	0.317406	0.358	0.26	1.92702e-07
Nnat	ASC0	Nnat	9.49283e-12	-0.482894	0.283	0.395	2.10731e-07
Cpeb4	ASC0	Cpeb4	9.80712e-12	0.291016	0.529	0.432	2.17708e-07
Setbp1	ASC0	Setbp1	1.00274e-11	0.270152	0.421	0.315	2.22597e-07
Asic2	ASC0	Asic2	1.25081e-11	-0.477947	0.328	0.419	2.77666e-07
Celrr	ASC0	Celrr	1.99206e-11	0.250623	0.256	0.156	4.42218e-07
Csrp1	ASC0	Csrp1	4.90244e-11	0.295292	0.348	0.247	1.08829e-06
Tsc22d4	ASC0	Tsc22d4	5.94848e-11	0.256958	0.395	0.291	1.3205e-06
Zhx2	ASC0	Zhx2	6.46731e-11	0.283157	0.285	0.189	1.43568e-06
Fam20a	ASC0	Fam20a	6.62321e-11	0.257821	0.314	0.21	1.47029e-06
Ptchd4	ASC0	Ptchd4	8.96014e-11	0.554229	0.259	0.181	1.98906e-06
Arhgef19	ASC0	Arhgef19	9.50055e-11	0.28336	0.317	0.217	2.10903e-06
Pygb	ASC0	Pygb	9.69969e-11	0.270466	0.405	0.305	2.15323e-06
Tjp1	ASC0	Tjp1	1.04478e-10	0.268034	0.551	0.479	2.3193e-06
Znrf3	ASC0	Znrf3	1.12461e-10	0.269357	0.455	0.359	2.49652e-06
Frmpd1	ASC0	Frmpd1	1.44948e-10	0.315773	0.252	0.162	3.2177e-06
Mt3	ASC0	Mt3	1.45725e-10	0.263091	0.277	0.181	3.23494e-06
Arpp21	ASC0	Arpp21	1.75989e-10	-0.344243	0.186	0.281	3.90678e-06
Dennd4a	ASC0	Dennd4a	2.11848e-10	-0.253313	0.175	0.28	4.70282e-06
Gm44257	ASC0	Gm44257	2.67229e-10	0.302545	0.311	0.219	5.93222e-06
Gpld1	ASC0	Gpld1	3.67813e-10	-0.32622	0.197	0.295	8.16508e-06
Daam1	ASC0	Daam1	4.05336e-10	0.3186	0.323	0.237	8.99806e-06
Eml6	ASC0	Eml6	5.55875e-10	-0.254663	0.254	0.359	1.23399e-05
Ahcyl2	ASC0	Ahcyl2	6.60772e-10	-0.262509	0.284	0.395	1.46685e-05
Prrx1	ASC0	Prrx1	7.16321e-10	0.280887	0.254	0.165	1.59016e-05
Dbx2	ASC0	Dbx2	7.49007e-10	0.257016	0.309	0.21	1.66272e-05
Lrrc16a	ASC0	Lrrc16a	1.49476e-09	-0.257995	0.31	0.417	3.31823e-05
Gm26848	ASC0	Gm26848	1.91793e-09	-0.365958	0.247	0.339	4.25761e-05
Wwc1	ASC0	Wwc1	2.07876e-09	0.261484	0.384	0.288	4.61463e-05
Fat3	ASC0	Fat3	4.00611e-09	-0.284262	0.416	0.514	8.89317e-05
Shc3	ASC0	Shc3	4.87995e-09	0.294733	0.281	0.198	0.00010833
Agmo	ASC0	Agmo	5.75788e-09	0.288723	0.265	0.181	0.000127819
Fth1	ASC0	Fth1	6.72004e-09	-0.276326	0.311	0.42	0.000149178
9430041J12Rik	ASC0	9430041J12Rik	1.09978e-08	0.281622	0.278	0.194	0.00024414
Fchsd2	ASC0	Fchsd2	1.43073e-08	0.253774	0.442	0.37	0.000317607
Pcyt2	ASC0	Pcyt2	1.9701e-08	0.276859	0.379	0.302	0.000437342
Gm26827	ASC0	Gm26827	2.40232e-08	0.382434	0.255	0.184	0.000533292
Zswim6	ASC0	Zswim6	3.1732e-08	0.277856	0.336	0.257	0.000704419
Pcdh10	ASC0	Pcdh10	3.2584e-08	0.262679	0.378	0.3	0.000723333
Nkain2	ASC0	Nkain2	4.08689e-08	-0.650169	0.34	0.401	0.000907249
Myo18a	ASC0	Myo18a	5.19973e-08	0.336239	0.314	0.247	0.00115429
Slmo1	ASC0	Slmo1	5.25669e-08	0.314657	0.342	0.271	0.00116693
Gabrg3	ASC0	Gabrg3	8.05071e-08	-0.313992	0.182	0.261	0.00178718
Grik2	ASC0	Grik2	1.31356e-07	-0.300355	0.471	0.534	0.00291597
Atp1b2	ASC0	Atp1b2	1.94279e-07	-0.267348	0.241	0.321	0.0043128
Eps8	ASC0	Eps8	3.97809e-07	0.258987	0.391	0.317	0.00883097
Slc25a3	ASC0	Slc25a3	4.56367e-07	0.287097	0.38	0.319	0.0101309
Usp53	ASC0	Usp53	3.86517e-06	-0.271138	0.3	0.376	0.085803
Mt1	ASC0	Mt1	4.09199e-06	0.268773	0.351	0.286	0.090838
Fam49b	ASC0	Fam49b	7.9062e-06	0.260727	0.298	0.243	0.17551
Csmd1	ASC0	Csmd1	1.39921e-05	-0.596838	0.343	0.371	0.310611
Erbb4.1	ASC1	Erbb4	0	1.66917	0.913	0.306	0
Trpm3.1	ASC1	Trpm3	1.86688e-295	1.2467	0.981	0.822	4.14429e-291
Kcnd2.1	ASC1	Kcnd2	1.92925e-273	1.56381	0.919	0.436	4.28274e-269
Fry.1	ASC1	Fry	1.42435e-181	1.26812	0.786	0.368	3.16191e-177
Gnao1.1	ASC1	Gnao1	1.76107e-172	-1.26042	0.295	0.782	3.90939e-168
Tspan7.1	ASC1	Tspan7	7.54149e-154	-1.11285	0.567	0.888	1.67413e-149
Slc4a4.1	ASC1	Slc4a4	2.19571e-141	0.726632	0.957	0.817	4.87427e-137
Lrp1b.1	ASC1	Lrp1b	9.36517e-137	0.871983	0.89	0.589	2.07897e-132
Slc6a11.1	ASC1	Slc6a11	3.53329e-136	1.12753	0.7	0.334	7.84355e-132
Gria1.1	ASC1	Gria1	8.31378e-135	1.27367	0.656	0.258	1.84558e-130
Lrig1.1	ASC1	Lrig1	4.90554e-130	1.15294	0.592	0.198	1.08898e-125
Slc1a2.1	ASC1	Slc1a2	1.5454e-127	-0.806087	0.909	0.951	3.43064e-123
Dab1.1	ASC1	Dab1	6.68089e-123	-1.17506	0.168	0.605	1.48309e-118
Dclk1.1	ASC1	Dclk1	3.83512e-120	-0.88046	0.498	0.854	8.51359e-116
Grm3.1	ASC1	Grm3	2.07619e-118	-1.07259	0.559	0.834	4.60894e-114
Plce1.1	ASC1	Plce1	1.77004e-115	1.16268	0.555	0.191	3.92931e-111
Mgat4c.1	ASC1	Mgat4c	1.14594e-114	0.960623	0.77	0.435	2.54388e-110
St6galnac5.1	ASC1	St6galnac5	6.47727e-109	-1.38988	0.053	0.434	1.43789e-104
Cspg5.1	ASC1	Cspg5	5.12367e-105	-0.906052	0.378	0.756	1.1374e-100
Adam23.1	ASC1	Adam23	3.77395e-104	-1.15059	0.04	0.404	8.3778e-100
Ptprt.1	ASC1	Ptprt	3.45157e-103	-0.869319	0.451	0.795	7.66215e-99
Adgrb3.1	ASC1	Adgrb3	7.86382e-103	0.550448	0.969	0.893	1.74569e-98
Pigk.1	ASC1	Pigk	3.68557e-97	-1.26687	0.112	0.481	8.1816e-93
Frmd4a.1	ASC1	Frmd4a	1.70351e-95	-0.70508	0.721	0.9	3.78163e-91
Npas3	ASC1	Npas3	5.91957e-92	0.463878	0.97	0.94	1.31408e-87
Lrrc4c.1	ASC1	Lrrc4c	7.9497e-91	0.657072	0.906	0.788	1.76475e-86
Fgf13.1	ASC1	Fgf13	1.69565e-90	-1.10269	0.07	0.417	3.76418e-86
B230323A14Rik	ASC1	B230323A14Rik	1.85932e-90	1.13236	0.274	0.03	4.12751e-86
Adcy8.1	ASC1	Adcy8	3.12116e-88	1.09355	0.392	0.106	6.92865e-84
Plcb1.1	ASC1	Plcb1	5.0376e-88	0.751937	0.863	0.717	1.1183e-83
Gm26843.1	ASC1	Gm26843	1.99319e-87	-1.14089	0.062	0.39	4.42468e-83
Tenm3.1	ASC1	Tenm3	3.97261e-82	-0.810248	0.276	0.649	8.8188e-78
Cdh20.1	ASC1	Cdh20	5.40596e-82	0.805259	0.74	0.497	1.20007e-77
Meis2.1	ASC1	Meis2	2.30665e-79	-0.847222	0.282	0.637	5.12054e-75
Itih3.1	ASC1	Itih3	1.97532e-76	1.13624	0.382	0.116	4.38501e-72
Cntn1.1	ASC1	Cntn1	4.97668e-76	0.870728	0.631	0.364	1.10477e-71
Slco1c1.1	ASC1	Slco1c1	2.83501e-75	-0.919531	0.228	0.554	6.29343e-71
Gfra1.1	ASC1	Gfra1	1.33059e-74	-0.994747	0.017	0.285	2.95378e-70
Ephb1.1	ASC1	Ephb1	6.32731e-74	-0.970469	0.041	0.324	1.4046e-69
Gldc.1	ASC1	Gldc	3.52901e-70	-0.946904	0.052	0.331	7.83404e-66
Magi3.1	ASC1	Magi3	4.69847e-70	-0.878234	0.087	0.388	1.04301e-65
Srgap1.1	ASC1	Srgap1	4.63567e-69	0.914718	0.469	0.206	1.02907e-64
Rgs20.1	ASC1	Rgs20	5.28681e-69	-0.677655	0.61	0.833	1.17362e-64
Robo2.1	ASC1	Robo2	1.88095e-68	-0.949062	0.105	0.408	4.17552e-64
Csmd1.1	ASC1	Csmd1	1.50975e-67	-1.23207	0.176	0.469	3.35149e-63
Wdr17.1	ASC1	Wdr17	2.21435e-65	-0.499619	0.868	0.949	4.91563e-61
Phactr1.1	ASC1	Phactr1	3.1773e-65	-0.776062	0.247	0.568	7.0533e-61
Fam13c.1	ASC1	Fam13c	4.65205e-65	-0.843413	0.113	0.409	1.03271e-60
Mgat5.1	ASC1	Mgat5	3.0072e-63	-0.846702	0.155	0.453	6.67569e-59
Lhfp.1	ASC1	Lhfp	8.56199e-61	0.846882	0.49	0.239	1.90068e-56
Cadm1.1	ASC1	Cadm1	2.67899e-59	-0.596593	0.548	0.786	5.94708e-55
Nebl.1	ASC1	Nebl	9.22453e-59	0.591463	0.785	0.6	2.04775e-54
Itpkb.1	ASC1	Itpkb	1.53791e-57	0.893943	0.347	0.121	3.414e-53
Etnppl	ASC1	Etnppl	1.70803e-57	0.922749	0.268	0.066	3.79165e-53
Dcc	ASC1	Dcc	5.23907e-57	-1.10045	0.101	0.356	1.16302e-52
Slc1a3.1	ASC1	Slc1a3	6.01539e-57	-0.490001	0.636	0.872	1.33536e-52
Mdga2.1	ASC1	Mdga2	2.37507e-54	0.469562	0.917	0.85	5.27243e-50
Gm21798.1	ASC1	Gm21798	2.87267e-54	0.907498	0.318	0.108	6.37705e-50
Msi2.1	ASC1	Msi2	4.28945e-54	-0.492233	0.784	0.906	9.52215e-50
Sik3.1	ASC1	Sik3	1.30196e-53	-0.621286	0.341	0.637	2.89022e-49
Mertk.1	ASC1	Mertk	1.96465e-53	-0.705966	0.37	0.637	4.36132e-49
Dennd1a.1	ASC1	Dennd1a	3.28537e-53	-0.590416	0.368	0.66	7.2932e-49
Lgi1.1	ASC1	Lgi1	5.72437e-53	0.771266	0.476	0.25	1.27075e-48
Prex2.1	ASC1	Prex2	2.74448e-52	-0.591528	0.578	0.795	6.09248e-48
Pde10a	ASC1	Pde10a	3.06534e-52	-0.888845	0.066	0.3	6.80475e-48
Spon1.1	ASC1	Spon1	7.72991e-52	0.79106	0.413	0.184	1.71596e-47
Grip1.1	ASC1	Grip1	6.51432e-50	-0.78829	0.104	0.35	1.44611e-45
Mgll.1	ASC1	Mgll	8.9785e-50	-0.826151	0.156	0.41	1.99314e-45
Adgrl3.1	ASC1	Adgrl3	1.34246e-49	0.444103	0.881	0.796	2.98014e-45
Epha5	ASC1	Epha5	1.94526e-49	-0.72133	0.16	0.421	4.31827e-45
Rgs7.1	ASC1	Rgs7	3.84979e-48	-0.615011	0.393	0.659	8.54616e-44
Celf2	ASC1	Celf2	5.01288e-48	-0.514707	0.669	0.846	1.11281e-43
Nrg1.1	ASC1	Nrg1	2.07379e-47	-1.44851	0.073	0.285	4.6036e-43
Gpc6.1	ASC1	Gpc6	2.78811e-47	-0.481483	0.425	0.684	6.18933e-43
Garem.1	ASC1	Garem	1.93967e-46	-0.674969	0.17	0.426	4.30586e-42
Pde8b.1	ASC1	Pde8b	2.63469e-46	-0.625504	0.237	0.512	5.84874e-42
Il1rapl1.1	ASC1	Il1rapl1	1.53543e-45	0.538779	0.761	0.566	3.4085e-41
Hivep3.1	ASC1	Hivep3	1.67095e-45	-0.567691	0.346	0.608	3.70933e-41
Ptch1.1	ASC1	Ptch1	2.378e-45	0.750117	0.553	0.354	5.27892e-41
Rmst.1	ASC1	Rmst	2.29614e-44	-0.620006	0.286	0.551	5.09719e-40
Qk	ASC1	Qk	2.584e-44	0.371461	0.926	0.861	5.73621e-40
Sparcl1	ASC1	Sparcl1	3.36272e-44	0.412611	0.84	0.713	7.46491e-40
Car10.1	ASC1	Car10	7.68532e-43	0.79713	0.345	0.14	1.70606e-38
Nkain2.1	ASC1	Nkain2	9.97134e-43	-0.513838	0.218	0.466	2.21354e-38
Wnk2.1	ASC1	Wnk2	2.56287e-42	-0.609325	0.087	0.307	5.68931e-38
Srgap2.1	ASC1	Srgap2	3.36317e-42	-0.628902	0.129	0.363	7.46589e-38
Pde4d.1	ASC1	Pde4d	3.38075e-42	0.476826	0.731	0.529	7.50494e-38
1700112E06Rik.1	ASC1	1700112E06Rik	7.31355e-42	0.765149	0.338	0.144	1.62353e-37
Kcnk2.1	ASC1	Kcnk2	3.37824e-41	-0.729218	0.102	0.322	7.49936e-37
Pitpnc1	ASC1	Pitpnc1	3.14173e-40	0.424142	0.878	0.81	6.97433e-36
Setbp1.1	ASC1	Setbp1	3.7401e-40	-0.518774	0.205	0.462	8.30264e-36
Prdm16.1	ASC1	Prdm16	9.12213e-40	-0.691227	0.133	0.349	2.02502e-35
Camk2g.1	ASC1	Camk2g	3.64525e-39	0.584357	0.59	0.415	8.0921e-35
Tmtc2.1	ASC1	Tmtc2	9.34026e-39	0.594215	0.622	0.441	2.07345e-34
Fars2.1	ASC1	Fars2	1.0601e-38	-0.608983	0.216	0.452	2.35332e-34
Clmn.1	ASC1	Clmn	1.7471e-38	-0.616715	0.184	0.415	3.87838e-34
Mpp6.1	ASC1	Mpp6	3.00988e-38	0.659882	0.467	0.279	6.68164e-34
Cpe.1	ASC1	Cpe	1.10128e-37	-0.393848	0.626	0.842	2.44472e-33
Ptn.1	ASC1	Ptn	2.03924e-37	-0.562739	0.534	0.727	4.52691e-33
Tiam2.1	ASC1	Tiam2	6.09078e-37	0.665935	0.372	0.182	1.35209e-32
Dfna5.1	ASC1	Dfna5	8.49786e-37	0.646737	0.54	0.359	1.88644e-32
Fam171b.1	ASC1	Fam171b	1.59236e-36	-0.578151	0.195	0.423	3.53489e-32
Kank1.1	ASC1	Kank1	1.78949e-35	0.674553	0.428	0.25	3.97248e-31
Lix1.1	ASC1	Lix1	3.62621e-35	-0.527452	0.196	0.416	8.04983e-31
Nav3.1	ASC1	Nav3	8.18863e-35	0.564798	0.485	0.279	1.81779e-30
Unc5c	ASC1	Unc5c	1.34854e-34	-0.640275	0.102	0.296	2.99363e-30
Hes5.1	ASC1	Hes5	2.1664e-34	-0.627994	0.155	0.364	4.80919e-30
Slc39a12	ASC1	Slc39a12	2.78631e-34	0.592787	0.576	0.418	6.18532e-30
Chl1.1	ASC1	Chl1	3.29458e-34	0.715244	0.296	0.135	7.31364e-30
Lyrm4.1	ASC1	Lyrm4	3.61126e-34	-0.643545	0.112	0.307	8.01665e-30
Lrp4.1	ASC1	Lrp4	1.15099e-33	-0.597195	0.079	0.26	2.55508e-29
Ntrk3.1	ASC1	Ntrk3	1.27891e-33	0.662983	0.361	0.183	2.83906e-29
Mfap3l.1	ASC1	Mfap3l	2.05613e-33	-0.511293	0.103	0.298	4.5644e-29
Eda.1	ASC1	Eda	5.73424e-33	-0.66888	0.105	0.294	1.27294e-28
Hdac8	ASC1	Hdac8	9.40729e-33	0.430684	0.773	0.673	2.08832e-28
Grin2c.1	ASC1	Grin2c	1.90597e-32	-0.585025	0.134	0.33	4.23107e-28
Auts2	ASC1	Auts2	5.49027e-32	-0.358061	0.721	0.871	1.21878e-27
Hmgn3.1	ASC1	Hmgn3	1.09639e-31	-0.516889	0.238	0.464	2.43387e-27
Clic4	ASC1	Clic4	1.25272e-31	0.626215	0.268	0.111	2.78092e-27
9630028H03Rik.1	ASC1	9630028H03Rik	1.60525e-31	0.716315	0.47	0.309	3.5635e-27
Enox1	ASC1	Enox1	5.23485e-31	-0.488763	0.086	0.263	1.16209e-26
Ncam1	ASC1	Ncam1	8.26256e-31	0.375695	0.822	0.717	1.83421e-26
Ankrd6.1	ASC1	Ankrd6	1.03245e-30	-0.578349	0.099	0.279	2.29194e-26
Grin2b	ASC1	Grin2b	4.88217e-30	-0.550369	0.259	0.467	1.08379e-25
Ptgds.1	ASC1	Ptgds	9.25905e-30	0.548737	0.603	0.449	2.05542e-25
Cep85l	ASC1	Cep85l	1.12331e-29	0.528861	0.573	0.427	2.49363e-25
Pantr1.1	ASC1	Pantr1	2.62304e-29	-0.589466	0.093	0.26	5.82288e-25
Atp13a4	ASC1	Atp13a4	7.38322e-29	0.571815	0.435	0.274	1.639e-24
Nedd4l.1	ASC1	Nedd4l	9.72289e-29	-0.450121	0.179	0.383	2.15838e-24
Dmd.1	ASC1	Dmd	1.41162e-28	0.408511	0.787	0.699	3.13365e-24
Rcan2.1	ASC1	Rcan2	2.39032e-28	-0.474911	0.094	0.264	5.30628e-24
Rgs6	ASC1	Rgs6	2.82036e-28	0.422612	0.73	0.626	6.26092e-24
Glis3.1	ASC1	Glis3	2.19806e-27	-0.455776	0.267	0.474	4.87947e-23
Clu.1	ASC1	Clu	3.26166e-27	-0.497496	0.287	0.497	7.24057e-23
Clybl.1	ASC1	Clybl	3.84726e-27	-0.474928	0.227	0.428	8.54054e-23
Son.1	ASC1	Son	4.18917e-27	-0.264497	0.857	0.945	9.29954e-23
Nckap5.1	ASC1	Nckap5	2.32052e-26	-0.410844	0.451	0.652	5.15132e-22
5031439G07Rik.1	ASC1	5031439G07Rik	6.08663e-26	0.655575	0.293	0.152	1.35117e-21
Pbx1.1	ASC1	Pbx1	1.26842e-25	-0.355159	0.705	0.849	2.81576e-21
Kalrn	ASC1	Kalrn	1.49827e-25	-0.429244	0.267	0.468	3.32601e-21
Srgap3.1	ASC1	Srgap3	1.50094e-25	-0.394467	0.337	0.541	3.33193e-21
Pam	ASC1	Pam	2.85639e-25	-0.469497	0.113	0.277	6.34091e-21
Ctnna2	ASC1	Ctnna2	4.81342e-25	-0.425511	0.453	0.636	1.06853e-20
Phyhipl	ASC1	Phyhipl	5.68025e-25	0.494108	0.495	0.352	1.26096e-20
Gab2.1	ASC1	Gab2	7.148e-25	0.63243	0.329	0.187	1.58679e-20
Atp1b2.1	ASC1	Atp1b2	7.39094e-25	0.535783	0.377	0.226	1.64071e-20
Ddah1.1	ASC1	Ddah1	7.97397e-25	-0.497723	0.163	0.338	1.77014e-20
Brinp3.1	ASC1	Brinp3	1.85252e-24	0.454239	0.608	0.473	4.1124e-20
Ttyh3.1	ASC1	Ttyh3	3.25565e-24	-0.43257	0.128	0.294	7.22722e-20
Nrg3.1	ASC1	Nrg3	4.67046e-24	-1.11216	0.143	0.289	1.0368e-19
B3galt1.1	ASC1	B3galt1	4.8932e-24	-0.317881	0.754	0.868	1.08624e-19
Skap2	ASC1	Skap2	6.36076e-24	0.571109	0.261	0.128	1.41203e-19
Serpine2	ASC1	Serpine2	6.89677e-24	0.482507	0.572	0.443	1.53101e-19
Pou2f1.1	ASC1	Pou2f1	8.33116e-24	-0.425088	0.246	0.435	1.84943e-19
Erc1	ASC1	Erc1	1.52041e-23	-0.390822	0.133	0.301	3.37515e-19
Rhoq.1	ASC1	Rhoq	3.81083e-23	0.618295	0.313	0.179	8.45965e-19
Pde4b.1	ASC1	Pde4b	3.85674e-23	0.491318	0.603	0.479	8.56157e-19
Fgfr2.1	ASC1	Fgfr2	5.18641e-23	-0.308207	0.69	0.827	1.15133e-18
Cd81.1	ASC1	Cd81	9.40081e-23	0.436882	0.537	0.405	2.08689e-18
Gli3.1	ASC1	Gli3	9.59669e-23	-0.435333	0.391	0.56	2.13037e-18
Tnfrsf19.1	ASC1	Tnfrsf19	2.368e-22	-0.442342	0.149	0.312	5.25672e-18
Gpm6b.1	ASC1	Gpm6b	2.44349e-22	-0.319122	0.712	0.845	5.42431e-18
Slc7a10	ASC1	Slc7a10	3.46563e-22	0.491695	0.497	0.366	7.69335e-18
Fgfr1.1	ASC1	Fgfr1	3.85143e-22	-0.449892	0.142	0.301	8.5498e-18
Magi2.1	ASC1	Magi2	6.71396e-22	0.302129	0.888	0.869	1.49043e-17
Lgr4.1	ASC1	Lgr4	6.74762e-22	-0.403736	0.116	0.27	1.4979e-17
Trps1	ASC1	Trps1	1.93305e-21	0.294184	0.847	0.81	4.29117e-17
Tmcc3.1	ASC1	Tmcc3	5.75011e-21	0.490803	0.446	0.312	1.27647e-16
Fgf14.1	ASC1	Fgf14	7.61779e-21	0.292866	0.775	0.652	1.69107e-16
Lrrc16a.1	ASC1	Lrrc16a	1.05177e-20	0.475192	0.446	0.319	2.33481e-16
Ptchd4.1	ASC1	Ptchd4	1.63974e-20	-0.529211	0.128	0.272	3.64005e-16
Nhsl1	ASC1	Nhsl1	2.14782e-20	0.418724	0.597	0.488	4.76795e-16
Gm26848.1	ASC1	Gm26848	3.05696e-20	-0.443131	0.198	0.356	6.78615e-16
Cpq	ASC1	Cpq	4.05273e-20	0.492897	0.453	0.336	8.99666e-16
Ddhd1	ASC1	Ddhd1	7.20694e-20	0.402759	0.629	0.552	1.59987e-15
Glul.1	ASC1	Glul	7.33086e-20	-0.369906	0.392	0.572	1.62738e-15
Ncam2.1	ASC1	Ncam2	1.18623e-19	0.438606	0.643	0.53	2.63331e-15
Mef2c	ASC1	Mef2c	1.61851e-19	-0.485635	0.153	0.299	3.59293e-15
Mpped2	ASC1	Mpped2	2.1081e-19	-0.399851	0.117	0.258	4.67978e-15
Kif21a	ASC1	Kif21a	3.50912e-19	-0.373868	0.262	0.443	7.7899e-15
Rb1.1	ASC1	Rb1	8.76651e-19	-0.369678	0.269	0.437	1.94608e-14
Tox.1	ASC1	Tox	9.97917e-19	-0.40586	0.342	0.503	2.21528e-14
Gabrg3.1	ASC1	Gabrg3	1.0535e-18	-0.463812	0.136	0.277	2.33865e-14
Gpld1.1	ASC1	Gpld1	1.11965e-18	0.525274	0.324	0.203	2.48552e-14
Strbp	ASC1	Strbp	1.56183e-18	-0.291258	0.554	0.701	3.4671e-14
Sgip1.1	ASC1	Sgip1	1.8266e-18	-0.29082	0.477	0.657	4.05486e-14
Fermt2.1	ASC1	Fermt2	3.62808e-18	-0.379535	0.351	0.517	8.05397e-14
Eif4g3.1	ASC1	Eif4g3	4.45786e-18	-0.310773	0.283	0.46	9.89601e-14
Anks1b.1	ASC1	Anks1b	5.1677e-18	-0.582923	0.128	0.254	1.14718e-13
Ugp2.1	ASC1	Ugp2	5.48918e-18	-0.384896	0.268	0.428	1.21854e-13
Meg3.1	ASC1	Meg3	1.67849e-17	-1.0372	0.4	0.523	3.72609e-13
Fut9	ASC1	Fut9	1.8475e-17	0.387769	0.6	0.518	4.10127e-13
Usp53.1	ASC1	Usp53	2.23881e-17	0.505273	0.412	0.297	4.96993e-13
Tcf4.1	ASC1	Tcf4	3.40719e-17	-0.265814	0.745	0.855	7.56363e-13
Ptprs	ASC1	Ptprs	3.83071e-17	-0.319827	0.139	0.279	8.5038e-13
Cntnap2.1	ASC1	Cntnap2	5.0659e-17	-1.04164	0.149	0.269	1.12458e-12
Nme7	ASC1	Nme7	5.79814e-17	-0.282917	0.13	0.271	1.28713e-12
Nim1k.1	ASC1	Nim1k	7.9526e-17	-0.332219	0.262	0.421	1.7654e-12
Gria4.1	ASC1	Gria4	7.97097e-17	0.98026	0.295	0.18	1.76948e-12
Plp1.1	ASC1	Plp1	2.83186e-16	0.480589	0.387	0.272	6.28644e-12
Large	ASC1	Large	1.49548e-15	-0.313777	0.247	0.403	3.31981e-11
Dpyd.1	ASC1	Dpyd	1.73842e-15	0.369206	0.352	0.231	3.85911e-11
Esrrg.1	ASC1	Esrrg	1.89737e-15	0.516876	0.31	0.205	4.21197e-11
Vegfa.1	ASC1	Vegfa	2.13725e-15	-0.411986	0.287	0.432	4.74448e-11
Add1.1	ASC1	Add1	2.44734e-15	-0.316777	0.16	0.296	5.43284e-11
Ahi1.1	ASC1	Ahi1	2.5839e-15	-0.420881	0.251	0.385	5.73601e-11
PISD	ASC1	PISD	2.71485e-15	-0.343117	0.157	0.291	6.0267e-11
Fat3.1	ASC1	Fat3	2.73167e-15	0.425479	0.523	0.435	6.06402e-11
Ank2	ASC1	Ank2	9.58995e-15	0.271557	0.917	0.894	2.12887e-10
Rasa2.1	ASC1	Rasa2	9.92402e-15	-0.298663	0.262	0.421	2.20303e-10
Pdcd4	ASC1	Pdcd4	1.16401e-14	-0.32106	0.13	0.254	2.58398e-10
Sptbn1	ASC1	Sptbn1	1.34414e-14	-0.270057	0.285	0.447	2.98386e-10
Fam49b.1	ASC1	Fam49b	1.37018e-14	-0.286277	0.184	0.321	3.04165e-10
S1pr1.1	ASC1	S1pr1	1.49516e-14	-0.329458	0.316	0.466	3.31911e-10
Gm9925	ASC1	Gm9925	1.63087e-14	0.407939	0.445	0.341	3.62037e-10
Rorb.1	ASC1	Rorb	2.29932e-14	-0.291407	0.774	0.854	5.10426e-10
Pag1.1	ASC1	Pag1	2.34242e-14	-0.338853	0.143	0.265	5.19994e-10
Tprkb	ASC1	Tprkb	2.80294e-14	0.362426	0.486	0.378	6.22224e-10
Mboat2	ASC1	Mboat2	6.10598e-14	0.441264	0.355	0.258	1.35547e-09
Chpt1.1	ASC1	Chpt1	7.26025e-14	0.477102	0.357	0.266	1.6117e-09
Pabpn1	ASC1	Pabpn1	7.66317e-14	-0.269309	0.198	0.338	1.70115e-09
Acsl3	ASC1	Acsl3	1.07048e-13	0.322814	0.613	0.538	2.37636e-09
Syt1.1	ASC1	Syt1	1.1213e-13	-0.578341	0.194	0.305	2.48917e-09
Cttnbp2	ASC1	Cttnbp2	1.39078e-13	-0.326517	0.174	0.301	3.0874e-09
Ndrg2	ASC1	Ndrg2	1.56327e-13	0.332282	0.538	0.445	3.4703e-09
9330159F19Rik.1	ASC1	9330159F19Rik	1.76412e-13	-0.256001	0.211	0.351	3.91617e-09
1110051M20Rik	ASC1	1110051M20Rik	2.76578e-13	-0.250526	0.233	0.381	6.13975e-09
Lncpint	ASC1	Lncpint	4.08192e-13	-0.257601	0.286	0.435	9.06145e-09
Irak2.1	ASC1	Irak2	4.11023e-13	-0.306401	0.191	0.317	9.12429e-09
Mcu	ASC1	Mcu	4.54557e-13	-0.293913	0.142	0.262	1.00907e-08
Dgki	ASC1	Dgki	4.79146e-13	-0.270051	0.142	0.262	1.06366e-08
Prdx6.1	ASC1	Prdx6	4.91788e-13	-0.297615	0.363	0.499	1.09172e-08
Asap1.1	ASC1	Asap1	1.16998e-12	0.352817	0.435	0.342	2.59723e-08
Gm42439	ASC1	Gm42439	2.17892e-12	-0.314431	0.145	0.258	4.83699e-08
Dock4	ASC1	Dock4	2.48563e-12	0.275181	0.674	0.623	5.51785e-08
Slc6a1	ASC1	Slc6a1	2.58143e-12	0.335258	0.512	0.426	5.73051e-08
Mcc	ASC1	Mcc	3.13548e-12	0.376048	0.482	0.397	6.96045e-08
Btbd9	ASC1	Btbd9	3.46697e-12	-0.255681	0.155	0.273	7.69633e-08
Prkce	ASC1	Prkce	5.074e-12	-0.252264	0.162	0.282	1.12638e-07
Snhg11.1	ASC1	Snhg11	5.07846e-12	-0.698227	0.514	0.601	1.12737e-07
Scd2	ASC1	Scd2	5.25763e-12	0.303605	0.545	0.463	1.16714e-07
Adcy2.1	ASC1	Adcy2	9.60284e-12	-0.265924	0.399	0.542	2.13173e-07
Ttc3	ASC1	Ttc3	1.22912e-11	-0.260605	0.321	0.453	2.72851e-07
Luzp2.1	ASC1	Luzp2	1.62512e-11	-0.270326	0.81	0.884	3.60761e-07
Htra1.1	ASC1	Htra1	3.29422e-11	-0.262273	0.367	0.499	7.31285e-07
Dtx3	ASC1	Dtx3	4.20973e-11	-0.265552	0.146	0.254	9.34519e-07
Gm26827.1	ASC1	Gm26827	1.43491e-10	-0.308298	0.153	0.257	3.18536e-06
Cst3.1	ASC1	Cst3	2.75825e-10	-0.350268	0.686	0.791	6.12304e-06
Ccdc50.1	ASC1	Ccdc50	2.92161e-10	-0.256905	0.232	0.348	6.48569e-06
Rev3l.1	ASC1	Rev3l	4.02126e-10	0.320837	0.427	0.347	8.92679e-06
Kcnip3	ASC1	Kcnip3	7.12321e-10	0.363178	0.307	0.225	1.58128e-05
Kansl1l	ASC1	Kansl1l	8.31028e-10	0.343569	0.469	0.405	1.8448e-05
Ube3a.1	ASC1	Ube3a	8.86072e-10	-0.573548	0.301	0.384	1.96699e-05
Ccser1.1	ASC1	Ccser1	9.76317e-10	-0.3939	0.181	0.271	2.16733e-05
Myo18a.1	ASC1	Myo18a	2.14238e-09	-0.255816	0.212	0.319	4.75586e-05
Daam2.1	ASC1	Daam2	2.52898e-09	-0.265604	0.306	0.424	5.61408e-05
Aqp4	ASC1	Aqp4	3.37785e-09	0.369969	0.3	0.221	7.49849e-05
Psd2	ASC1	Psd2	6.74317e-09	0.377623	0.274	0.201	0.000149692
F3	ASC1	F3	8.52659e-09	0.284931	0.502	0.433	0.000189282
Tspan5.1	ASC1	Tspan5	9.11891e-09	0.369953	0.361	0.293	0.000202431
Nr3c2	ASC1	Nr3c2	1.98506e-08	0.277807	0.521	0.467	0.000440664
Tmc7	ASC1	Tmc7	3.62124e-08	0.356157	0.261	0.189	0.000803878
Rgs7bp.1	ASC1	Rgs7bp	9.02163e-08	0.394367	0.254	0.191	0.00200271
Phka1	ASC1	Phka1	1.33011e-07	0.34355	0.448	0.405	0.0029527
Grid2	ASC1	Grid2	1.63691e-07	0.429673	0.85	0.835	0.00363377
Tom1l1	ASC1	Tom1l1	1.84421e-07	0.320215	0.288	0.221	0.00409395
Fth1.1	ASC1	Fth1	2.12052e-07	0.35146	0.406	0.346	0.00470734
Mapk4	ASC1	Mapk4	2.99494e-07	0.266961	0.427	0.365	0.00664848
Ccdc141	ASC1	Ccdc141	4.8705e-07	0.281619	0.364	0.298	0.010812
Gm11149	ASC1	Gm11149	9.80829e-07	0.308641	0.394	0.344	0.0217734
Cipc	ASC1	Cipc	1.36289e-06	0.3196	0.276	0.216	0.0302548
Atl2	ASC1	Atl2	3.79565e-06	0.289954	0.324	0.266	0.0842597
Ednrb	ASC1	Ednrb	3.85458e-06	0.257266	0.279	0.215	0.0855679
Cd63	ASC1	Cd63	4.71032e-06	0.273558	0.286	0.224	0.104564
Prkca.1	ASC1	Prkca	7.90642e-06	0.270196	0.345	0.292	0.175515
Sorbs1	ASC1	Sorbs1	1.05107e-05	0.333812	0.378	0.334	0.233327
Gabbr2	ASC1	Gabbr2	1.57715e-05	0.271216	0.397	0.359	0.350112
Pip4k2a	ASC1	Pip4k2a	1.95065e-05	0.286743	0.261	0.209	0.433024
Nnat.1	ASC1	Nnat	2.18413e-05	0.447849	0.367	0.327	0.484855
Dlg2.1	ASC1	Dlg2	2.334e-05	-0.536165	0.316	0.363	0.518125
Hacd2	ASC1	Hacd2	7.00607e-05	0.318041	0.288	0.247	1
Ahcyl2.1	ASC1	Ahcyl2	9.54467e-05	0.25039	0.368	0.327	1
Vav3	ASC1	Vav3	0.000307728	0.321214	0.315	0.283	1
Ccdc85a	ASC1	Ccdc85a	0.00063095	0.254711	0.337	0.308	1
Gm11713	ASC1	Gm11713	0.000670803	0.276474	0.251	0.209	1
Slc25a4	ASC1	Slc25a4	0.00142693	0.274853	0.287	0.257	1
Kcnip4.1	ASC1	Kcnip4	0.00944556	-0.555055	0.384	0.415	1
Lingo2	ASC2	Lingo2	0	2.58739	0.895	0.09	0
Nrg3os	ASC2	Nrg3os	0	2.03421	0.855	0.018	0
Gm20642	ASC2	Gm20642	0	1.9866	0.851	0.022	0
Lrfn5	ASC2	Lrfn5	0	1.97138	0.872	0.062	0
Xkr4	ASC2	Xkr4	0	1.92602	0.892	0.063	0
Rims1	ASC2	Rims1	0	1.82926	0.858	0.06	0
Kcnb2	ASC2	Kcnb2	0	1.81536	0.791	0.03	0
Dscam	ASC2	Dscam	0	1.80112	0.801	0.029	0
Usp29	ASC2	Usp29	5.18312e-301	1.56153	0.689	0.028	1.1506e-296
Cntnap5a	ASC2	Cntnap5a	2.49546e-290	1.90651	0.716	0.038	5.53966e-286
Frmpd4	ASC2	Frmpd4	1.28954e-288	1.67215	0.73	0.041	2.86266e-284
A230006K03Rik	ASC2	A230006K03Rik	4.43391e-284	1.35429	0.662	0.027	9.84284e-280
Ank3.1	ASC2	Ank3	5.33494e-283	1.83623	0.936	0.107	1.1843e-278
Nrg3.2	ASC2	Nrg3	5.18237e-280	2.66315	0.963	0.155	1.15043e-275
Galnt13	ASC2	Galnt13	6.90677e-278	1.44296	0.682	0.033	1.53323e-273
Dlgap2	ASC2	Dlgap2	7.43079e-274	1.58338	0.699	0.038	1.64956e-269
Ppfia2	ASC2	Ppfia2	1.59631e-273	1.56003	0.78	0.055	3.54364e-269
Gm26905	ASC2	Gm26905	2.85297e-273	1.74653	0.541	0.012	6.33331e-269
Tenm1	ASC2	Tenm1	5.36737e-271	1.64802	0.72	0.044	1.1915e-266
Tenm2.1	ASC2	Tenm2	5.58523e-271	2.74522	0.912	0.126	1.23987e-266
Fam155a.1	ASC2	Fam155a	8.58098e-266	2.05194	0.939	0.129	1.90489e-261
Rit2	ASC2	Rit2	2.9946e-265	1.14956	0.605	0.022	6.64771e-261
Erc2	ASC2	Erc2	1.92955e-264	1.62938	0.845	0.079	4.28341e-260
Hecw1	ASC2	Hecw1	1.5619e-263	1.1174	0.618	0.025	3.46727e-259
Myt1l	ASC2	Myt1l	5.18564e-262	1.43835	0.801	0.065	1.15116e-257
Anks1b.2	ASC2	Anks1b	7.24767e-259	1.80604	0.939	0.127	1.60891e-254
Prkg1	ASC2	Prkg1	4.87364e-258	1.73245	0.733	0.052	1.0819e-253
2024-03-01	ASC2	2024-03-01	5.61023e-254	1.61363	0.747	0.057	1.24542e-249
Ryr2	ASC2	Ryr2	6.48992e-254	1.44834	0.696	0.045	1.4407e-249
Epha6	ASC2	Epha6	9.11991e-253	1.71248	0.689	0.044	2.02453e-248
Cntnap2.2	ASC2	Cntnap2	1.12409e-251	2.60522	0.922	0.148	2.49537e-247
Khdrbs2	ASC2	Khdrbs2	9.30138e-250	1.31465	0.598	0.026	2.06481e-245
Grm7.1	ASC2	Grm7	1.15346e-249	2.01212	0.872	0.11	2.56057e-245
Opcml.1	ASC2	Opcml	1.46807e-246	2.36399	0.892	0.129	3.25898e-242
Unc5d	ASC2	Unc5d	1.63467e-244	1.72547	0.632	0.036	3.62881e-240
Celf4	ASC2	Celf4	5.10939e-244	1.34209	0.764	0.062	1.13423e-239
Cntnap5b	ASC2	Cntnap5b	2.45497e-243	1.37965	0.507	0.014	5.44979e-239
Gabrb3	ASC2	Gabrb3	9.02322e-243	1.54142	0.865	0.098	2.00306e-238
Cntn5	ASC2	Cntn5	1.41031e-242	2.24819	0.736	0.066	3.13074e-238
Cacna1e	ASC2	Cacna1e	1.45116e-242	1.32082	0.679	0.044	3.22143e-238
Ksr2	ASC2	Ksr2	2.50018e-242	0.925782	0.507	0.013	5.55015e-238
Kctd16	ASC2	Kctd16	1.08849e-239	1.53504	0.635	0.037	2.41633e-235
Pcdh15	ASC2	Pcdh15	2.20404e-239	1.97714	0.652	0.044	4.89275e-235
4930555F03Rik	ASC2	4930555F03Rik	1.07407e-237	1.44935	0.453	0.008	2.38433e-233
Cadps	ASC2	Cadps	4.29227e-236	1.50782	0.845	0.093	9.52841e-232
Dnajc6	ASC2	Dnajc6	4.01473e-234	1.06859	0.622	0.034	8.9123e-230
Cdh18	ASC2	Cdh18	1.2826e-232	1.83442	0.649	0.044	2.84724e-228
Gabrb2	ASC2	Gabrb2	9.1009e-230	1.13913	0.568	0.026	2.02031e-225
Gm15398	ASC2	Gm15398	4.49727e-228	1.44299	0.503	0.017	9.98349e-224
Gm1992	ASC2	Gm1992	1.88811e-227	0.915082	0.432	0.007	4.19142e-223
Grin2a	ASC2	Grin2a	7.15841e-227	1.68478	0.669	0.051	1.5891e-222
Nyap2	ASC2	Nyap2	1.13079e-226	0.998124	0.49	0.015	2.51024e-222
Fam19a2	ASC2	Fam19a2	1.84903e-226	1.33659	0.503	0.017	4.10467e-222
Dync1i1	ASC2	Dync1i1	4.62483e-226	1.07418	0.618	0.036	1.02667e-221
Clstn2	ASC2	Clstn2	5.61308e-223	1.33713	0.544	0.025	1.24605e-218
Clvs1	ASC2	Clvs1	3.77875e-222	0.83306	0.446	0.01	8.38845e-218
Lrrtm4.1	ASC2	Lrrtm4	4.71779e-222	2.43348	0.841	0.126	1.0473e-217
Fam189a1	ASC2	Fam189a1	4.72158e-222	0.986658	0.483	0.015	1.04814e-217
Slc8a1	ASC2	Slc8a1	5.78525e-222	1.41691	0.743	0.068	1.28427e-217
Sgcz	ASC2	Sgcz	2.58482e-220	2.37146	0.777	0.097	5.73804e-216
Grin1	ASC2	Grin1	9.13023e-219	1.06987	0.652	0.045	2.02682e-214
Dpp10	ASC2	Dpp10	6.25986e-218	1.56657	0.642	0.048	1.38963e-213
Grb10	ASC2	Grb10	6.79743e-217	0.823755	0.422	0.008	1.50896e-212
Unc80	ASC2	Unc80	5.15835e-216	1.21171	0.72	0.063	1.1451e-211
Brinp1	ASC2	Brinp1	5.52113e-215	1.18761	0.662	0.05	1.22563e-210
Frmd5	ASC2	Frmd5	1.1785e-213	1.19495	0.733	0.065	2.61615e-209
Ica1	ASC2	Ica1	1.59229e-213	0.853379	0.486	0.017	3.53473e-209
Celf3	ASC2	Celf3	2.78082e-213	0.969735	0.493	0.018	6.17314e-209
Scn9a	ASC2	Scn9a	1.44446e-211	1.09908	0.429	0.01	3.20656e-207
Dpp6.1	ASC2	Dpp6	3.32216e-208	1.61046	0.838	0.116	7.37486e-204
Fam135b	ASC2	Fam135b	1.10639e-207	0.902794	0.473	0.016	2.45609e-203
Cdh12	ASC2	Cdh12	4.29277e-207	1.15786	0.49	0.02	9.52951e-203
5330434G04Rik	ASC2	5330434G04Rik	1.22966e-206	1.2647	0.733	0.073	2.72972e-202
Lrrc7.1	ASC2	Lrrc7	1.40486e-206	1.49574	0.868	0.122	3.11865e-202
Hecw2	ASC2	Hecw2	4.24257e-206	1.07637	0.652	0.051	9.41808e-202
Dlg2.2	ASC2	Dlg2	7.70831e-205	1.98755	0.99	0.275	1.71117e-200
Cacna1c	ASC2	Cacna1c	5.76535e-204	1.2698	0.73	0.074	1.27985e-199
Cdh8	ASC2	Cdh8	1.09915e-203	1.27899	0.551	0.033	2.44e-199
Snap91	ASC2	Snap91	6.01075e-202	0.879075	0.601	0.04	1.33433e-197
Add2	ASC2	Add2	8.79981e-202	0.786807	0.456	0.015	1.95347e-197
Cntn3	ASC2	Cntn3	3.82113e-197	1.32845	0.534	0.032	8.48253e-193
Syt1.2	ASC2	Syt1	1.79706e-196	1.88774	0.905	0.193	3.9893e-192
Zfp804a	ASC2	Zfp804a	1.81149e-195	1.13501	0.456	0.018	4.02132e-191
Nkain3	ASC2	Nkain3	2.54594e-194	1.26877	0.47	0.021	5.65173e-190
Ube3a.2	ASC2	Ube3a	4.15176e-194	1.93111	0.976	0.285	9.21649e-190
Samd12	ASC2	Samd12	3.01893e-193	1.1687	0.736	0.08	6.70173e-189
9530059O14Rik	ASC2	9530059O14Rik	5.5027e-193	0.90447	0.463	0.019	1.22154e-188
Tmem108	ASC2	Tmem108	8.16467e-193	1.07738	0.503	0.026	1.81248e-188
Hs6st3	ASC2	Hs6st3	2.04947e-192	1.68479	0.584	0.047	4.54961e-188
A830018L16Rik	ASC2	A830018L16Rik	6.49683e-190	1.14184	0.49	0.025	1.44223e-185
Etl4	ASC2	Etl4	1.05383e-189	1.46397	0.544	0.037	2.3394e-185
Sntg1.1	ASC2	Sntg1	1.0989e-189	1.34861	0.845	0.124	2.43944e-185
Ccser1.2	ASC2	Ccser1	1.37994e-189	1.54939	0.899	0.165	3.06334e-185
Ctnna3.1	ASC2	Ctnna3	8.83468e-189	1.54078	0.797	0.112	1.96121e-184
Fndc9	ASC2	Fndc9	4.35329e-188	0.898536	0.453	0.019	9.66386e-184
Galntl6	ASC2	Galntl6	1.72378e-187	2.39761	0.645	0.07	3.82663e-183
Atp8a2	ASC2	Atp8a2	4.40281e-186	0.886737	0.466	0.022	9.7738e-182
Rbfox3	ASC2	Rbfox3	4.79011e-185	0.883434	0.476	0.023	1.06336e-180
Sptbn4	ASC2	Sptbn4	1.09161e-183	0.775015	0.432	0.016	2.42328e-179
Zmat4	ASC2	Zmat4	1.46661e-183	1.09863	0.419	0.015	3.25572e-179
Vsnl1	ASC2	Vsnl1	2.58944e-183	0.969633	0.561	0.04	5.7483e-179
Mtus2	ASC2	Mtus2	3.85086e-183	0.807547	0.409	0.013	8.54852e-179
Nalcn	ASC2	Nalcn	4.07749e-183	1.01212	0.662	0.063	9.05162e-179
Rapgef4os1	ASC2	Rapgef4os1	3.37297e-182	0.723788	0.341	0.005	7.48766e-178
Rbfox1.1	ASC2	Rbfox1	4.32352e-181	1.70664	0.797	0.132	9.59777e-177
Meg3.2	ASC2	Meg3	2.40133e-180	2.49352	0.986	0.421	5.3307e-176
Kcnq5	ASC2	Kcnq5	3.6098e-180	1.70977	0.595	0.055	8.0134e-176
Chrm3	ASC2	Chrm3	3.328e-179	1.3453	0.459	0.023	7.38782e-175
Stxbp5l	ASC2	Stxbp5l	8.43506e-178	1.04587	0.655	0.065	1.8725e-173
Pak3	ASC2	Pak3	1.73796e-177	0.916479	0.557	0.041	3.85809e-173
Htr2c	ASC2	Htr2c	3.92046e-177	1.23554	0.405	0.015	8.70303e-173
Mirg	ASC2	Mirg	3.37208e-176	0.72459	0.405	0.014	7.48567e-172
Trank1	ASC2	Trank1	5.23866e-175	0.785089	0.436	0.019	1.16293e-170
Kcnt2	ASC2	Kcnt2	1.94278e-174	0.987809	0.419	0.017	4.31277e-170
Rab3c	ASC2	Rab3c	6.84718e-174	0.992489	0.53	0.038	1.52001e-169
Wbscr17	ASC2	Wbscr17	1.05572e-173	1.06139	0.439	0.021	2.34359e-169
Gm13629	ASC2	Gm13629	9.90065e-173	0.788047	0.345	0.007	2.19785e-168
Slc4a10	ASC2	Slc4a10	1.24882e-170	0.945195	0.578	0.05	2.77225e-166
Map1b	ASC2	Map1b	2.25619e-170	1.10862	0.696	0.081	5.00852e-166
Cers6	ASC2	Cers6	3.06542e-170	0.759669	0.419	0.018	6.80493e-166
Scn2a1	ASC2	Scn2a1	2.238e-169	0.943601	0.679	0.074	4.96814e-165
Syt16	ASC2	Syt16	2.7767e-169	0.800095	0.429	0.02	6.16399e-165
Nell1	ASC2	Nell1	7.02414e-169	1.16183	0.432	0.022	1.55929e-164
Snap25.1	ASC2	Snap25	8.66242e-168	1.19529	0.834	0.137	1.92297e-163
Csmd1.2	ASC2	Csmd1	3.01451e-167	1.75112	0.959	0.293	6.69192e-163
Grm1	ASC2	Grm1	4.70561e-167	1.01694	0.483	0.031	1.0446e-162
Pak7	ASC2	Pak7	1.51614e-166	0.819329	0.554	0.044	3.36567e-162
Cacna1b	ASC2	Cacna1b	5.33116e-166	0.793331	0.463	0.027	1.18346e-161
Kcnc2	ASC2	Kcnc2	5.60413e-166	1.22993	0.49	0.034	1.24406e-161
Kcnj6	ASC2	Kcnj6	1.10458e-165	0.818511	0.419	0.019	2.45206e-161
Gm44188	ASC2	Gm44188	4.33635e-165	0.727094	0.297	0.003	9.62627e-161
Rnf150	ASC2	Rnf150	5.89771e-165	0.733703	0.412	0.018	1.30923e-160
Trpc5	ASC2	Trpc5	4.25647e-163	0.792476	0.382	0.014	9.44895e-159
Hs3st4	ASC2	Hs3st4	4.63325e-162	1.33244	0.416	0.021	1.02854e-157
Tnr	ASC2	Tnr	5.28007e-162	1.09882	0.605	0.062	1.17212e-157
Csrnp3	ASC2	Csrnp3	8.7733e-162	0.83371	0.608	0.059	1.94758e-157
Mctp1	ASC2	Mctp1	2.45377e-161	0.948822	0.497	0.036	5.44713e-157
Cacna1a.1	ASC2	Cacna1a	5.36096e-161	1.24011	0.855	0.154	1.19008e-156
Pdzd4	ASC2	Pdzd4	5.45378e-160	0.723157	0.446	0.026	1.21068e-155
Cacnb2	ASC2	Cacnb2	7.36777e-160	1.17242	0.706	0.095	1.63557e-155
Kcnh7	ASC2	Kcnh7	1.10692e-159	1.37872	0.682	0.09	2.45725e-155
Arfgef3	ASC2	Arfgef3	1.15475e-159	0.640075	0.361	0.012	2.56343e-155
Pcsk2	ASC2	Pcsk2	3.12784e-159	1.33601	0.72	0.103	6.94348e-155
Gm13269	ASC2	Gm13269	7.19236e-159	0.734851	0.375	0.014	1.59663e-154
Zfp385b	ASC2	Zfp385b	8.47004e-159	1.03587	0.48	0.034	1.88026e-154
Cntn4	ASC2	Cntn4	1.30268e-158	1.45808	0.574	0.059	2.89182e-154
Tmeff2	ASC2	Tmeff2	3.71749e-158	1.03918	0.693	0.088	8.25245e-154
Lrrtm3	ASC2	Lrrtm3	5.41226e-158	1.01837	0.618	0.066	1.20147e-153
Palm2	ASC2	Palm2	2.78064e-156	0.721332	0.375	0.015	6.17273e-152
Csmd3.1	ASC2	Csmd3	3.50109e-156	1.50789	0.892	0.217	7.77207e-152
Pde1a	ASC2	Pde1a	3.62194e-156	1.11859	0.446	0.029	8.04036e-152
Rasgrf1	ASC2	Rasgrf1	5.54968e-156	0.90835	0.625	0.067	1.23197e-151
Cacnb4	ASC2	Cacnb4	7.80894e-156	0.993322	0.615	0.067	1.73351e-151
Pdzrn4	ASC2	Pdzrn4	1.5833e-155	1.20361	0.486	0.038	3.51476e-151
Gm11418	ASC2	Gm11418	5.56477e-155	0.728167	0.294	0.004	1.23532e-150
Snhg11.2	ASC2	Snhg11	1.25679e-154	2.01966	0.986	0.523	2.78994e-150
Zfp804b	ASC2	Zfp804b	4.52212e-153	1.69453	0.405	0.023	1.00387e-148
Elavl2	ASC2	Elavl2	9.28217e-153	0.948617	0.456	0.031	2.06055e-148
Reps2	ASC2	Reps2	3.29204e-152	0.748088	0.416	0.023	7.30799e-148
Thsd7b	ASC2	Thsd7b	4.09553e-152	1.03293	0.351	0.013	9.09167e-148
Scn1a	ASC2	Scn1a	2.86421e-151	0.804611	0.534	0.047	6.35826e-147
Ryr3	ASC2	Ryr3	4.03558e-151	0.938884	0.473	0.035	8.95858e-147
Scn3a	ASC2	Scn3a	1.67145e-150	0.687145	0.399	0.021	3.71046e-146
Ralyl	ASC2	Ralyl	4.39438e-150	0.79028	0.429	0.026	9.75509e-146
Plcxd3	ASC2	Plcxd3	2.6178e-149	0.853153	0.334	0.011	5.81125e-145
Gm20754	ASC2	Gm20754	3.91101e-149	1.01662	0.361	0.015	8.68206e-145
Kif26b	ASC2	Kif26b	4.29531e-149	0.571409	0.301	0.006	9.53516e-145
Rapgef4	ASC2	Rapgef4	5.16405e-149	0.879339	0.527	0.048	1.14637e-144
Gria4.2	ASC2	Gria4	5.44081e-149	0.900603	0.845	0.156	1.20781e-144
Gm26848.2	ASC2	Gm26848	1.71982e-148	1.30703	0.936	0.226	3.81784e-144
Camk2a	ASC2	Camk2a	4.1198e-147	0.976697	0.561	0.058	9.14555e-143
Gm28905	ASC2	Gm28905	2.54597e-146	0.77079	0.318	0.009	5.6518e-142
Grm5.1	ASC2	Grm5	5.10096e-146	1.3575	0.889	0.211	1.13236e-141
Nrg1.2	ASC2	Nrg1	8.10377e-146	1.56051	0.76	0.145	1.79896e-141
Slit3	ASC2	Slit3	2.68408e-144	1.18663	0.378	0.02	5.9584e-140
Edil3	ASC2	Edil3	1.38453e-143	0.960298	0.645	0.082	3.07353e-139
Prickle1	ASC2	Prickle1	4.20083e-143	1.05903	0.74	0.117	9.32542e-139
Hcn1	ASC2	Hcn1	7.89342e-142	0.932767	0.432	0.031	1.75226e-137
Grm8	ASC2	Grm8	1.69637e-140	1.15715	0.432	0.032	3.76578e-136
Mmp16	ASC2	Mmp16	2.03346e-140	0.938337	0.652	0.087	4.51407e-136
Sdk1	ASC2	Sdk1	1.01338e-139	0.957035	0.368	0.019	2.24961e-135
Clvs2	ASC2	Clvs2	3.19564e-139	0.509699	0.287	0.007	7.09399e-135
Gabrg2	ASC2	Gabrg2	6.17603e-139	0.729373	0.48	0.041	1.37102e-134
Pde4dip	ASC2	Pde4dip	2.69104e-138	0.822969	0.672	0.092	5.97385e-134
Srrm3	ASC2	Srrm3	1.09538e-137	0.623424	0.338	0.014	2.43163e-133
Rimbp2	ASC2	Rimbp2	2.01814e-137	0.731998	0.429	0.031	4.48007e-133
A930011G23Rik	ASC2	A930011G23Rik	3.53547e-137	0.787584	0.338	0.015	7.8484e-133
Lin7a	ASC2	Lin7a	3.76417e-137	0.659601	0.368	0.019	8.35609e-133
Sidt1	ASC2	Sidt1	5.58617e-136	0.568466	0.287	0.007	1.24007e-131
Epb41l3	ASC2	Epb41l3	6.34547e-136	0.688683	0.443	0.034	1.40863e-131
Hs3st5	ASC2	Hs3st5	1.37377e-135	0.752665	0.314	0.011	3.04963e-131
Cntn6	ASC2	Cntn6	1.55206e-135	0.843585	0.358	0.019	3.44542e-131
Ahi1.2	ASC2	Ahi1	6.33973e-135	1.29875	0.922	0.27	1.40736e-130
D430041D05Rik	ASC2	D430041D05Rik	6.96812e-135	0.69261	0.412	0.029	1.54685e-130
Mir124a-1hg	ASC2	Mir124a-1hg	8.576e-135	0.853602	0.598	0.074	1.90379e-130
Ntng1	ASC2	Ntng1	1.57608e-133	1.46455	0.517	0.057	3.49875e-129
1700111E14Rik	ASC2	1700111E14Rik	1.60271e-133	0.804239	0.48	0.044	3.55786e-129
Svop	ASC2	Svop	1.68682e-133	0.57083	0.314	0.012	3.74458e-129
Lrfn2	ASC2	Lrfn2	4.37423e-133	0.557957	0.321	0.013	9.71036e-129
Kcnip4.2	ASC2	Kcnip4	9.53607e-133	2.19574	0.902	0.349	2.11691e-128
A330015K06Rik	ASC2	A330015K06Rik	4.09781e-132	0.903205	0.392	0.026	9.09673e-128
Ptprn2.1	ASC2	Ptprn2	5.55884e-132	1.09345	0.811	0.165	1.23401e-127
1700024B18Rik	ASC2	1700024B18Rik	8.40287e-132	0.666816	0.422	0.032	1.86535e-127
Arhgap20	ASC2	Arhgap20	1.403e-131	0.570721	0.301	0.01	3.11453e-127
Cnksr2	ASC2	Cnksr2	4.38904e-131	0.928408	0.47	0.044	9.74324e-127
Cntnap4	ASC2	Cntnap4	5.42434e-131	0.747463	0.318	0.013	1.20415e-126
Slc24a2	ASC2	Slc24a2	8.88607e-131	0.959071	0.676	0.104	1.97262e-126
Bend6	ASC2	Bend6	1.06762e-130	0.611322	0.375	0.023	2.37001e-126
Ptprn	ASC2	Ptprn	1.25762e-130	0.861382	0.574	0.07	2.7918e-126
Slc24a5	ASC2	Slc24a5	2.77274e-130	0.818582	0.551	0.063	6.1552e-126
5330417C22Rik	ASC2	5330417C22Rik	4.63866e-130	0.582151	0.318	0.013	1.02974e-125
Dgkg	ASC2	Dgkg	1.26347e-129	0.677432	0.361	0.021	2.80477e-125
5730522E02Rik	ASC2	5730522E02Rik	2.65411e-129	0.872188	0.493	0.05	5.89187e-125
Sorcs3	ASC2	Sorcs3	3.44537e-129	1.03076	0.375	0.024	7.64838e-125
Kcnip1	ASC2	Kcnip1	5.67727e-129	0.803971	0.334	0.016	1.2603e-124
Oprm1	ASC2	Oprm1	1.36417e-128	0.69739	0.277	0.008	3.02831e-124
Cacna2d1	ASC2	Cacna2d1	1.62716e-127	1.16415	0.615	0.091	3.61213e-123
Inpp4b	ASC2	Inpp4b	2.43532e-127	1.17799	0.605	0.088	5.40617e-123
Slc8a3	ASC2	Slc8a3	2.48424e-127	0.621658	0.368	0.023	5.51477e-123
Spock3	ASC2	Spock3	2.7191e-127	1.06909	0.625	0.091	6.03612e-123
Fstl5	ASC2	Fstl5	1.01263e-126	1.03275	0.328	0.016	2.24793e-122
Shtn1	ASC2	Shtn1	1.28226e-126	0.679045	0.436	0.037	2.8465e-122
Fstl4	ASC2	Fstl4	7.11962e-126	0.813277	0.328	0.016	1.58049e-121
Trhde	ASC2	Trhde	6.15412e-125	0.85297	0.311	0.014	1.36615e-120
Rgs17	ASC2	Rgs17	7.05329e-125	0.659226	0.419	0.034	1.56576e-120
Ak5	ASC2	Ak5	8.87444e-125	0.740233	0.378	0.026	1.97004e-120
Csmd2	ASC2	Csmd2	9.13768e-125	0.895486	0.632	0.093	2.02847e-120
Lrtm1	ASC2	Lrtm1	1.14308e-124	0.64575	0.27	0.008	2.53751e-120
Rundc3b	ASC2	Rundc3b	1.35383e-124	0.522315	0.324	0.016	3.00537e-120
Rapgef5	ASC2	Rapgef5	1.77833e-124	0.673262	0.334	0.018	3.94771e-120
Adarb2	ASC2	Adarb2	2.43764e-124	1.76705	0.382	0.029	5.41132e-120
Slc35f4	ASC2	Slc35f4	6.61134e-124	0.736758	0.416	0.034	1.46765e-119
Chsy3	ASC2	Chsy3	1.77572e-123	0.88767	0.426	0.037	3.94192e-119
4930419G24Rik	ASC2	4930419G24Rik	2.37522e-123	0.843713	0.416	0.035	5.27276e-119
Agbl4.1	ASC2	Agbl4	2.67019e-123	1.10938	0.787	0.167	5.92756e-119
Olfm3	ASC2	Olfm3	7.19851e-123	0.924687	0.412	0.035	1.598e-118
Gria3	ASC2	Gria3	7.96157e-123	1.08369	0.635	0.101	1.76739e-118
Kcnj3	ASC2	Kcnj3	8.37858e-123	0.778121	0.618	0.088	1.85996e-118
Hap1	ASC2	Hap1	1.00557e-122	0.682664	0.328	0.017	2.23226e-118
Pcnxl2	ASC2	Pcnxl2	1.1457e-122	0.509828	0.307	0.014	2.54333e-118
4930447C04Rik	ASC2	4930447C04Rik	3.17732e-122	0.562602	0.264	0.007	7.05334e-118
Jazf1	ASC2	Jazf1	1.64873e-120	0.659647	0.439	0.04	3.66002e-116
Miat	ASC2	Miat	2.14329e-120	0.679848	0.412	0.035	4.75789e-116
2900055J20Rik	ASC2	2900055J20Rik	6.67113e-120	0.592377	0.311	0.015	1.48092e-115
Elavl3	ASC2	Elavl3	2.25347e-119	0.716984	0.486	0.053	5.00247e-115
Jakmip3	ASC2	Jakmip3	2.98675e-119	0.550261	0.324	0.018	6.6303e-115
Pex5l	ASC2	Pex5l	3.49897e-119	0.971687	0.547	0.072	7.76736e-115
Cdh13	ASC2	Cdh13	4.56994e-119	0.942196	0.429	0.04	1.01448e-114
RP23-407N2.2	ASC2	RP23-407N2.2	1.23346e-118	0.543895	0.311	0.015	2.73817e-114
Tmem132d	ASC2	Tmem132d	7.53108e-118	0.70376	0.301	0.014	1.67182e-113
Cacng3	ASC2	Cacng3	9.46917e-118	0.469959	0.277	0.01	2.10206e-113
Gng2	ASC2	Gng2	5.98645e-117	0.546941	0.287	0.012	1.32893e-112
Ptprr	ASC2	Ptprr	1.17205e-116	0.617569	0.304	0.015	2.60184e-112
Syn1	ASC2	Syn1	4.10102e-116	0.529505	0.358	0.025	9.10385e-112
Cntnap5c	ASC2	Cntnap5c	1.37391e-115	0.893087	0.253	0.008	3.04994e-111
Cpne4	ASC2	Cpne4	1.37398e-115	0.974938	0.304	0.016	3.0501e-111
Sphkap	ASC2	Sphkap	6.02567e-115	0.727334	0.375	0.029	1.33764e-110
Osbpl6	ASC2	Osbpl6	1.40374e-114	0.7702	0.564	0.078	3.11616e-110
Zcchc16	ASC2	Zcchc16	3.35226e-114	0.733533	0.473	0.052	7.44168e-110
Nrxn3.1	ASC2	Nrxn3	1.28514e-113	1.64085	0.956	0.441	2.85289e-109
Tro	ASC2	Tro	1.77157e-113	0.601909	0.358	0.026	3.93271e-109
Gpc5	ASC2	Gpc5	2.40873e-113	-1.30314	0.966	0.96	5.34714e-109
D130043K22Rik	ASC2	D130043K22Rik	6.1356e-113	0.513072	0.264	0.01	1.36204e-108
Col25a1	ASC2	Col25a1	8.65338e-113	0.89745	0.297	0.015	1.92096e-108
Rasgef1a	ASC2	Rasgef1a	2.18065e-112	0.541537	0.318	0.019	4.84083e-108
Elavl4	ASC2	Elavl4	7.59641e-112	0.631001	0.392	0.034	1.68633e-107
Unc79	ASC2	Unc79	2.79846e-111	0.737544	0.608	0.093	6.21229e-107
Aff2	ASC2	Aff2	3.20376e-111	0.786126	0.436	0.045	7.11203e-107
Susd4	ASC2	Susd4	2.47836e-110	0.469299	0.321	0.02	5.5017e-106
Chrm2	ASC2	Chrm2	3.72799e-110	0.697993	0.267	0.011	8.27577e-106
Gm38112	ASC2	Gm38112	6.05124e-110	0.584676	0.321	0.02	1.34331e-105
Rab27b	ASC2	Rab27b	7.13993e-110	0.50496	0.27	0.011	1.58499e-105
Epha10	ASC2	Epha10	4.84323e-109	0.476733	0.257	0.01	1.07515e-104
4933406I18Rik	ASC2	4933406I18Rik	6.32918e-109	0.568351	0.382	0.033	1.40501e-104
Nxph1	ASC2	Nxph1	3.0586e-108	1.39875	0.324	0.023	6.78978e-104
Tmem132b	ASC2	Tmem132b	5.18395e-108	0.586529	0.436	0.046	1.15079e-103
Shank2	ASC2	Shank2	7.74814e-108	0.504155	0.348	0.026	1.72001e-103
Ncald	ASC2	Ncald	8.18093e-108	0.710567	0.486	0.061	1.81608e-103
Dscaml1	ASC2	Dscaml1	1.0117e-107	0.745	0.382	0.034	2.24587e-103
Slc35f1	ASC2	Slc35f1	1.09461e-107	0.836212	0.635	0.108	2.42993e-103
Nhs	ASC2	Nhs	1.60652e-107	0.5973	0.321	0.021	3.56631e-103
RP23-231J2.1	ASC2	RP23-231J2.1	2.71874e-107	1.18802	0.26	0.011	6.03532e-103
Spock1	ASC2	Spock1	3.80958e-107	0.845409	0.459	0.055	8.45688e-103
Srrm4	ASC2	Srrm4	4.09568e-107	0.63977	0.372	0.032	9.092e-103
Atp2b3	ASC2	Atp2b3	5.80476e-107	0.436706	0.26	0.011	1.2886e-102
Caln1	ASC2	Caln1	9.74779e-107	0.693847	0.443	0.049	2.16391e-102
Epb41l1	ASC2	Epb41l1	1.8915e-106	0.575536	0.365	0.03	4.19893e-102
Lrrfip1	ASC2	Lrrfip1	3.38922e-106	0.58829	0.453	0.051	7.52374e-102
Cacna2d3	ASC2	Cacna2d3	3.83755e-106	1.13479	0.524	0.08	8.51899e-102
Stxbp1	ASC2	Stxbp1	3.49596e-105	0.58954	0.422	0.044	7.76069e-101
Kif5a	ASC2	Kif5a	6.67795e-105	0.539799	0.348	0.027	1.48244e-100
Klhl29	ASC2	Klhl29	7.07788e-105	0.719916	0.537	0.077	1.57122e-100
Basp1	ASC2	Basp1	1.43888e-104	0.6424	0.49	0.062	3.19418e-100
Slc6a6	ASC2	Slc6a6	2.38113e-104	0.494278	0.378	0.034	5.28586e-100
Jakmip2	ASC2	Jakmip2	2.92559e-104	0.62081	0.544	0.078	6.49451e-100
Gm20696	ASC2	Gm20696	3.47267e-104	0.576996	0.324	0.023	7.70897e-100
RP24-274B19.1	ASC2	RP24-274B19.1	4.02032e-104	0.672814	0.517	0.071	8.92472e-100
Ptprd.1	ASC2	Ptprd	7.34972e-104	1.63035	0.949	0.542	1.63156e-99
Slc2a13	ASC2	Slc2a13	1.44685e-103	0.699559	0.453	0.053	3.21186e-99
Rasgrf2	ASC2	Rasgrf2	2.4701e-103	0.584072	0.267	0.013	5.48338e-99
Nkain2.2	ASC2	Nkain2	3.34952e-103	1.08196	0.916	0.313	7.4356e-99
Gabrg3.2	ASC2	Gabrg3	2.26599e-102	1.07031	0.733	0.169	5.03028e-98
Ano4	ASC2	Ano4	9.95002e-102	0.761455	0.416	0.045	2.2088e-97
Slc44a5	ASC2	Slc44a5	1.44898e-101	0.697266	0.253	0.011	3.21658e-97
Sorcs1	ASC2	Sorcs1	2.18237e-101	0.981457	0.466	0.062	4.84464e-97
Nav3.2	ASC2	Nav3	2.79999e-101	1.02383	0.926	0.295	6.2157e-97
Tmem130	ASC2	Tmem130	9.06542e-101	0.640687	0.419	0.046	2.01243e-96
Pip5k1b	ASC2	Pip5k1b	1.06671e-100	0.527712	0.277	0.015	2.368e-96
Ftx	ASC2	Ftx	2.93726e-100	0.692574	0.595	0.099	6.52041e-96
Tenm4.1	ASC2	Tenm4	2.31416e-99	0.976987	0.72	0.163	5.13721e-95
Pacsin1	ASC2	Pacsin1	3.58104e-99	0.563547	0.416	0.046	7.94954e-95
C77370	ASC2	C77370	1.99026e-98	0.542014	0.324	0.025	4.41817e-94
A330102I10Rik	ASC2	A330102I10Rik	3.1185e-98	0.547918	0.28	0.017	6.92276e-94
Nav1	ASC2	Nav1	9.31359e-98	0.60485	0.449	0.056	2.06752e-93
Kcnh1	ASC2	Kcnh1	9.80198e-98	0.478015	0.257	0.013	2.17594e-93
Plcl2	ASC2	Plcl2	1.42053e-97	0.599219	0.395	0.042	3.15345e-93
Lhfpl3	ASC2	Lhfpl3	1.62083e-97	0.904918	0.581	0.103	3.59808e-93
Plxna4	ASC2	Plxna4	5.69631e-97	0.846442	0.561	0.095	1.26452e-92
Cobl	ASC2	Cobl	9.97648e-97	0.562239	0.28	0.018	2.21468e-92
Dcc.1	ASC2	Dcc	1.88098e-96	1.06096	0.78	0.203	4.17559e-92
Pde10a.1	ASC2	Pde10a	3.08045e-96	0.946858	0.709	0.157	6.83829e-92
Camk4	ASC2	Camk4	8.11453e-96	0.573846	0.324	0.027	1.80134e-91
1700109K24Rik	ASC2	1700109K24Rik	1.76887e-95	0.506757	0.358	0.034	3.92672e-91
Elmo1	ASC2	Elmo1	1.22325e-94	0.813545	0.409	0.049	2.7155e-90
Prkcb	ASC2	Prkcb	1.62544e-94	0.680399	0.618	0.112	3.60831e-90
Gpr45	ASC2	Gpr45	4.60432e-94	0.446104	0.257	0.014	1.02211e-89
Camkv	ASC2	Camkv	4.64834e-94	0.549701	0.301	0.022	1.03189e-89
Ptprk	ASC2	Ptprk	9.13626e-94	0.865194	0.449	0.062	2.02816e-89
Ndst3	ASC2	Ndst3	1.28304e-93	0.613768	0.301	0.023	2.84821e-89
Sgcd	ASC2	Sgcd	1.77972e-93	1.15795	0.584	0.113	3.95081e-89
Gap43	ASC2	Gap43	1.86135e-93	0.57333	0.368	0.038	4.13202e-89
Il1rapl2	ASC2	Il1rapl2	1.29151e-92	1.38039	0.307	0.026	2.86702e-88
Adarb1	ASC2	Adarb1	2.71863e-92	0.431499	0.274	0.018	6.0351e-88
Unc5c.1	ASC2	Unc5c	3.99602e-92	0.942669	0.713	0.17	8.87078e-88
Ccdc30	ASC2	Ccdc30	9.56591e-92	0.453955	0.314	0.026	2.12354e-87
Jph4	ASC2	Jph4	5.34924e-91	0.400635	0.253	0.014	1.18748e-86
Ano3	ASC2	Ano3	8.36579e-91	0.824674	0.382	0.045	1.85712e-86
Slco3a1	ASC2	Slco3a1	3.51388e-90	0.475473	0.318	0.027	7.80046e-86
Hs6st2	ASC2	Hs6st2	6.3253e-90	0.54327	0.274	0.019	1.40415e-85
Elmod1	ASC2	Elmod1	6.85879e-90	0.60056	0.486	0.073	1.52258e-85
C530008M17Rik	ASC2	C530008M17Rik	1.22429e-89	0.630687	0.443	0.06	2.71779e-85
Slc7a14	ASC2	Slc7a14	2.47116e-89	0.497548	0.28	0.02	5.48573e-85
Dok6	ASC2	Dok6	5.64311e-89	0.749182	0.676	0.147	1.25271e-84
Ablim2	ASC2	Ablim2	7.03779e-89	0.4472	0.345	0.034	1.56232e-84
Btbd11	ASC2	Btbd11	3.49781e-88	0.548016	0.26	0.017	7.76479e-84
Nipal2	ASC2	Nipal2	4.5252e-88	0.428134	0.257	0.016	1.00455e-83
Gm32250	ASC2	Gm32250	5.73436e-88	0.630433	0.551	0.095	1.27297e-83
Bcl11a	ASC2	Bcl11a	1.71121e-87	0.547607	0.328	0.032	3.79871e-83
Dgki.1	ASC2	Dgki	2.56319e-87	0.796948	0.703	0.164	5.69002e-83
Tmem91	ASC2	Tmem91	3.6895e-87	0.484218	0.294	0.024	8.19032e-83
Sipa1l1	ASC2	Sipa1l1	1.15058e-86	0.661353	0.497	0.08	2.55416e-82
Unc13a	ASC2	Unc13a	4.43084e-86	0.480169	0.284	0.022	9.83602e-82
Kif5c	ASC2	Kif5c	5.10154e-86	0.531468	0.436	0.06	1.13249e-81
Celf5	ASC2	Celf5	1.10166e-85	0.45062	0.277	0.021	2.44558e-81
Nsg2	ASC2	Nsg2	1.55369e-85	0.559276	0.426	0.058	3.44904e-81
Fgf12	ASC2	Fgf12	3.16586e-85	0.868403	0.605	0.129	7.02788e-81
Kctd8	ASC2	Kctd8	9.06677e-85	0.737011	0.291	0.025	2.01273e-80
Arhgap44	ASC2	Arhgap44	1.44454e-84	0.468786	0.321	0.031	3.20674e-80
Neto1	ASC2	Neto1	3.71654e-84	0.504962	0.257	0.018	8.25035e-80
Grip1os2	ASC2	Grip1os2	4.0481e-84	0.505502	0.257	0.018	8.98639e-80
Shisa6	ASC2	Shisa6	4.35298e-84	0.676529	0.341	0.037	9.66317e-80
Sorbs2os.1	ASC2	Sorbs2os	1.55646e-83	0.596666	0.622	0.125	3.45519e-79
Aff3	ASC2	Aff3	3.18558e-83	0.632031	0.514	0.089	7.07167e-79
Hook1	ASC2	Hook1	4.32035e-83	0.390737	0.27	0.021	9.59074e-79
Stmn2	ASC2	Stmn2	5.2051e-83	0.599482	0.453	0.069	1.15548e-78
Hmgcll1	ASC2	Hmgcll1	5.82283e-83	0.569258	0.372	0.045	1.29261e-78
Nell2	ASC2	Nell2	1.27475e-82	0.746736	0.416	0.059	2.82983e-78
Prkcz	ASC2	Prkcz	2.46617e-82	0.455769	0.318	0.032	5.47466e-78
Asic2.1	ASC2	Asic2	2.69502e-82	1.28362	0.828	0.327	5.98268e-78
Amph	ASC2	Amph	6.34604e-82	0.584045	0.483	0.079	1.40876e-77
Egfem1	ASC2	Egfem1	2.70471e-81	1.04473	0.635	0.152	6.00419e-77
Snca	ASC2	Snca	3.89718e-81	0.487386	0.331	0.036	8.65135e-77
Cyfip2	ASC2	Cyfip2	1.70894e-80	0.458391	0.345	0.039	3.79367e-76
Grin2b.1	ASC2	Grin2b	5.98039e-80	0.982801	0.878	0.335	1.32759e-75
Slc1a2.2	ASC2	Slc1a2	7.79114e-80	-1.24919	0.875	0.942	1.72955e-75
Syt7	ASC2	Syt7	1.0203e-79	0.453087	0.304	0.03	2.26497e-75
Pdcd7	ASC2	Pdcd7	2.03741e-79	0.456945	0.277	0.024	4.52285e-75
Gdap1	ASC2	Gdap1	5.36742e-79	0.384899	0.257	0.019	1.19151e-74
Phf24	ASC2	Phf24	8.6217e-79	0.456465	0.287	0.026	1.91393e-74
Gnal	ASC2	Gnal	1.04685e-78	0.484914	0.341	0.04	2.3239e-74
Car10.2	ASC2	Car10	1.06074e-78	0.892166	0.666	0.169	2.35473e-74
Reep1	ASC2	Reep1	1.11352e-78	0.430783	0.314	0.033	2.47191e-74
Ptprz1	ASC2	Ptprz1	2.73153e-78	-1.09699	0.861	0.892	6.06373e-74
Nrxn1	ASC2	Nrxn1	3.37642e-78	-0.625694	0.997	0.983	7.49532e-74
2900011O08Rik	ASC2	2900011O08Rik	4.20151e-78	0.478522	0.348	0.042	9.32694e-74
Epha7	ASC2	Epha7	4.88433e-78	0.734157	0.334	0.04	1.08427e-73
Plekha5	ASC2	Plekha5	6.53309e-78	0.645935	0.605	0.128	1.45028e-73
Msra	ASC2	Msra	8.65744e-78	0.661439	0.402	0.059	1.92187e-73
Stau2	ASC2	Stau2	1.24274e-77	0.623911	0.574	0.117	2.75875e-73
Sorbs2.1	ASC2	Sorbs2	1.54727e-77	0.790077	0.689	0.176	3.43478e-73
Npas3.1	ASC2	Npas3	2.09228e-77	-0.929025	0.959	0.951	4.64466e-73
A230050P20Rik	ASC2	A230050P20Rik	3.79326e-77	0.405587	0.328	0.037	8.42066e-73
Fgf14.2	ASC2	Fgf14	7.82655e-77	0.844333	0.993	0.667	1.73741e-72
Ntm.1	ASC2	Ntm	1.22198e-76	-0.750901	0.986	0.978	2.71268e-72
Ppm1l	ASC2	Ppm1l	2.21704e-76	0.486757	0.392	0.055	4.92161e-72
Rnf112	ASC2	Rnf112	2.41519e-76	0.491069	0.257	0.021	5.36147e-72
Gm37459	ASC2	Gm37459	3.43686e-76	0.577509	0.287	0.028	7.62949e-72
Nmnat2	ASC2	Nmnat2	4.94856e-76	0.436741	0.409	0.06	1.09853e-71
Snrpn	ASC2	Snrpn	5.45813e-76	0.707518	0.439	0.073	1.21165e-71
Slc2a3	ASC2	Slc2a3	9.19429e-76	0.40716	0.311	0.033	2.04104e-71
Adam22	ASC2	Adam22	9.77281e-76	0.607724	0.628	0.14	2.16947e-71
Kcnd3	ASC2	Kcnd3	3.70086e-75	0.622038	0.399	0.059	8.21553e-71
Gpr158	ASC2	Gpr158	4.07702e-75	0.732603	0.706	0.186	9.05058e-71
Garnl3	ASC2	Garnl3	1.41051e-74	0.537263	0.372	0.051	3.1312e-70
Plekha6	ASC2	Plekha6	1.73897e-74	0.410839	0.27	0.025	3.86033e-70
Slc12a5	ASC2	Slc12a5	2.43424e-74	0.489114	0.392	0.057	5.40378e-70
Sh3rf3	ASC2	Sh3rf3	5.54533e-74	0.530807	0.318	0.037	1.23101e-69
Dnm3	ASC2	Dnm3	7.67995e-74	0.691569	0.628	0.148	1.70487e-69
Gm28928	ASC2	Gm28928	9.81038e-74	1.38035	0.334	0.046	2.17781e-69
Macrod2os1	ASC2	Macrod2os1	1.8879e-73	0.520451	0.355	0.047	4.19095e-69
Mcf2l	ASC2	Mcf2l	2.65422e-73	0.444249	0.341	0.043	5.89209e-69
Sez6l	ASC2	Sez6l	2.6655e-73	0.466466	0.27	0.025	5.91715e-69
Runx1t1	ASC2	Runx1t1	3.25981e-73	0.632853	0.493	0.093	7.23645e-69
Upp2	ASC2	Upp2	4.31843e-73	0.651144	0.632	0.148	9.58648e-69
Synpr	ASC2	Synpr	5.24415e-73	0.656724	0.267	0.025	1.16415e-68
Ptpn5	ASC2	Ptpn5	5.70753e-73	0.469148	0.297	0.032	1.26701e-68
Gm3764.1	ASC2	Gm3764	1.16218e-72	-1.07319	0.845	0.885	2.57993e-68
Cep112	ASC2	Cep112	1.17606e-72	0.787223	0.48	0.094	2.61074e-68
Epha5.1	ASC2	Epha5	1.326e-72	0.849055	0.807	0.269	2.94358e-68
Tmem178b.1	ASC2	Tmem178b	1.33016e-72	0.762577	0.777	0.229	2.95282e-68
Greb1l	ASC2	Greb1l	1.53349e-72	0.43399	0.311	0.036	3.4042e-68
Dgkh	ASC2	Dgkh	3.01296e-72	0.546061	0.345	0.045	6.68847e-68
Pde3b	ASC2	Pde3b	5.13791e-72	0.387582	0.253	0.022	1.14056e-67
Xkr6	ASC2	Xkr6	1.25368e-71	0.610997	0.51	0.102	2.78305e-67
Ttll11	ASC2	Ttll11	1.81805e-71	0.425969	0.338	0.043	4.03588e-67
Pam.1	ASC2	Pam	1.88041e-71	0.779689	0.649	0.168	4.17431e-67
Gucy1a2	ASC2	Gucy1a2	1.93967e-71	0.600486	0.595	0.132	4.30588e-67
Gm43376	ASC2	Gm43376	2.03796e-71	0.577827	0.419	0.069	4.52406e-67
Cadps2	ASC2	Cadps2	2.98416e-70	0.827912	0.304	0.037	6.62454e-66
Dtnbos	ASC2	Dtnbos	5.33801e-70	0.479071	0.351	0.048	1.18499e-65
St6galnac3	ASC2	St6galnac3	5.64482e-70	0.532145	0.365	0.053	1.25309e-65
Smarca1	ASC2	Smarca1	9.884e-70	0.393709	0.253	0.023	2.19415e-65
Fhod3	ASC2	Fhod3	1.24986e-69	0.476228	0.321	0.04	2.77456e-65
Dzank1	ASC2	Dzank1	1.37409e-69	0.434447	0.372	0.054	3.05034e-65
Gm38393	ASC2	Gm38393	1.61151e-69	0.412152	0.321	0.04	3.57738e-65
Gls.1	ASC2	Gls	4.18846e-69	0.611108	0.635	0.153	9.29797e-65
Gm36975	ASC2	Gm36975	7.15362e-69	0.683689	0.703	0.19	1.58803e-64
Atp1a3	ASC2	Atp1a3	1.51638e-68	0.564227	0.554	0.119	3.36622e-64
Tmem117	ASC2	Tmem117	3.26955e-68	0.454425	0.348	0.049	7.25807e-64
Bsn	ASC2	Bsn	6.01788e-68	0.41402	0.274	0.029	1.33591e-63
Gm15738	ASC2	Gm15738	7.34862e-68	0.516714	0.351	0.051	1.63132e-63
Lyn	ASC2	Lyn	7.94061e-68	0.43183	0.365	0.054	1.76274e-63
Ece2	ASC2	Ece2	1.13944e-67	0.45067	0.304	0.037	2.52945e-63
Eml2	ASC2	Eml2	3.8409e-67	0.378287	0.26	0.026	8.52642e-63
Gm28376	ASC2	Gm28376	6.57428e-67	0.951693	0.361	0.058	1.45942e-62
Wdr17.2	ASC2	Wdr17	6.73021e-67	-1.0971	0.895	0.921	1.49404e-62
Gabra1	ASC2	Gabra1	1.81552e-66	0.507732	0.355	0.052	4.03027e-62
Myo5a	ASC2	Myo5a	2.69112e-66	0.48242	0.473	0.091	5.97403e-62
Enox1.1	ASC2	Enox1	5.66559e-66	0.670874	0.605	0.151	1.2577e-61
Atp1a2	ASC2	Atp1a2	1.41251e-65	-1.10691	0.791	0.849	3.13564e-61
Plppr4	ASC2	Plppr4	1.41592e-65	0.483156	0.368	0.057	3.14321e-61
Nbea.1	ASC2	Nbea	1.58048e-65	0.78615	0.868	0.344	3.50851e-61
Focad	ASC2	Focad	5.33421e-65	0.466366	0.449	0.084	1.18414e-60
Ralgapa2	ASC2	Ralgapa2	6.04827e-65	0.484021	0.476	0.093	1.34265e-60
Myef2	ASC2	Myef2	8.35741e-65	0.418153	0.409	0.07	1.85526e-60
Macf1	ASC2	Macf1	1.25856e-64	-0.768804	0.953	0.927	2.79387e-60
Mkl2	ASC2	Mkl2	1.77349e-64	0.580821	0.557	0.128	3.93698e-60
Pcbp3	ASC2	Pcbp3	2.41453e-64	0.414862	0.274	0.031	5.36002e-60
Nfia	ASC2	Nfia	9.30631e-64	-1.02534	0.797	0.86	2.06591e-59
D630045J12Rik	ASC2	D630045J12Rik	1.05515e-63	0.37912	0.277	0.032	2.34232e-59
Gpr137c	ASC2	Gpr137c	1.41911e-63	0.505587	0.399	0.069	3.15028e-59
Mical3	ASC2	Mical3	1.59317e-63	0.52142	0.507	0.108	3.53668e-59
Grik2.1	ASC2	Grik2	3.24819e-63	0.941435	0.916	0.46	7.21067e-59
Syt14	ASC2	Syt14	3.28875e-63	0.368746	0.287	0.035	7.30071e-59
Zfp536	ASC2	Zfp536	3.78961e-63	0.589195	0.318	0.045	8.41255e-59
Tmem191c	ASC2	Tmem191c	6.12628e-63	0.376022	0.351	0.053	1.35997e-58
Camk2b	ASC2	Camk2b	6.35043e-63	0.404772	0.321	0.045	1.40973e-58
Fam19a1.1	ASC2	Fam19a1	6.91069e-63	0.937685	0.517	0.126	1.5341e-58
Epb41	ASC2	Epb41	7.32791e-63	0.413763	0.294	0.037	1.62672e-58
Kcnab1	ASC2	Kcnab1	7.41446e-63	0.594529	0.449	0.09	1.64594e-58
Flrt3	ASC2	Flrt3	8.69541e-63	0.429044	0.365	0.058	1.93029e-58
Nsf	ASC2	Nsf	8.73994e-63	0.557225	0.632	0.16	1.94018e-58
Dock3	ASC2	Dock3	1.25799e-62	0.652707	0.77	0.243	2.7926e-58
Atp9a	ASC2	Atp9a	1.87184e-62	0.416263	0.314	0.044	4.15529e-58
Srcin1	ASC2	Srcin1	1.95307e-62	0.368786	0.291	0.037	4.33562e-58
Nrp2	ASC2	Nrp2	2.74696e-62	0.473875	0.26	0.029	6.09798e-58
Peg3.1	ASC2	Peg3	3.09692e-62	0.586616	0.662	0.177	6.87486e-58
Ccdc28a	ASC2	Ccdc28a	3.69102e-62	0.335823	0.284	0.035	8.19369e-58
Madd	ASC2	Madd	5.13339e-62	0.36273	0.27	0.032	1.13956e-57
Sh3gl2.1	ASC2	Sh3gl2	1.04891e-61	0.466932	0.524	0.115	2.32847e-57
Ttc3.1	ASC2	Ttc3	1.27855e-61	0.715704	0.902	0.349	2.83825e-57
Serpini1	ASC2	Serpini1	1.92874e-61	0.387994	0.314	0.044	4.28161e-57
4430402I18Rik	ASC2	4430402I18Rik	2.15153e-61	0.444705	0.267	0.032	4.77617e-57
Pkia	ASC2	Pkia	2.47786e-61	0.468891	0.439	0.086	5.5006e-57
Maml3	ASC2	Maml3	1.54075e-60	0.563803	0.378	0.067	3.42031e-56
Map2k4	ASC2	Map2k4	1.58581e-60	0.510356	0.568	0.136	3.52033e-56
Agpat4	ASC2	Agpat4	1.76484e-60	0.436882	0.277	0.035	3.91776e-56
Fsd1l	ASC2	Fsd1l	2.77183e-60	0.374162	0.311	0.044	6.15319e-56
Scn8a	ASC2	Scn8a	2.88216e-60	0.473227	0.517	0.115	6.3981e-56
Qk.1	ASC2	Qk	2.89882e-60	-0.909839	0.851	0.889	6.43509e-56
Ssh2	ASC2	Ssh2	4.6813e-60	0.506627	0.622	0.16	1.0392e-55
Smyd3	ASC2	Smyd3	6.94735e-60	0.614393	0.723	0.215	1.54224e-55
Zbtb20	ASC2	Zbtb20	6.98211e-60	-0.712729	0.946	0.953	1.54996e-55
P2ry14	ASC2	P2ry14	7.6827e-60	0.5939	0.709	0.206	1.70548e-55
Plppr5	ASC2	Plppr5	1.11135e-59	0.31837	0.28	0.036	2.46709e-55
Stxbp5	ASC2	Stxbp5	1.3581e-59	0.406422	0.48	0.102	3.01485e-55
Dtna.1	ASC2	Dtna	3.0452e-59	-0.955519	0.824	0.864	6.76004e-55
Zfp612	ASC2	Zfp612	4.9036e-59	0.36116	0.297	0.041	1.08855e-54
Nrg2	ASC2	Nrg2	6.03454e-59	0.46448	0.385	0.069	1.33961e-54
Rims2.1	ASC2	Rims2	3.02517e-58	0.813417	0.834	0.358	6.71558e-54
Grik4	ASC2	Grik4	3.3809e-58	0.452333	0.348	0.058	7.50526e-54
Far2	ASC2	Far2	3.57609e-58	0.364795	0.253	0.03	7.93857e-54
Grip1.2	ASC2	Grip1	4.6144e-58	0.871303	0.669	0.212	1.02435e-53
Camta1	ASC2	Camta1	4.71141e-58	0.581112	0.706	0.21	1.04589e-53
Htr1f	ASC2	Htr1f	5.8139e-58	0.512405	0.291	0.041	1.29063e-53
App.1	ASC2	App	7.0707e-58	0.541114	0.757	0.228	1.56962e-53
Ntrk3.2	ASC2	Ntrk3	4.41189e-57	0.563424	0.689	0.203	9.79394e-53
Pclo.1	ASC2	Pclo	6.55011e-57	0.690782	0.78	0.277	1.45406e-52
Zdhhc14	ASC2	Zdhhc14	7.41265e-57	0.381562	0.389	0.072	1.64553e-52
Agap1	ASC2	Agap1	1.16082e-56	0.461724	0.527	0.125	2.57691e-52
Slc1a3.2	ASC2	Slc1a3	1.49075e-56	-1.27786	0.686	0.793	3.30931e-52
Ralgps1	ASC2	Ralgps1	2.10099e-56	0.445778	0.473	0.104	4.664e-52
Slc4a4.2	ASC2	Slc4a4	4.03433e-56	-1.01945	0.889	0.868	8.95581e-52
Raph1	ASC2	Raph1	4.44925e-56	0.439747	0.446	0.094	9.87688e-52
Ldlrad4	ASC2	Ldlrad4	5.90328e-56	0.468949	0.49	0.111	1.31047e-51
Scai	ASC2	Scai	7.69894e-56	0.445751	0.557	0.137	1.70909e-51
Dock10	ASC2	Dock10	9.35992e-56	0.499091	0.422	0.088	2.07781e-51
Scg5.1	ASC2	Scg5	2.09513e-55	0.486733	0.608	0.16	4.65099e-51
Dixdc1	ASC2	Dixdc1	4.06107e-55	0.370098	0.253	0.032	9.01516e-51
Ppp1r13b	ASC2	Ppp1r13b	5.27796e-55	0.44485	0.382	0.073	1.17166e-50
Ctnnd2.1	ASC2	Ctnnd2	5.88994e-55	-0.669756	0.963	0.947	1.30751e-50
Fbxl2	ASC2	Fbxl2	6.35779e-55	0.418214	0.402	0.079	1.41137e-50
Gnai1	ASC2	Gnai1	8.32106e-55	0.423552	0.287	0.042	1.84719e-50
Ppm1h	ASC2	Ppm1h	1.29351e-54	0.409022	0.345	0.06	2.87146e-50
Ldb2	ASC2	Ldb2	1.56391e-54	0.53493	0.459	0.104	3.47172e-50
Zcchc18	ASC2	Zcchc18	3.70162e-54	0.422844	0.51	0.121	8.21722e-50
Gm28375	ASC2	Gm28375	4.34611e-54	0.417148	0.486	0.112	9.64792e-50
Macrod2	ASC2	Macrod2	4.96595e-54	0.738229	0.936	0.497	1.10239e-49
Msi2.2	ASC2	Msi2	6.16062e-54	-0.926175	0.848	0.861	1.3676e-49
Gm26883	ASC2	Gm26883	7.95327e-54	0.905551	0.351	0.067	1.76555e-49
Airn	ASC2	Airn	8.55418e-54	0.403047	0.314	0.051	1.89894e-49
Cacna1d	ASC2	Cacna1d	9.41807e-54	0.569033	0.777	0.261	2.09072e-49
Podxl2	ASC2	Podxl2	1.26053e-53	0.351095	0.27	0.037	2.79826e-49
Gm26835	ASC2	Gm26835	3.19341e-53	0.637532	0.804	0.291	7.08905e-49
Rap1gap2	ASC2	Rap1gap2	1.00542e-52	0.342336	0.257	0.034	2.23193e-48
Slc44a1	ASC2	Slc44a1	1.29146e-52	0.385511	0.416	0.086	2.86691e-48
Slc25a27	ASC2	Slc25a27	3.80995e-52	0.410249	0.399	0.081	8.4577e-48
D030068K23Rik	ASC2	D030068K23Rik	4.10214e-52	0.640366	0.334	0.062	9.10634e-48
Gm5441	ASC2	Gm5441	4.74885e-52	0.305288	0.321	0.054	1.0542e-47
Slc38a2	ASC2	Slc38a2	5.79144e-52	0.432932	0.473	0.111	1.28564e-47
Sobp	ASC2	Sobp	1.13537e-51	0.395006	0.554	0.141	2.52041e-47
Dab1.2	ASC2	Dab1	1.18387e-51	0.883996	0.834	0.397	2.62808e-47
Pcdh19	ASC2	Pcdh19	1.4906e-51	0.34526	0.284	0.043	3.30898e-47
4921511C10Rik	ASC2	4921511C10Rik	2.22508e-51	0.345786	0.274	0.04	4.93946e-47
Ctnna2.1	ASC2	Ctnna2	2.63585e-51	0.690339	0.956	0.524	5.85132e-47
Tcf20	ASC2	Tcf20	5.19856e-51	0.39898	0.544	0.14	1.15403e-46
Prkce.1	ASC2	Prkce	5.20717e-51	0.590644	0.639	0.193	1.15594e-46
St7	ASC2	St7	1.1423e-50	0.386404	0.48	0.113	2.53578e-46
Apoe.1	ASC2	Apoe	2.1632e-50	-0.966665	0.949	0.924	4.80209e-46
Chchd6	ASC2	Chchd6	2.32816e-50	0.313057	0.277	0.042	5.16828e-46
Pvt1	ASC2	Pvt1	3.24432e-50	0.360194	0.304	0.051	7.20206e-46
Ncoa7	ASC2	Ncoa7	3.99817e-50	0.415453	0.51	0.128	8.87554e-46
Apba1	ASC2	Apba1	4.25922e-50	0.442053	0.564	0.152	9.45504e-46
Brinp2	ASC2	Brinp2	6.01492e-50	0.409798	0.334	0.061	1.33525e-45
Evl	ASC2	Evl	7.24727e-50	0.395086	0.311	0.054	1.60882e-45
Ly6h	ASC2	Ly6h	9.47682e-50	0.531172	0.541	0.146	2.10376e-45
Pkp4	ASC2	Pkp4	1.29496e-49	0.350812	0.466	0.11	2.87469e-45
Slit2	ASC2	Slit2	1.30527e-49	0.480443	0.334	0.063	2.89757e-45
Rnf157	ASC2	Rnf157	1.6309e-49	0.36677	0.416	0.091	3.62045e-45
Mark1	ASC2	Mark1	2.27687e-49	0.305861	0.291	0.047	5.05443e-45
Dip2c	ASC2	Dip2c	3.36028e-49	0.570564	0.831	0.312	7.45949e-45
Arpp21.1	ASC2	Arpp21	3.58131e-49	0.828664	0.591	0.198	7.95016e-45
Rapgef6.1	ASC2	Rapgef6	3.63691e-49	0.389773	0.605	0.169	8.07357e-45
Resp18	ASC2	Resp18	4.57241e-49	0.435634	0.389	0.082	1.01503e-44
Lsamp	ASC2	Lsamp	5.20028e-49	-0.500692	1	0.992	1.15441e-44
Il1rap	ASC2	Il1rap	6.15689e-49	0.493747	0.291	0.049	1.36677e-44
Sez6l2	ASC2	Sez6l2	1.84077e-48	0.313227	0.277	0.044	4.08633e-44
Myh10	ASC2	Myh10	5.17907e-48	0.322019	0.26	0.039	1.1497e-43
Khdrbs3	ASC2	Khdrbs3	6.77909e-48	0.521856	0.382	0.084	1.50489e-43
Trps1.1	ASC2	Trps1	7.27658e-48	-0.92043	0.821	0.824	1.61533e-43
Bzrap1	ASC2	Bzrap1	7.59843e-48	0.31921	0.368	0.075	1.68678e-43
Son.2	ASC2	Son	7.81561e-48	-0.835851	0.943	0.908	1.73499e-43
Tanc2	ASC2	Tanc2	8.87068e-48	0.599839	0.841	0.355	1.9692e-43
Sergef	ASC2	Sergef	9.69947e-48	0.284162	0.26	0.039	2.15319e-43
Map7	ASC2	Map7	1.96022e-47	0.392012	0.385	0.083	4.35148e-43
Rorb.2	ASC2	Rorb	2.99867e-47	-0.988535	0.78	0.829	6.65675e-43
Dtnb	ASC2	Dtnb	5.2454e-47	0.367652	0.537	0.143	1.16443e-42
Gm12709	ASC2	Gm12709	6.65042e-47	0.34204	0.361	0.074	1.47633e-42
Gas7	ASC2	Gas7	9.30481e-47	0.410603	0.277	0.046	2.06557e-42
Syn3	ASC2	Syn3	1.08878e-46	0.427856	0.534	0.144	2.41698e-42
Kcnq1ot1.1	ASC2	Kcnq1ot1	1.125e-46	0.507872	0.736	0.259	2.49739e-42
Rgs20.2	ASC2	Rgs20	1.42437e-46	-1.21805	0.662	0.758	3.16195e-42
Armc9	ASC2	Armc9	3.01348e-46	0.34035	0.375	0.08	6.68961e-42
Slf1	ASC2	Slf1	5.11883e-46	0.363775	0.338	0.067	1.13633e-41
Dync1i2	ASC2	Dync1i2	7.98632e-46	0.41292	0.571	0.162	1.77288e-41
Map7d2	ASC2	Map7d2	1.39096e-45	0.340702	0.345	0.07	3.08779e-41
1700025G04Rik	ASC2	1700025G04Rik	1.46215e-45	0.366791	0.318	0.061	3.24582e-41
Tln2	ASC2	Tln2	1.5234e-45	0.296683	0.341	0.069	3.38179e-41
Sh3d19	ASC2	Sh3d19	2.86562e-45	0.301839	0.301	0.055	6.36138e-41
3110021N24Rik	ASC2	3110021N24Rik	3.76134e-45	0.438675	0.672	0.215	8.34979e-41
Far1os	ASC2	Far1os	7.30806e-45	0.328127	0.375	0.082	1.62232e-40
Large.1	ASC2	Large	8.05735e-45	0.614549	0.77	0.298	1.78865e-40
Rora	ASC2	Rora	9.94765e-45	-0.584485	0.943	0.941	2.20828e-40
Zfp704	ASC2	Zfp704	2.60001e-44	0.309072	0.307	0.058	5.77175e-40
Prepl	ASC2	Prepl	7.629e-44	0.331793	0.318	0.062	1.69356e-39
Bin1	ASC2	Bin1	7.75239e-44	0.302714	0.311	0.06	1.72095e-39
Fnbp1l	ASC2	Fnbp1l	8.72832e-44	0.336053	0.402	0.093	1.9376e-39
Mllt4	ASC2	Mllt4	9.16568e-44	0.429594	0.618	0.19	2.03469e-39
Gm26691	ASC2	Gm26691	1.42131e-43	0.342452	0.392	0.091	3.15517e-39
Cntln	ASC2	Cntln	2.09581e-43	0.295396	0.348	0.074	4.65249e-39
Dzip3	ASC2	Dzip3	2.49077e-43	0.320674	0.568	0.162	5.52925e-39
Plpp3.1	ASC2	Plpp3	2.87891e-43	-1.05378	0.655	0.751	6.3909e-39
Mycbp	ASC2	Mycbp	3.96897e-43	0.306332	0.436	0.108	8.81073e-39
Cpt1c	ASC2	Cpt1c	9.16652e-43	0.332418	0.348	0.075	2.03488e-38
Zmynd8	ASC2	Zmynd8	9.88113e-43	0.387208	0.628	0.196	2.19351e-38
Atp6v0a1	ASC2	Atp6v0a1	1.11351e-42	0.378113	0.628	0.195	2.47188e-38
Gabrb1	ASC2	Gabrb1	1.13458e-42	-0.647187	0.973	0.931	2.51864e-38
Ttll7	ASC2	Ttll7	1.22287e-42	0.381257	0.368	0.084	2.71464e-38
Me3	ASC2	Me3	1.23178e-42	0.382659	0.372	0.085	2.73442e-38
Mef2c.1	ASC2	Mef2c	1.46816e-42	0.658981	0.601	0.205	3.25917e-38
Cttnbp2.1	ASC2	Cttnbp2	1.67935e-42	0.5905	0.622	0.213	3.72798e-38
Trim2	ASC2	Trim2	1.86233e-42	0.38216	0.618	0.192	4.13419e-38
Gm16432	ASC2	Gm16432	1.94405e-42	0.33512	0.311	0.062	4.31559e-38
Phlpp2	ASC2	Phlpp2	2.34071e-42	0.330757	0.318	0.064	5.19615e-38
Mblac2	ASC2	Mblac2	2.67459e-42	0.271378	0.318	0.064	5.93732e-38
Flnb	ASC2	Flnb	2.83253e-42	0.354589	0.334	0.071	6.28793e-38
Tmem181a	ASC2	Tmem181a	3.82197e-42	0.312714	0.28	0.051	8.48439e-38
Otud7a	ASC2	Otud7a	4.21694e-42	0.46704	0.74	0.269	9.36118e-38
Pacs1	ASC2	Pacs1	4.29158e-42	0.294584	0.389	0.091	9.52687e-38
Trio	ASC2	Trio	4.32311e-42	0.341005	0.618	0.187	9.59688e-38
Tango2	ASC2	Tango2	6.08352e-42	0.277903	0.328	0.068	1.35048e-37
Runx2	ASC2	Runx2	6.25292e-42	0.348787	0.314	0.064	1.38809e-37
Cdkl5	ASC2	Cdkl5	6.58045e-42	0.305037	0.307	0.061	1.46079e-37
Atrnl1	ASC2	Atrnl1	1.11371e-41	0.464229	0.541	0.163	2.47233e-37
Snx30	ASC2	Snx30	1.24623e-41	0.273447	0.253	0.043	2.7665e-37
PISD.1	ASC2	PISD	1.83273e-41	0.591177	0.601	0.201	4.06847e-37
Tmtc1	ASC2	Tmtc1	2.40809e-41	0.345307	0.28	0.053	5.34572e-37
Nap1l5	ASC2	Nap1l5	3.03728e-41	0.373726	0.446	0.117	6.74246e-37
Gm15478	ASC2	Gm15478	3.04582e-41	0.364997	0.338	0.074	6.76142e-37
Oxr1	ASC2	Oxr1	3.22578e-41	0.602787	0.709	0.278	7.16091e-37
Phtf2	ASC2	Phtf2	4.0518e-41	0.278827	0.284	0.053	8.99458e-37
Gm28370	ASC2	Gm28370	4.18592e-41	0.273781	0.257	0.044	9.29232e-37
Lekr1	ASC2	Lekr1	4.91579e-41	0.28444	0.314	0.064	1.09126e-36
Sclt1.1	ASC2	Sclt1	6.84365e-41	0.390806	0.618	0.197	1.51922e-36
Klhdc10	ASC2	Klhdc10	1.53609e-40	0.404778	0.706	0.244	3.40997e-36
Slc9a7	ASC2	Slc9a7	1.90306e-40	0.302004	0.257	0.045	4.2246e-36
Sparcl1.1	ASC2	Sparcl1	1.92751e-40	-0.981486	0.77	0.76	4.27888e-36
Lnp	ASC2	Lnp	1.94457e-40	0.319918	0.365	0.085	4.31675e-36
Slc24a3	ASC2	Slc24a3	2.81743e-40	0.487822	0.598	0.199	6.25442e-36
Ankrd24	ASC2	Ankrd24	3.31519e-40	0.296342	0.267	0.049	7.3594e-36
Chd3	ASC2	Chd3	4.12194e-40	0.255373	0.382	0.091	9.1503e-36
P2ry12	ASC2	P2ry12	5.68904e-40	0.269319	0.338	0.075	1.26291e-35
Dmxl2	ASC2	Dmxl2	6.51332e-40	0.27236	0.409	0.102	1.44589e-35
Prkag2	ASC2	Prkag2	6.91797e-40	0.365584	0.334	0.075	1.53572e-35
Hdgfrp3	ASC2	Hdgfrp3	1.29029e-39	0.273882	0.5	0.14	2.86431e-35
Arid5b	ASC2	Arid5b	1.86183e-39	0.264312	0.443	0.116	4.13309e-35
Mtss1	ASC2	Mtss1	1.94795e-39	0.287725	0.314	0.067	4.32426e-35
Herc3	ASC2	Herc3	2.17317e-39	0.337408	0.304	0.063	4.82421e-35
Lpgat1	ASC2	Lpgat1	2.27335e-39	0.290158	0.304	0.063	5.04661e-35
Kcnq3	ASC2	Kcnq3	3.24322e-39	0.377823	0.73	0.263	7.19961e-35
Arhgap39	ASC2	Arhgap39	3.28198e-39	0.288347	0.334	0.075	7.28567e-35
Cenpv	ASC2	Cenpv	4.28303e-39	0.282013	0.304	0.063	9.50791e-35
Slc7a6os	ASC2	Slc7a6os	4.63564e-39	0.290697	0.294	0.06	1.02906e-34
Ppm1e	ASC2	Ppm1e	5.08934e-39	0.432828	0.581	0.188	1.12978e-34
Sms	ASC2	Sms	5.27564e-39	0.290663	0.284	0.056	1.17114e-34
Luzp2.2	ASC2	Luzp2	9.1978e-39	-1.10312	0.875	0.854	2.04182e-34
Nptn	ASC2	Nptn	1.18398e-38	0.433003	0.733	0.269	2.62831e-34
2410089E03Rik	ASC2	2410089E03Rik	1.19653e-38	0.452202	0.706	0.257	2.65618e-34
Gpm6b.2	ASC2	Gpm6b	1.42206e-38	-0.876578	0.818	0.792	3.15684e-34
Ywhag	ASC2	Ywhag	1.44193e-38	0.324355	0.368	0.089	3.20095e-34
Apbb2	ASC2	Apbb2	1.97641e-38	0.392231	0.581	0.187	4.38743e-34
Lrch1	ASC2	Lrch1	2.57348e-38	0.284243	0.372	0.09	5.71288e-34
Immp2l	ASC2	Immp2l	2.91351e-38	0.304944	0.503	0.148	6.46771e-34
Eml5	ASC2	Eml5	3.35421e-38	0.352827	0.625	0.204	7.446e-34
Prex2.2	ASC2	Prex2	3.7139e-38	-1.15729	0.649	0.72	8.24448e-34
Tcte2	ASC2	Tcte2	6.03815e-38	0.290852	0.257	0.048	1.34041e-33
Chl1.2	ASC2	Chl1	6.41306e-38	0.314723	0.53	0.159	1.42364e-33
Lysmd4	ASC2	Lysmd4	6.65131e-38	0.340916	0.47	0.134	1.47652e-33
Zranb2	ASC2	Zranb2	6.858e-38	0.534679	0.855	0.39	1.52241e-33
Galnt11	ASC2	Galnt11	7.18958e-38	0.300882	0.476	0.134	1.59601e-33
Mapk8	ASC2	Mapk8	7.26197e-38	0.276682	0.409	0.105	1.61208e-33
Kcnma1	ASC2	Kcnma1	1.20281e-37	0.554994	0.831	0.381	2.67013e-33
Whsc1	ASC2	Whsc1	1.35395e-37	0.274443	0.459	0.128	3.00564e-33
Klhl7	ASC2	Klhl7	2.02974e-37	0.316703	0.439	0.121	4.50582e-33
Syp	ASC2	Syp	2.09004e-37	0.32212	0.341	0.08	4.63967e-33
Zwint	ASC2	Zwint	2.1599e-37	0.272391	0.361	0.088	4.79476e-33
Cmip	ASC2	Cmip	2.45185e-37	0.311382	0.517	0.154	5.44286e-33
Rbfox2	ASC2	Rbfox2	3.56863e-37	0.369193	0.645	0.219	7.922e-33
Phactr1.2	ASC2	Phactr1	4.21982e-37	0.708855	0.831	0.405	9.36758e-33
Eml6.1	ASC2	Eml6	4.85026e-37	0.466205	0.703	0.267	1.07671e-32
Malat1	ASC2	Malat1	5.24504e-37	-0.306571	1	1	1.16435e-32
Cdyl2	ASC2	Cdyl2	5.32579e-37	0.252682	0.284	0.059	1.18227e-32
Pitpnc1.1	ASC2	Pitpnc1	6.52814e-37	-0.813198	0.868	0.832	1.44918e-32
Ndfip2	ASC2	Ndfip2	7.92516e-37	0.318176	0.47	0.135	1.75931e-32
Rgs7bp.2	ASC2	Rgs7bp	1.03611e-36	0.306021	0.557	0.178	2.30006e-32
Il1rapl1.2	ASC2	Il1rapl1	1.51259e-36	0.573607	0.949	0.606	3.3578e-32
Gm11659	ASC2	Gm11659	1.67262e-36	0.258724	0.277	0.057	3.71305e-32
Prickle2.1	ASC2	Prickle2	1.90505e-36	0.4079	0.696	0.255	4.22903e-32
Tshz2	ASC2	Tshz2	2.52444e-36	0.6411	0.328	0.081	5.60401e-32
Rp9	ASC2	Rp9	3.29869e-36	0.295359	0.338	0.081	7.32277e-32
Adar	ASC2	Adar	3.71166e-36	0.294551	0.28	0.059	8.23952e-32
Myo16	ASC2	Myo16	4.53648e-36	0.33088	0.267	0.055	1.00705e-31
Rufy3	ASC2	Rufy3	4.9637e-36	0.351833	0.639	0.215	1.10189e-31
Gm19710	ASC2	Gm19710	7.14346e-36	0.263468	0.439	0.123	1.58578e-31
Zfhx3	ASC2	Zfhx3	1.51464e-35	0.383746	0.328	0.08	3.36234e-31
Cit	ASC2	Cit	2.3416e-35	0.276996	0.473	0.138	5.19812e-31
Actr1b	ASC2	Actr1b	2.56779e-35	0.259176	0.294	0.065	5.70023e-31
Kalrn.1	ASC2	Kalrn	2.6297e-35	0.639875	0.76	0.352	5.83767e-31
Tmx4	ASC2	Tmx4	2.64703e-35	0.263482	0.47	0.137	5.87615e-31
Wasf1	ASC2	Wasf1	3.76646e-35	0.283587	0.334	0.081	8.36117e-31
Dapk1	ASC2	Dapk1	4.11694e-35	0.386729	0.412	0.116	9.13919e-31
Alk	ASC2	Alk	4.69232e-35	0.377465	0.264	0.055	1.04165e-30
Ndrg4	ASC2	Ndrg4	6.88199e-35	0.257798	0.338	0.083	1.52773e-30
Znrf1	ASC2	Znrf1	9.80064e-35	0.251057	0.355	0.089	2.17564e-30
Zfhx4	ASC2	Zfhx4	1.08789e-34	0.328788	0.446	0.131	2.415e-30
Ptprs.1	ASC2	Ptprs	1.16971e-34	0.361955	0.564	0.189	2.59663e-30
Pde4d.2	ASC2	Pde4d	1.20218e-34	0.612749	0.922	0.571	2.66872e-30
Mast2	ASC2	Mast2	1.2885e-34	0.323586	0.432	0.125	2.86033e-30
Arhgap24	ASC2	Arhgap24	1.32703e-34	0.410517	0.264	0.056	2.94587e-30
Adgrl2	ASC2	Adgrl2	1.74522e-34	0.295187	0.304	0.071	3.87422e-30
Copg2	ASC2	Copg2	1.82519e-34	0.327002	0.422	0.12	4.05175e-30
Cdc14b	ASC2	Cdc14b	1.97088e-34	0.259976	0.277	0.06	4.37515e-30
Btrc	ASC2	Btrc	3.23014e-34	0.261329	0.517	0.16	7.17059e-30
Acp1	ASC2	Acp1	6.37598e-34	0.28772	0.486	0.148	1.4154e-29
Ndfip1	ASC2	Ndfip1	8.03195e-34	0.368271	0.632	0.225	1.78301e-29
Dtd1	ASC2	Dtd1	8.92565e-34	0.321419	0.318	0.077	1.9814e-29
Dock9	ASC2	Dock9	1.01773e-33	0.275849	0.395	0.108	2.25926e-29
Bex2	ASC2	Bex2	1.03424e-33	0.263351	0.334	0.083	2.29591e-29
Mkl1	ASC2	Mkl1	1.22457e-33	0.277163	0.345	0.088	2.71842e-29
Btbd9.1	ASC2	Btbd9	1.42945e-33	0.347321	0.568	0.192	3.17324e-29
6530409C15Rik	ASC2	6530409C15Rik	1.54929e-33	0.261639	0.375	0.1	3.43927e-29
Gmds	ASC2	Gmds	1.69645e-33	0.272116	0.476	0.146	3.76595e-29
Robo2.2	ASC2	Robo2	3.13881e-33	0.446012	0.655	0.254	6.96784e-29
Efna5	ASC2	Efna5	5.51498e-33	0.345216	0.439	0.135	1.22427e-28
Bicd1	ASC2	Bicd1	1.00913e-32	0.371038	0.652	0.237	2.24017e-28
Gria1.2	ASC2	Gria1	1.27404e-32	0.289952	0.848	0.361	2.82825e-28
Ptprj	ASC2	Ptprj	1.36542e-32	0.286003	0.409	0.117	3.0311e-28
Vps13a	ASC2	Vps13a	1.44053e-32	0.274682	0.49	0.152	3.19783e-28
9330182L06Rik	ASC2	9330182L06Rik	1.47593e-32	0.258039	0.297	0.07	3.27642e-28
Las1l	ASC2	Las1l	1.90574e-32	0.250333	0.318	0.078	4.23055e-28
0610010F05Rik	ASC2	0610010F05Rik	2.11925e-32	0.27888	0.307	0.075	4.70453e-28
Xrcc6	ASC2	Xrcc6	2.24505e-32	0.292585	0.459	0.14	4.98379e-28
Frmd4b	ASC2	Frmd4b	3.93991e-32	0.325044	0.311	0.078	8.74621e-28
Arl15	ASC2	Arl15	6.73118e-32	0.389887	0.571	0.206	1.49425e-27
Dennd5b	ASC2	Dennd5b	6.86555e-32	0.255732	0.453	0.138	1.52408e-27
Prr16	ASC2	Prr16	7.30597e-32	0.391771	0.449	0.143	1.62185e-27
Gm15800	ASC2	Gm15800	1.0732e-31	0.284132	0.422	0.126	2.38239e-27
R3hdm1	ASC2	R3hdm1	2.10011e-31	0.497	0.747	0.326	4.66203e-27
Cltb	ASC2	Cltb	2.13976e-31	0.277981	0.274	0.063	4.75005e-27
Sec24b	ASC2	Sec24b	3.62297e-31	0.270117	0.405	0.119	8.04262e-27
Hivep2	ASC2	Hivep2	4.13114e-31	0.443973	0.801	0.356	9.17073e-27
Homer1	ASC2	Homer1	4.32685e-31	0.263356	0.297	0.073	9.60518e-27
Tubb4a	ASC2	Tubb4a	5.42491e-31	0.316703	0.257	0.058	1.20427e-26
Pbx3	ASC2	Pbx3	6.1632e-31	0.508667	0.284	0.071	1.36817e-26
Gm11417	ASC2	Gm11417	7.14538e-31	0.275184	0.267	0.062	1.5862e-26
Gprasp1	ASC2	Gprasp1	9.16872e-31	0.337369	0.524	0.179	2.03536e-26
Caly	ASC2	Caly	1.22401e-30	0.300248	0.365	0.103	2.71718e-26
Etnk1	ASC2	Etnk1	1.32487e-30	0.261685	0.608	0.214	2.94109e-26
Rapgef2	ASC2	Rapgef2	1.65288e-30	0.293554	0.473	0.155	3.66924e-26
Ube2e2.1	ASC2	Ube2e2	2.1039e-30	0.443139	0.807	0.373	4.67044e-26
Gm43713	ASC2	Gm43713	2.41154e-30	0.268434	0.456	0.145	5.35337e-26
Unc13b	ASC2	Unc13b	2.57188e-30	0.302448	0.253	0.058	5.70932e-26
Smim14	ASC2	Smim14	4.11854e-30	0.256739	0.321	0.084	9.14275e-26
Ewsr1	ASC2	Ewsr1	5.47982e-30	0.258724	0.642	0.233	1.21647e-25
Igf2bp3	ASC2	Igf2bp3	7.45995e-30	0.2512	0.439	0.137	1.65604e-25
Gm37240	ASC2	Gm37240	1.00828e-29	0.287955	0.764	0.313	2.23829e-25
Gm26694	ASC2	Gm26694	1.4851e-29	0.263273	0.598	0.214	3.29677e-25
Gm42439.1	ASC2	Gm42439	2.33169e-29	0.412225	0.51	0.183	5.17612e-25
Tnrc6c	ASC2	Tnrc6c	2.45648e-29	0.362038	0.743	0.307	5.45314e-25
Klhl2	ASC2	Klhl2	3.9861e-29	0.285805	0.331	0.092	8.84874e-25
Ythdc2	ASC2	Ythdc2	4.25588e-29	0.253993	0.284	0.071	9.44762e-25
Cnot6l	ASC2	Cnot6l	4.80786e-29	0.252946	0.307	0.081	1.0673e-24
B3galt1.2	ASC2	B3galt1	5.36019e-29	-0.687347	0.841	0.823	1.18991e-24
Atxn1.1	ASC2	Atxn1	6.92481e-29	0.330634	0.794	0.352	1.53724e-24
Mycbp2	ASC2	Mycbp2	8.05256e-29	0.400059	0.909	0.461	1.78759e-24
Drg1	ASC2	Drg1	1.37939e-28	0.287311	0.672	0.26	3.0621e-24
Plxdc2.1	ASC2	Plxdc2	2.29731e-28	0.318178	0.527	0.189	5.0998e-24
Tspan7.2	ASC2	Tspan7	5.33389e-28	-1.02191	0.858	0.757	1.18407e-23
Rtn1.1	ASC2	Rtn1	5.37146e-28	0.395173	0.814	0.386	1.19241e-23
Grm3.2	ASC2	Grm3	5.72615e-28	-1.09213	0.74	0.729	1.27115e-23
Dgkb.1	ASC2	Dgkb	1.18477e-27	-0.551398	0.922	0.863	2.63006e-23
Cacna2d2	ASC2	Cacna2d2	1.64413e-27	0.279094	0.297	0.08	3.6498e-23
Hnrnpa2b1	ASC2	Hnrnpa2b1	1.84481e-27	-0.656963	0.838	0.772	4.0953e-23
Gm26904	ASC2	Gm26904	1.93821e-27	0.251707	0.645	0.244	4.30264e-23
Rbms3	ASC2	Rbms3	2.70182e-27	0.421793	0.443	0.156	5.99777e-23
Lmbr1	ASC2	Lmbr1	5.59847e-27	0.252565	0.311	0.087	1.24281e-22
Strbp.1	ASC2	Strbp	6.23839e-27	0.402643	0.963	0.611	1.38486e-22
Scg2	ASC2	Scg2	7.89425e-27	0.278317	0.409	0.132	1.75245e-22
Cpe.2	ASC2	Cpe	9.28167e-27	-0.817456	0.838	0.752	2.06044e-22
Rnf220	ASC2	Rnf220	1.22948e-26	0.423063	0.307	0.088	2.72933e-22
Farp1.1	ASC2	Farp1	2.14644e-26	-0.859456	0.699	0.684	4.76488e-22
Myo9a	ASC2	Myo9a	2.20023e-26	0.256452	0.672	0.261	4.88429e-22
Cdk14	ASC2	Cdk14	2.3998e-26	0.328144	0.703	0.298	5.32733e-22
Gnas	ASC2	Gnas	2.87118e-26	0.312061	0.682	0.28	6.37374e-22
Nav2	ASC2	Nav2	1.93848e-25	0.347958	0.801	0.368	4.30323e-21
Olfm1	ASC2	Olfm1	4.09296e-25	0.281081	0.365	0.116	9.08597e-21
Calm2	ASC2	Calm2	3.81175e-24	0.268535	0.635	0.251	8.46171e-20
Rabgap1l	ASC2	Rabgap1l	4.43904e-24	0.307078	0.73	0.319	9.85422e-20
2010111I01Rik	ASC2	2010111I01Rik	5.88185e-24	0.250504	0.5	0.188	1.30571e-19
Lama2	ASC2	Lama2	7.37695e-24	-0.940386	0.554	0.616	1.63761e-19
Astn2	ASC2	Astn2	1.3956e-23	0.389152	0.75	0.361	3.09809e-19
Gm20388	ASC2	Gm20388	1.4025e-23	0.363851	0.986	0.764	3.11341e-19
Nfib	ASC2	Nfib	2.36616e-23	-0.68109	0.74	0.729	5.25264e-19
Sox6	ASC2	Sox6	4.7179e-23	-0.83295	0.537	0.636	1.04733e-18
Lrp1b.2	ASC2	Lrp1b	9.66376e-23	0.425699	0.956	0.675	2.14526e-18
Sfxn5.1	ASC2	Sfxn5	1.68945e-22	-0.837861	0.578	0.636	3.75041e-18
Rasal2.1	ASC2	Rasal2	6.03138e-22	0.255769	0.669	0.292	1.33891e-17
Sat1.1	ASC2	Sat1	2.24375e-21	-1.03247	0.473	0.58	4.98089e-17
Myo6.1	ASC2	Myo6	4.49019e-21	-0.833306	0.571	0.62	9.96777e-17
Appl2.1	ASC2	Appl2	5.17878e-21	-0.915223	0.493	0.586	1.14964e-16
Bcan.1	ASC2	Bcan	5.32695e-21	-0.919457	0.503	0.588	1.18253e-16
Gm16599	ASC2	Gm16599	9.14458e-21	0.25282	0.53	0.219	2.03e-16
Cspg5.2	ASC2	Cspg5	9.80159e-21	-0.997322	0.568	0.618	2.17586e-16
Ptn.2	ASC2	Ptn	1.10243e-20	-0.89842	0.669	0.652	2.44728e-16
Bmpr1b.1	ASC2	Bmpr1b	3.94507e-20	-0.931767	0.476	0.565	8.75767e-16
Phlpp1	ASC2	Phlpp1	4.77931e-20	-0.725455	0.72	0.67	1.06096e-15
Trpm3.2	ASC2	Trpm3	6.789e-20	-0.711008	0.943	0.875	1.50709e-15
Arhgap5	ASC2	Arhgap5	1.14475e-19	-0.761962	0.693	0.653	2.54124e-15
Sash1	ASC2	Sash1	1.98239e-19	-0.84983	0.571	0.602	4.4007e-15
Cst3.2	ASC2	Cst3	2.60738e-19	-0.808937	0.784	0.748	5.78811e-15
Nrcam	ASC2	Nrcam	8.4044e-19	-0.565676	0.841	0.757	1.86569e-14
Hdac8.1	ASC2	Hdac8	1.24127e-18	-0.696805	0.774	0.704	2.75549e-14
Gli3.2	ASC2	Gli3	1.2959e-18	-0.933046	0.368	0.51	2.87677e-14
Celf2.1	ASC2	Celf2	1.43405e-18	0.674721	0.932	0.763	3.18344e-14
Thsd7a.1	ASC2	Thsd7a	3.32068e-18	0.25474	0.395	0.156	7.37157e-14
Cadm2	ASC2	Cadm2	3.43932e-18	-0.316754	0.976	0.964	7.63494e-14
Atp6v0b	ASC2	Atp6v0b	3.4851e-18	0.275611	0.882	0.491	7.73656e-14
Grid1	ASC2	Grid1	4.65211e-18	0.255055	0.716	0.344	1.03272e-13
Zeb1.1	ASC2	Zeb1	6.45698e-18	-0.680815	0.753	0.681	1.43338e-13
Slco1c1.2	ASC2	Slco1c1	8.65531e-18	-1.07622	0.277	0.448	1.92139e-13
Phkg1.1	ASC2	Phkg1	8.81386e-18	-0.967494	0.412	0.518	1.95659e-13
Prkca.2	ASC2	Prkca	1.12683e-17	0.265695	0.605	0.281	2.50145e-13
Hepacam	ASC2	Hepacam	2.7399e-17	-0.880826	0.399	0.512	6.0823e-13
Nckap5.2	ASC2	Nckap5	6.3452e-17	-0.876201	0.551	0.579	1.40857e-12
Ddhd1.1	ASC2	Ddhd1	2.66383e-15	-0.76681	0.581	0.582	5.91343e-11
Glul.2	ASC2	Glul	2.78073e-15	-0.922224	0.432	0.512	6.17295e-11
Ncam2.2	ASC2	Ncam2	3.69077e-15	0.274003	0.851	0.543	8.19313e-11
Dock1.1	ASC2	Dock1	4.29266e-15	-0.854989	0.389	0.486	9.52928e-11
Ntsr2	ASC2	Ntsr2	8.42851e-15	-0.862688	0.375	0.484	1.87105e-10
Prdx6.2	ASC2	Prdx6	1.50965e-14	-0.927088	0.341	0.459	3.35127e-10
Mertk.2	ASC2	Mertk	2.87845e-14	-0.916635	0.49	0.541	6.38986e-10
Ckb	ASC2	Ckb	3.62115e-14	-0.648807	0.709	0.67	8.03859e-10
Pla2g7	ASC2	Pla2g7	4.01851e-14	-0.865877	0.436	0.519	8.92068e-10
Htra1.2	ASC2	Htra1	4.40276e-14	-0.859668	0.345	0.461	9.77369e-10
Tcf4.2	ASC2	Tcf4	7.81456e-14	-0.390537	0.865	0.808	1.73475e-09
Myo10	ASC2	Myo10	7.92089e-14	-0.89374	0.473	0.514	1.75836e-09
Nlgn1	ASC2	Nlgn1	1.83253e-13	0.255427	0.99	0.907	4.06803e-09
Rgs6.1	ASC2	Rgs6	2.19746e-13	-0.666826	0.706	0.661	4.87814e-09
Arhgef26	ASC2	Arhgef26	4.63188e-13	-0.873444	0.318	0.43	1.02823e-08
Tnik	ASC2	Tnik	5.6457e-13	-0.463904	0.882	0.757	1.25329e-08
Gm42418	ASC2	Gm42418	6.20756e-13	-0.356602	0.986	0.945	1.37802e-08
Slc39a12.1	ASC2	Slc39a12	6.60868e-13	-0.884179	0.416	0.485	1.46706e-08
Ndrg2.1	ASC2	Ndrg2	8.45463e-13	-0.784268	0.409	0.488	1.87684e-08
Csgalnact1	ASC2	Csgalnact1	1.07549e-12	-0.790439	0.503	0.529	2.38748e-08
Adk	ASC2	Adk	1.85787e-12	-0.709995	0.574	0.569	4.12429e-08
Ppp3ca	ASC2	Ppp3ca	2.81894e-12	0.387007	0.858	0.56	6.25776e-08
Ttyh1.1	ASC2	Ttyh1	2.97454e-12	-0.718757	0.537	0.541	6.60318e-08
Asrgl1	ASC2	Asrgl1	4.44924e-12	-0.839115	0.331	0.432	9.87687e-08
S1pr1.2	ASC2	S1pr1	4.92666e-12	-0.88613	0.314	0.419	1.09367e-07
Nhsl1.1	ASC2	Nhsl1	5.29586e-12	-0.814538	0.524	0.529	1.17563e-07
Ptprt.2	ASC2	Ptprt	8.58232e-12	-0.626919	0.689	0.663	1.90519e-07
Acsl3.1	ASC2	Acsl3	1.12303e-11	-0.743086	0.581	0.565	2.49302e-07
Glud1	ASC2	Glud1	1.40646e-11	-0.699299	0.605	0.566	3.1222e-07
Arhgef12	ASC2	Arhgef12	1.06355e-10	-0.613144	0.652	0.577	2.36098e-06
Ccdc141.1	ASC2	Ccdc141	1.18825e-10	-0.853968	0.209	0.335	2.63779e-06
F3.1	ASC2	F3	1.69511e-10	-0.782896	0.405	0.465	3.76297e-06
Sox5	ASC2	Sox5	2.28633e-10	-0.579299	0.588	0.587	5.07543e-06
Fermt2.2	ASC2	Fermt2	3.01689e-10	-0.783271	0.402	0.46	6.69718e-06
Cdh20.2	ASC2	Cdh20	3.1093e-10	-0.736205	0.625	0.585	6.90234e-06
Acsbg1	ASC2	Acsbg1	3.51145e-10	-0.828483	0.291	0.389	7.79508e-06
Vegfa.2	ASC2	Vegfa	3.53333e-10	-0.913697	0.287	0.387	7.84364e-06
Slc7a11.1	ASC2	Slc7a11	3.71184e-10	-0.968739	0.274	0.386	8.23992e-06
Dlgap1	ASC2	Dlgap1	7.5444e-10	0.282576	0.939	0.728	1.67478e-05
Gramd3.1	ASC2	Gramd3	8.38409e-10	-0.806131	0.274	0.372	1.86118e-05
Daam2.2	ASC2	Daam2	8.71957e-10	-0.820232	0.301	0.388	1.93566e-05
Cpq.1	ASC2	Cpq	1.32717e-09	-0.815173	0.301	0.389	2.94617e-05
Pard3b	ASC2	Pard3b	2.07522e-09	-0.715731	0.385	0.45	4.60678e-05
4930402H24Rik	ASC2	4930402H24Rik	2.99743e-09	-0.421766	0.811	0.697	6.654e-05
4930448N21Rik.1	ASC2	4930448N21Rik	5.26669e-09	-0.758099	0.247	0.352	0.000116915
Cdh10	ASC2	Cdh10	5.94959e-09	-0.516384	0.774	0.664	0.000132075
Fmn2	ASC2	Fmn2	6.29682e-09	-0.507283	0.74	0.625	0.000139783
Pde4b.2	ASC2	Pde4b	6.38123e-09	0.258438	0.774	0.499	0.000141657
Meis2.2	ASC2	Meis2	6.95926e-09	-0.560026	0.426	0.511	0.000154489
St3gal4.1	ASC2	St3gal4	1.05289e-08	-0.790526	0.341	0.405	0.000233731
Slc7a10.1	ASC2	Slc7a10	1.13142e-08	-0.798331	0.368	0.421	0.000251164
Tenm3.2	ASC2	Tenm3	1.64156e-08	0.259552	0.78	0.479	0.000364411
Acss1	ASC2	Acss1	2.26727e-08	-0.804848	0.257	0.345	0.000503312
Egfr	ASC2	Egfr	3.0167e-08	-0.805348	0.338	0.398	0.000669677
Cep85l.1	ASC2	Cep85l	3.26422e-08	-0.691123	0.48	0.483	0.000724624
Pbx1.2	ASC2	Pbx1	4.00517e-08	-0.34428	0.899	0.783	0.000889109
Gnao1.2	ASC2	Gnao1	4.39023e-08	-0.723794	0.713	0.585	0.000974587
Slc27a1.1	ASC2	Slc27a1	5.19169e-08	-0.732114	0.345	0.407	0.0011525
Mmd2.1	ASC2	Mmd2	7.41409e-08	-0.711115	0.382	0.425	0.00164585
Serpine2.1	ASC2	Serpine2	9.42241e-08	-0.723818	0.497	0.491	0.00209168
Tprkb.1	ASC2	Tprkb	9.90328e-08	-0.774502	0.378	0.423	0.00219843
Pnisr	ASC2	Pnisr	1.12279e-07	-0.368231	0.878	0.719	0.00249247
Rfx4	ASC2	Rfx4	1.33003e-07	-0.743474	0.321	0.383	0.00295254
Dock4.1	ASC2	Dock4	1.3982e-07	-0.450763	0.723	0.634	0.00310385
Ntrk2	ASC2	Ntrk2	1.73901e-07	-0.45659	0.774	0.664	0.00386043
Hes5.2	ASC2	Hes5	2.18227e-07	-0.929448	0.196	0.295	0.00484441
Prkd1	ASC2	Prkd1	3.01918e-07	-0.650757	0.51	0.494	0.00670228
Fgfr3	ASC2	Fgfr3	4.08242e-07	-0.685556	0.25	0.333	0.00906257
Tcf7l2	ASC2	Tcf7l2	4.23032e-07	-0.58411	0.517	0.505	0.0093909
Nwd1.1	ASC2	Nwd1	5.15945e-07	-0.706624	0.348	0.391	0.0114535
C130071C03Rik	ASC2	C130071C03Rik	5.87815e-07	-0.519969	0.699	0.591	0.0130489
Gm9925.1	ASC2	Gm9925	6.96673e-07	-0.689899	0.331	0.386	0.0154655
Igsf11	ASC2	Igsf11	7.10235e-07	-0.691158	0.416	0.43	0.0157665
Grin2c.2	ASC2	Grin2c	7.20032e-07	-0.721782	0.169	0.265	0.015984
Fnbp1	ASC2	Fnbp1	9.20962e-07	-0.514716	0.611	0.547	0.0204444
Prdm16.2	ASC2	Prdm16	9.87481e-07	-0.737801	0.186	0.276	0.0219211
Mtss1l	ASC2	Mtss1l	1.21706e-06	-0.683128	0.399	0.417	0.0270174
Tnfrsf19.2	ASC2	Tnfrsf19	1.43536e-06	-0.691886	0.166	0.259	0.0318635
Gm12239	ASC2	Gm12239	1.53349e-06	-0.81465	0.416	0.43	0.034042
Ugp2.2	ASC2	Ugp2	1.70322e-06	-0.739594	0.334	0.372	0.0378098
Eps15	ASC2	Eps15	2.37263e-06	-0.661606	0.453	0.44	0.05267
Spag9	ASC2	Spag9	2.63568e-06	-0.437974	0.757	0.616	0.0585094
Ston2.1	ASC2	Ston2	3.0938e-06	-0.655852	0.213	0.294	0.0686792
Lix1.2	ASC2	Lix1	3.17912e-06	-0.773152	0.284	0.338	0.0705733
Gm14964	ASC2	Gm14964	3.30977e-06	-0.833571	0.223	0.303	0.0734736
Lrig1.2	ASC2	Lrig1	3.54888e-06	-0.795414	0.301	0.352	0.0787816
Scd2.1	ASC2	Scd2	3.61354e-06	-0.645097	0.537	0.489	0.0802169
Ddah1.2	ASC2	Ddah1	4.39766e-06	-0.680993	0.196	0.28	0.0976237
Crlf3.1	ASC2	Crlf3	4.41968e-06	-0.712076	0.243	0.316	0.0981124
Arap2	ASC2	Arap2	5.14114e-06	-0.663695	0.368	0.394	0.114128
Frmd4a.2	ASC2	Frmd4a	5.17977e-06	-0.383832	0.966	0.818	0.114986
Fam20a.1	ASC2	Fam20a	6.08639e-06	-0.669278	0.182	0.267	0.135112
Arhgef19.1	ASC2	Arhgef19	6.72552e-06	-0.726179	0.196	0.272	0.1493
Glis3.2	ASC2	Glis3	6.98021e-06	-0.597549	0.351	0.401	0.154954
Bcl2.1	ASC2	Bcl2	7.0673e-06	-0.659054	0.402	0.419	0.156887
Paqr8	ASC2	Paqr8	7.92182e-06	-0.655955	0.432	0.43	0.175856
Csrp1.1	ASC2	Csrp1	8.85674e-06	-0.682708	0.233	0.301	0.196611
Rgma	ASC2	Rgma	9.96407e-06	-0.671076	0.291	0.343	0.221192
Cpeb4.1	ASC2	Cpeb4	1.09927e-05	-0.625834	0.527	0.472	0.244027
Gm973	ASC2	Gm973	1.22451e-05	-0.718497	0.287	0.333	0.27183
Dbx2.1	ASC2	Dbx2	1.36167e-05	-0.652941	0.186	0.264	0.302277
Ddx5	ASC2	Ddx5	1.80767e-05	-0.317898	0.902	0.724	0.401285
Slc6a11.2	ASC2	Slc6a11	2.21908e-05	-0.69291	0.503	0.469	0.492613
Nebl.2	ASC2	Nebl	2.47411e-05	-0.445351	0.814	0.654	0.549228
Ncam1.1	ASC2	Ncam1	2.979e-05	-0.303885	0.902	0.741	0.661308
Gm11266	ASC2	Gm11266	2.98619e-05	-0.654429	0.26	0.311	0.662905
Gm26843.2	ASC2	Gm26843	3.037e-05	-0.782	0.206	0.272	0.674184
Adrbk2	ASC2	Adrbk2	4.06075e-05	-0.645879	0.459	0.431	0.901446
Camk2g.2	ASC2	Camk2g	4.33947e-05	-0.640454	0.547	0.474	0.96332
Mcc.1	ASC2	Mcc	4.59287e-05	-0.600738	0.436	0.428	1
Xylt1	ASC2	Xylt1	4.91041e-05	-0.561078	0.52	0.475	1
Lpp	ASC2	Lpp	5.76235e-05	-0.616727	0.422	0.409	1
Pcdh7	ASC2	Pcdh7	7.2307e-05	-0.258558	0.841	0.765	1
Cdh19	ASC2	Cdh19	7.4564e-05	-0.596057	0.277	0.328	1
Slc6a1.1	ASC2	Slc6a1	9.23211e-05	-0.573651	0.5	0.454	1
Plekhg1.1	ASC2	Plekhg1	9.28652e-05	-0.645686	0.338	0.358	1
Atp1b2.2	ASC2	Atp1b2	9.52887e-05	-0.647068	0.233	0.289	1
Znrf3.1	ASC2	Znrf3	0.000105858	-0.59526	0.409	0.403	1
Ncoa1	ASC2	Ncoa1	0.000107994	-0.40532	0.733	0.583	1
Syne1	ASC2	Syne1	0.000112218	-0.431318	0.73	0.579	1
Pdlim5.1	ASC2	Pdlim5	0.000113364	-0.625814	0.274	0.316	1
AI854517.1	ASC2	AI854517	0.000141901	-0.688771	0.338	0.354	1
Chd9	ASC2	Chd9	0.000151385	-0.356061	0.821	0.639	1
Gphn	ASC2	Gphn	0.000163445	-0.256521	0.949	0.782	1
Clu.2	ASC2	Clu	0.000172333	-0.702195	0.439	0.415	1
Trim9	ASC2	Trim9	0.000186109	-0.452455	0.703	0.562	1
Clmn.2	ASC2	Clmn	0.000186981	-0.634892	0.297	0.331	1
Soat1	ASC2	Soat1	0.000206152	-0.648686	0.233	0.28	1
Arhgef4	ASC2	Arhgef4	0.00021551	-0.666167	0.318	0.338	1
Garem.2	ASC2	Garem	0.000219829	-0.707554	0.307	0.331	1
Phkb	ASC2	Phkb	0.000287105	-0.546468	0.449	0.419	1
Gli2.1	ASC2	Gli2	0.000295105	-0.588363	0.22	0.271	1
Megf10	ASC2	Megf10	0.000337672	-0.596175	0.22	0.268	1
Atp13a4.1	ASC2	Atp13a4	0.000344544	-0.588416	0.311	0.337	1
Itga6	ASC2	Itga6	0.000345383	-0.560829	0.216	0.271	1
Mapk4.1	ASC2	Mapk4	0.000382748	-0.590949	0.395	0.388	1
Ghr	ASC2	Ghr	0.000432046	-0.531941	0.426	0.422	1
Atl2.1	ASC2	Atl2	0.000468417	-0.634169	0.257	0.291	1
E130114P18Rik	ASC2	E130114P18Rik	0.000473318	-0.616842	0.314	0.339	1
Aqp4.1	ASC2	Aqp4	0.000543684	-0.625253	0.203	0.256	1
Nxn	ASC2	Nxn	0.000626906	-0.645341	0.209	0.258	1
Fam228b	ASC2	Fam228b	0.000857647	-0.601138	0.243	0.28	1
Pygb.1	ASC2	Pygb	0.000946886	-0.615487	0.355	0.352	1
Clybl.2	ASC2	Clybl	0.000974874	-0.651229	0.358	0.351	1
Tmem164	ASC2	Tmem164	0.00100282	-0.626146	0.389	0.371	1
Phyhipl.1	ASC2	Phyhipl	0.00100887	-0.594313	0.436	0.403	1
Itpr2	ASC2	Itpr2	0.00130923	-0.625991	0.28	0.298	1
Gpr37l1	ASC2	Gpr37l1	0.00131623	-0.612039	0.314	0.324	1
Vcl.1	ASC2	Vcl	0.00155116	-0.610808	0.314	0.325	1
Kcnk2.2	ASC2	Kcnk2	0.00181794	-0.273885	0.365	0.225	1
Plce1.2	ASC2	Plce1	0.00184226	-0.70363	0.324	0.329	1
Irak2.2	ASC2	Irak2	0.00194944	-0.621018	0.24	0.272	1
Tmtc2.2	ASC2	Tmtc2	0.00204492	-0.498487	0.584	0.501	1
Wwc1.1	ASC2	Wwc1	0.00300993	-0.63141	0.341	0.332	1
Ptch1.2	ASC2	Ptch1	0.00320729	-0.639592	0.486	0.423	1
Eps8.1	ASC2	Eps8	0.00330715	-0.581566	0.361	0.351	1
Phf21a	ASC2	Phf21a	0.003454	-0.415486	0.713	0.546	1
Plcb1.2	ASC2	Plcb1	0.00356733	-0.351393	0.916	0.757	1
Abca1	ASC2	Abca1	0.00368917	-0.58854	0.25	0.274	1
Add3.1	ASC2	Add3	0.00373392	-0.547129	0.399	0.369	1
Bach2.1	ASC2	Bach2	0.00419951	-0.48906	0.422	0.396	1
Rab31	ASC2	Rab31	0.00474444	-0.552188	0.334	0.331	1
Tle4.1	ASC2	Tle4	0.00510583	-0.441238	0.605	0.5	1
Fut9.1	ASC2	Fut9	0.00521758	-0.442107	0.669	0.536	1
Tmem47	ASC2	Tmem47	0.00562942	-0.636786	0.311	0.309	1
Nim1k.2	ASC2	Nim1k	0.00592996	-0.594251	0.385	0.358	1
Bmpr1a	ASC2	Bmpr1a	0.00657248	-0.529266	0.483	0.413	1
Fgd6.1	ASC2	Fgd6	0.00821754	-0.539429	0.233	0.256	1
Slc20a2	ASC2	Slc20a2	0.00967264	-0.251662	0.253	0.159	1
Gm29260	ASC3	Gm29260	3.15965e-125	1.63087	0.283	0.007	7.01411e-121
Adgrv1	ASC3	Adgrv1	8.13933e-85	1.42266	0.337	0.026	1.80685e-80
Lsamp.1	ASC3	Lsamp	2.51347e-70	-1.1278	0.898	0.999	5.57966e-66
Nrg1.3	ASC3	Nrg1	2.26776e-54	2.06169	0.614	0.181	5.03421e-50
Ntm.2	ASC3	Ntm	3.45089e-50	-0.909107	0.753	0.992	7.66063e-46
Lrrc4c.2	ASC3	Lrrc4c	2.18915e-48	-1.4845	0.331	0.862	4.85969e-44
Trpm3.3	ASC3	Trpm3	3.48179e-47	-1.45859	0.386	0.911	7.72923e-43
Slc4a4.3	ASC3	Slc4a4	2.25654e-46	-1.27829	0.367	0.899	5.0093e-42
Mdga2.2	ASC3	Mdga2	7.55516e-46	-1.24952	0.422	0.901	1.67717e-41
Pcdh7.1	ASC3	Pcdh7	2.94332e-45	-1.26962	0.193	0.807	6.53387e-41
Adgrl3.2	ASC3	Adgrl3	2.326e-42	-1.18314	0.307	0.859	5.16349e-38
Gpc5.1	ASC3	Gpc5	2.25184e-41	-0.898594	0.675	0.977	4.99886e-37
Atp1a2.1	ASC3	Atp1a2	5.65704e-39	-1.07894	0.355	0.871	1.25581e-34
Nkain2.3	ASC3	Nkain2	5.85257e-39	1.29689	0.747	0.35	1.29921e-34
Plcb1.3	ASC3	Plcb1	3.72488e-37	-1.34596	0.307	0.799	8.26887e-33
Npas3.2	ASC3	Npas3	3.74731e-37	-0.720688	0.729	0.964	8.31866e-33
Ncam1.2	ASC3	Ncam1	4.44523e-33	-1.07117	0.247	0.786	9.86797e-29
Kirrel3	ASC3	Kirrel3	7.47344e-33	-1.13963	0.259	0.765	1.65903e-28
Adgrb3.2	ASC3	Adgrb3	7.01083e-31	-0.733383	0.627	0.939	1.55633e-26
Cdh20.3	ASC3	Cdh20	3.23987e-30	-1.24604	0.102	0.617	7.19219e-26
Brinp3.2	ASC3	Brinp3	5.68188e-30	-1.4506	0.054	0.551	1.26132e-25
Gm3764.2	ASC3	Gm3764	7.07777e-29	-0.772941	0.47	0.905	1.57119e-24
Kcnd2.2	ASC3	Kcnd2	4.0992e-28	-1.72088	0.223	0.642	9.09982e-24
Lrp1b.3	ASC3	Lrp1b	3.88172e-27	-1.15317	0.307	0.726	8.61704e-23
Tmem132b.1	ASC3	Tmem132b	1.16986e-26	1.16184	0.295	0.072	2.59696e-22
Nhsl1.2	ASC3	Nhsl1	1.41803e-26	-1.11041	0.072	0.555	3.14787e-22
Tnik.1	ASC3	Tnik	4.6064e-26	-0.870602	0.38	0.792	1.02257e-21
Csmd1.3	ASC3	Csmd1	5.94551e-26	1.0101	0.669	0.34	1.31984e-21
Mgat4c.2	ASC3	Mgat4c	6.94984e-26	-1.21409	0.12	0.588	1.5428e-21
Fry.2	ASC3	Fry	5.14061e-25	-1.34116	0.108	0.551	1.14116e-20
Zbtb20.1	ASC3	Zbtb20	1.38806e-23	0.561292	0.928	0.953	3.08136e-19
Sncaip	ASC3	Sncaip	2.23769e-23	1.09378	0.271	0.068	4.96744e-19
Nrxn1.1	ASC3	Nrxn1	2.51069e-23	-0.442557	0.91	0.988	5.57348e-19
Appl2.2	ASC3	Appl2	3.30465e-23	-0.954722	0.157	0.601	7.336e-19
Mertk.3	ASC3	Mertk	2.0522e-22	-1.14432	0.133	0.56	4.55567e-18
Syne1.1	ASC3	Syne1	7.2648e-22	-0.682614	0.163	0.619	1.61271e-17
Rnd3	ASC3	Rnd3	1.15191e-21	1.14637	0.301	0.088	2.55713e-17
Hdac8.2	ASC3	Hdac8	1.63142e-21	-0.700456	0.295	0.735	3.62159e-17
Cadm2.1	ASC3	Cadm2	1.79019e-21	-0.519703	0.831	0.973	3.97405e-17
Rgs7.2	ASC3	Rgs7	1.93363e-21	-1.01582	0.163	0.582	4.29246e-17
Slc39a12.2	ASC3	Slc39a12	3.83428e-21	-1.09105	0.096	0.5	8.51172e-17
Trim9.1	ASC3	Trim9	4.98383e-21	-0.948548	0.181	0.599	1.10636e-16
Slc7a10.2	ASC3	Slc7a10	8.43194e-21	-1.18526	0.048	0.437	1.87181e-16
Cdh10.1	ASC3	Cdh10	9.71659e-21	-0.751278	0.271	0.698	2.15699e-16
Dock4.2	ASC3	Dock4	1.08237e-20	-0.819274	0.247	0.665	2.40275e-16
Luzp2.3	ASC3	Luzp2	2.10702e-20	-0.833129	0.651	0.868	4.67738e-16
Sparcl1.2	ASC3	Sparcl1	4.29901e-20	-0.675236	0.373	0.784	9.54337e-16
Grm3.3	ASC3	Grm3	1.4401e-19	-0.809142	0.373	0.751	3.19687e-15
Gria2.1	ASC3	Gria2	3.14971e-19	-0.588184	0.458	0.836	6.99204e-15
Bcan.2	ASC3	Bcan	3.33249e-19	-0.809271	0.193	0.602	7.39778e-15
Atp13a4.2	ASC3	Atp13a4	3.6226e-19	-1.24466	0.006	0.354	8.04182e-15
9630028H03Rik.2	ASC3	9630028H03Rik	3.8126e-19	-1.29964	0.03	0.39	8.46359e-15
Nebl.3	ASC3	Nebl	4.80174e-19	-0.683368	0.271	0.693	1.06594e-14
Gm12239.1	ASC3	Gm12239	7.45352e-19	-1.16333	0.078	0.449	1.65461e-14
Cntn1.2	ASC3	Cntn1	9.39121e-19	-1.0961	0.108	0.486	2.08475e-14
Sat1.2	ASC3	Sat1	2.7518e-18	-0.853985	0.199	0.591	6.10872e-14
Tjp1.1	ASC3	Tjp1	9.22394e-18	-0.892184	0.169	0.533	2.04762e-13
Pcdh9	ASC3	Pcdh9	2.62628e-17	-0.454191	0.819	0.976	5.83008e-13
Frmd4a.3	ASC3	Frmd4a	6.7978e-17	-0.519116	0.488	0.852	1.50904e-12
Abr	ASC3	Abr	9.79135e-17	-0.845182	0.108	0.466	2.17358e-12
Ahcyl1	ASC3	Ahcyl1	1.06148e-16	-0.735047	0.114	0.478	2.35638e-12
Efna5.1	ASC3	Efna5	1.16506e-16	1.13293	0.367	0.153	2.58632e-12
Slc1a2.3	ASC3	Slc1a2	1.41768e-16	-0.572697	0.735	0.947	3.14711e-12
Cadm1.2	ASC3	Cadm1	1.57857e-16	-0.749021	0.404	0.713	3.50426e-12
Slc6a11.3	ASC3	Slc6a11	1.85715e-16	-0.985698	0.139	0.492	4.12269e-12
Eps8.2	ASC3	Eps8	1.90862e-16	-1.06048	0.048	0.369	4.23695e-12
Arhgap26.1	ASC3	Arhgap26	2.06122e-16	-0.763129	0.211	0.587	4.57571e-12
Vegfa.3	ASC3	Vegfa	3.1199e-16	-1.06217	0.066	0.395	6.92586e-12
Ndrg2.2	ASC3	Ndrg2	3.78693e-16	-0.762422	0.139	0.5	8.40661e-12
Erbb4.2	ASC3	Erbb4	4.39602e-16	-1.08497	0.235	0.553	9.75873e-12
Mid1	ASC3	Mid1	4.6886e-16	1.05555	0.392	0.177	1.04082e-11
Pde4d.3	ASC3	Pde4d	6.2271e-16	-0.725268	0.265	0.625	1.38235e-11
Gm11149.1	ASC3	Gm11149	6.6086e-16	-1.00881	0.06	0.381	1.46704e-11
Gabbr2.1	ASC3	Gabbr2	1.12585e-15	-0.989217	0.066	0.391	2.49927e-11
Vav3.1	ASC3	Vav3	2.55871e-15	-1.06232	0.018	0.311	5.68008e-11
Paqr8.1	ASC3	Paqr8	2.56278e-15	-0.869524	0.114	0.449	5.68911e-11
Ddhd1.2	ASC3	Ddhd1	2.74829e-15	-0.591436	0.223	0.602	6.10092e-11
Csgalnact1.1	ASC3	Csgalnact1	7.94694e-15	-0.652357	0.187	0.547	1.76414e-10
Phka1.1	ASC3	Phka1	1.08131e-14	-0.786983	0.108	0.439	2.4004e-10
Fut9.2	ASC3	Fut9	1.60462e-14	-0.679161	0.223	0.568	3.56209e-10
Wdr17.3	ASC3	Wdr17	2.09786e-14	-0.507931	0.705	0.931	4.65703e-10
Phactr3.1	ASC3	Phactr3	3.17027e-14	-0.674878	0.102	0.431	7.03768e-10
Cd9	ASC3	Cd9	4.0231e-14	0.950014	0.307	0.123	8.93087e-10
Sycp2	ASC3	Sycp2	4.48035e-14	-0.884257	0.048	0.346	9.94593e-10
Kcnma1.1	ASC3	Kcnma1	4.75622e-14	-0.691939	0.127	0.442	1.05583e-09
Nrcam.1	ASC3	Nrcam	5.64629e-14	-0.490956	0.434	0.784	1.25342e-09
Qk.2	ASC3	Qk	5.9068e-14	-0.473339	0.645	0.9	1.31125e-09
Ncam2.3	ASC3	Ncam2	6.20828e-14	-0.707523	0.241	0.592	1.37818e-09
Kank1.2	ASC3	Kank1	6.56738e-14	-0.967062	0.048	0.333	1.45789e-09
Fat3.2	ASC3	Fat3	7.35405e-14	-0.6861	0.151	0.487	1.63253e-09
Daam2.3	ASC3	Daam2	1.57353e-13	-0.760472	0.096	0.396	3.49308e-09
Htra1.3	ASC3	Htra1	2.03476e-13	-0.725315	0.145	0.467	4.51697e-09
Cep85l.2	ASC3	Cep85l	2.05077e-13	-0.691612	0.175	0.5	4.55251e-09
Gm26704	ASC3	Gm26704	2.73899e-13	-0.775102	0.072	0.366	6.08028e-09
F3.2	ASC3	F3	3.50177e-13	-0.611326	0.151	0.477	7.77358e-09
Grid1.1	ASC3	Grid1	3.77539e-13	-0.733334	0.09	0.397	8.38099e-09
Slc35f1.1	ASC3	Slc35f1	3.8015e-13	0.899759	0.337	0.149	8.43894e-09
Ghr.1	ASC3	Ghr	4.25086e-13	-0.626441	0.12	0.44	9.43649e-09
Myo6.2	ASC3	Myo6	5.28018e-13	-0.539537	0.295	0.634	1.17215e-08
Camk2g.3	ASC3	Camk2g	6.71711e-13	-0.663302	0.175	0.499	1.49113e-08
Rora.1	ASC3	Rora	9.81379e-13	-0.384845	0.783	0.951	2.17856e-08
Acsbg1.1	ASC3	Acsbg1	1.00323e-12	-0.80662	0.102	0.395	2.22708e-08
Ablim1	ASC3	Ablim1	1.92176e-12	-0.799226	0.036	0.3	4.26612e-08
Cst3.3	ASC3	Cst3	2.19672e-12	0.681905	0.807	0.748	4.8765e-08
Prex2.3	ASC3	Prex2	2.30552e-12	-0.50893	0.428	0.73	5.11802e-08
Macf1.1	ASC3	Macf1	2.56486e-12	-0.359337	0.765	0.939	5.69374e-08
Phyhipl.2	ASC3	Phyhipl	2.70049e-12	-0.717864	0.127	0.423	5.99481e-08
Serpine2.2	ASC3	Serpine2	3.39802e-12	-0.608928	0.181	0.51	7.54326e-08
Dmd.2	ASC3	Dmd	4.2839e-12	-0.463674	0.446	0.749	9.50982e-08
Pde4b.3	ASC3	Pde4b	4.6235e-12	-0.389055	0.205	0.545	1.02637e-07
Sash1.1	ASC3	Sash1	4.62599e-12	-0.535805	0.295	0.617	1.02692e-07
Ctnnd2.2	ASC3	Ctnnd2	5.87862e-12	-0.319779	0.783	0.958	1.30499e-07
Apoe.2	ASC3	Apoe	9.00737e-12	0.56121	0.928	0.926	1.99955e-07
Cpeb3	ASC3	Cpeb3	1.17278e-11	-0.746859	0.114	0.395	2.60345e-07
Lrig1.3	ASC3	Lrig1	1.36249e-11	-0.835142	0.096	0.361	3.02459e-07
Srgap1.2	ASC3	Srgap1	1.37275e-11	-0.789117	0.06	0.32	3.04737e-07
Tprkb.2	ASC3	Tprkb	1.55176e-11	-0.619354	0.145	0.435	3.44474e-07
Pcdh17	ASC3	Pcdh17	1.67506e-11	-0.741062	0.096	0.367	3.71847e-07
Tspan7.3	ASC3	Tspan7	1.94958e-11	-0.592211	0.56	0.779	4.32788e-07
Syn2	ASC3	Syn2	2.03602e-11	-0.728461	0.133	0.408	4.51977e-07
Cpeb4.2	ASC3	Cpeb4	2.76574e-11	-0.615404	0.199	0.494	6.13966e-07
Aqp4.2	ASC3	Aqp4	3.36632e-11	-0.776818	0.03	0.263	7.4729e-07
Rorb.3	ASC3	Rorb	5.72976e-11	-0.461728	0.584	0.838	1.27195e-06
Gm44257.1	ASC3	Gm44257	5.78251e-11	-0.741029	0.036	0.275	1.28366e-06
Dfna5.2	ASC3	Dfna5	7.04963e-11	-0.589079	0.157	0.444	1.56495e-06
Lgi1.2	ASC3	Lgi1	7.81366e-11	-0.655284	0.084	0.35	1.73456e-06
Fgf14.3	ASC3	Fgf14	9.7149e-11	-0.478949	0.44	0.714	2.15661e-06
Mtss1l.1	ASC3	Mtss1l	1.03649e-10	-0.637026	0.151	0.43	2.3009e-06
Farp1.2	ASC3	Farp1	1.17403e-10	-0.404507	0.367	0.704	2.60622e-06
Kcnq3.1	ASC3	Kcnq3	1.25999e-10	-0.822478	0.078	0.322	2.79705e-06
Grid2.1	ASC3	Grid2	1.65297e-10	-0.510218	0.627	0.853	3.66943e-06
Slc7a11.2	ASC3	Slc7a11	2.1597e-10	-0.782276	0.133	0.389	4.79432e-06
Ntsr2.1	ASC3	Ntsr2	2.20349e-10	-0.55278	0.199	0.489	4.89153e-06
Itpr2.1	ASC3	Itpr2	3.15117e-10	-0.675879	0.072	0.309	6.99529e-06
Slc6a1.2	ASC3	Slc6a1	3.34954e-10	-0.561535	0.193	0.474	7.43565e-06
Kif21a.1	ASC3	Kif21a	3.67105e-10	0.720379	0.53	0.366	8.14936e-06
Ptch1.3	ASC3	Ptch1	6.92358e-10	-0.582425	0.169	0.445	1.53697e-05
Bmpr1b.2	ASC3	Bmpr1b	7.02905e-10	-0.475714	0.283	0.573	1.56038e-05
Grin2c.3	ASC3	Grin2c	1.2512e-09	-0.718786	0.048	0.268	2.77754e-05
Ppp3ca.1	ASC3	Ppp3ca	1.30015e-09	-0.494838	0.319	0.604	2.88621e-05
Nav3.3	ASC3	Nav3	1.39837e-09	-0.677051	0.127	0.37	3.10423e-05
Agl	ASC3	Agl	1.42549e-09	-0.665219	0.084	0.315	3.16443e-05
Pde8b.2	ASC3	Pde8b	1.61128e-09	-0.396812	0.163	0.423	3.57688e-05
Cpq.2	ASC3	Cpq	2.03988e-09	-0.578275	0.139	0.394	4.52833e-05
Ptprg	ASC3	Ptprg	2.29411e-09	-0.566397	0.133	0.382	5.09268e-05
Fut8	ASC3	Fut8	3.10467e-09	-0.540054	0.187	0.436	6.89207e-05
Sema6d	ASC3	Sema6d	3.26261e-09	-0.589826	0.265	0.523	7.24266e-05
Pde7b	ASC3	Pde7b	3.51363e-09	-0.41707	0.175	0.441	7.79991e-05
Kalrn.2	ASC3	Kalrn	4.55785e-09	-0.501861	0.151	0.406	0.00010118
Ccdc85a.1	ASC3	Ccdc85a	4.86948e-09	-0.546959	0.096	0.332	0.000108098
Mboat2.1	ASC3	Mboat2	5.49784e-09	-0.582001	0.084	0.307	0.000122046
Ccdc141.2	ASC3	Ccdc141	6.49989e-09	-0.533653	0.102	0.335	0.000144291
Mast4	ASC3	Mast4	7.56221e-09	-0.538178	0.211	0.476	0.000167873
Arhgef12.1	ASC3	Arhgef12	7.61717e-09	-0.398095	0.307	0.6	0.000169094
Phkg1.2	ASC3	Phkg1	9.38879e-09	-0.468471	0.247	0.523	0.000208422
Phkb.1	ASC3	Phkb	1.02686e-08	-0.485643	0.181	0.436	0.000227954
Nr3c1	ASC3	Nr3c1	1.04056e-08	-0.604529	0.072	0.282	0.000230994
Gpc6.2	ASC3	Gpc6	1.09171e-08	-0.50326	0.337	0.6	0.000242349
Grm5.2	ASC3	Grm5	1.14792e-08	-0.80875	0.078	0.289	0.000254826
Wasf3	ASC3	Wasf3	1.21335e-08	-0.447991	0.175	0.433	0.000269352
Fam20a.2	ASC3	Fam20a	1.36693e-08	-0.657809	0.066	0.27	0.000303444
Lrrc16a.2	ASC3	Lrrc16a	1.37513e-08	-0.552321	0.145	0.38	0.000305266
Shroom3	ASC3	Shroom3	1.76119e-08	0.777867	0.283	0.143	0.000390967
Fgfr3.1	ASC3	Fgfr3	2.03345e-08	-0.505598	0.108	0.337	0.000451405
Gphn.1	ASC3	Gphn	2.2031e-08	-0.323563	0.56	0.813	0.000489066
Dock1.2	ASC3	Dock1	2.58483e-08	-0.365389	0.229	0.491	0.000573806
Rab31.1	ASC3	Rab31	3.04034e-08	-0.501043	0.12	0.344	0.000674925
Usp53.2	ASC3	Usp53	3.09014e-08	-0.410622	0.12	0.353	0.00068598
Gramd3.2	ASC3	Gramd3	3.14194e-08	-0.548807	0.151	0.374	0.000697479
Dpf3.1	ASC3	Dpf3	3.18493e-08	-0.566679	0.06	0.258	0.000707022
Limch1	ASC3	Limch1	3.53432e-08	-0.323342	0.253	0.524	0.000784583
Gm14964.1	ASC3	Gm14964	3.83423e-08	0.761046	0.44	0.286	0.000851161
Mapk10	ASC3	Mapk10	4.21685e-08	-0.410607	0.223	0.482	0.000936098
Nwd1.2	ASC3	Nwd1	4.59891e-08	-0.500985	0.169	0.399	0.00102091
Ppargc1a	ASC3	Ppargc1a	4.70831e-08	-0.462425	0.133	0.359	0.0010452
Itga6.1	ASC3	Itga6	4.72839e-08	-0.515224	0.072	0.277	0.00104965
Rgs6.2	ASC3	Rgs6	5.05043e-08	-0.390108	0.41	0.68	0.00112115
Atp1b2.3	ASC3	Atp1b2	5.75718e-08	-0.525416	0.09	0.295	0.00127804
Eda.2	ASC3	Eda	5.91139e-08	0.729219	0.361	0.214	0.00131227
Arhgef26.1	ASC3	Arhgef26	6.55084e-08	-0.389152	0.193	0.432	0.00145422
St6galnac5.2	ASC3	St6galnac5	6.58966e-08	-0.634903	0.096	0.302	0.00146284
Pigk.2	ASC3	Pigk	7.32649e-08	-0.679456	0.139	0.353	0.00162641
Mpp6.2	ASC3	Mpp6	7.38343e-08	-0.410116	0.133	0.362	0.00163905
Mmd2.2	ASC3	Mmd2	8.40457e-08	-0.418878	0.181	0.435	0.00186573
Gli3.3	ASC3	Gli3	8.51652e-08	-0.440273	0.259	0.51	0.00189058
Gli2.2	ASC3	Gli2	8.52901e-08	-0.609885	0.084	0.276	0.00189335
Acsl6	ASC3	Acsl6	9.31364e-08	-0.375142	0.12	0.344	0.00206754
Rfx4.1	ASC3	Rfx4	9.37898e-08	-0.429001	0.163	0.389	0.00208204
Fermt2.3	ASC3	Fermt2	1.00925e-07	-0.420416	0.223	0.468	0.00224044
Cap2	ASC3	Cap2	1.14119e-07	-0.497277	0.102	0.31	0.00253334
Adk.1	ASC3	Adk	1.19127e-07	-0.36245	0.319	0.584	0.00264451
Atxn1.2	ASC3	Atxn1	1.49222e-07	0.863038	0.488	0.39	0.00331258
Mfn1	ASC3	Mfn1	1.5389e-07	-0.431649	0.084	0.284	0.0034162
Zhx3	ASC3	Zhx3	1.56315e-07	-0.406392	0.139	0.356	0.00347003
Wwc1.2	ASC3	Wwc1	1.61658e-07	-0.44493	0.127	0.345	0.00358864
Spon1.2	ASC3	Spon1	1.61977e-07	-0.533029	0.084	0.281	0.00359573
Astn2.1	ASC3	Astn2	1.77286e-07	-0.535113	0.193	0.411	0.00393557
Arhgef4.1	ASC3	Arhgef4	1.89151e-07	-0.457789	0.133	0.348	0.00419896
Abi1	ASC3	Abi1	2.17187e-07	-0.446916	0.193	0.421	0.00482134
Ptn.3	ASC3	Ptn	2.53514e-07	-0.347777	0.41	0.668	0.00562775
B3galt1.3	ASC3	B3galt1	2.66021e-07	-0.300092	0.602	0.838	0.00590541
Gpr37l1.1	ASC3	Gpr37l1	2.69052e-07	-0.417143	0.12	0.334	0.00597267
Map2k6	ASC3	Map2k6	2.82212e-07	-0.375887	0.12	0.336	0.00626483
Glul.3	ASC3	Glul	3.61876e-07	-0.386155	0.271	0.518	0.00803329
Fam13c.2	ASC3	Fam13c	3.94724e-07	-0.398292	0.108	0.308	0.00876249
Xylt1.1	ASC3	Xylt1	4.03024e-07	-0.298001	0.247	0.492	0.00894673
Specc1	ASC3	Specc1	4.18728e-07	-0.37065	0.187	0.421	0.00929535
Robo1	ASC3	Robo1	4.28571e-07	-0.507274	0.108	0.304	0.00951384
Dbx2.2	ASC3	Dbx2	4.6738e-07	-0.371001	0.078	0.267	0.0103754
Lrp1	ASC3	Lrp1	4.86942e-07	-0.425436	0.114	0.315	0.0108096
Pla2g7.1	ASC3	Pla2g7	5.10283e-07	-0.367087	0.265	0.525	0.0113278
Trps1.2	ASC3	Trps1	5.2458e-07	-0.274366	0.608	0.837	0.0116452
Gk	ASC3	Gk	5.43831e-07	-0.477905	0.084	0.27	0.0120725
Mical2	ASC3	Mical2	6.54125e-07	-0.465808	0.12	0.312	0.0145209
Robo2.3	ASC3	Robo2	6.71471e-07	0.819644	0.404	0.287	0.014906
Hacd2.1	ASC3	Hacd2	7.17188e-07	-0.492711	0.09	0.273	0.0159209
Grip1.3	ASC3	Grip1	7.95293e-07	-0.600468	0.09	0.267	0.0176547
Spred1	ASC3	Spred1	8.0716e-07	-0.344119	0.12	0.324	0.0179181
Atl2.2	ASC3	Atl2	8.07222e-07	-0.415535	0.102	0.299	0.0179195
Npepps	ASC3	Npepps	8.24382e-07	-0.501993	0.145	0.339	0.0183004
Magi2.2	ASC3	Magi2	8.4896e-07	-0.271228	0.741	0.884	0.0188461
Shisa9	ASC3	Shisa9	1.00063e-06	-0.432306	0.072	0.251	0.022213
Chd9.1	ASC3	Chd9	1.05131e-06	-0.299087	0.392	0.672	0.0233381
Ptprm	ASC3	Ptprm	1.15403e-06	-0.330198	0.151	0.362	0.0256182
Rif1	ASC3	Rif1	1.17191e-06	0.66841	0.289	0.163	0.0260152
Tmem178b.2	ASC3	Tmem178b	1.29883e-06	-0.422919	0.108	0.293	0.0288327
Ptprt.3	ASC3	Ptprt	1.32289e-06	-0.370168	0.47	0.676	0.0293668
Fnbp1.1	ASC3	Fnbp1	1.35085e-06	-0.343326	0.337	0.566	0.0299875
Asic2.2	ASC3	Asic2	1.53025e-06	-0.493175	0.187	0.387	0.03397
Negr1	ASC3	Negr1	1.64298e-06	-0.260446	0.56	0.809	0.0364725
4930448N21Rik.2	ASC3	4930448N21Rik	1.7228e-06	-0.286174	0.145	0.353	0.0382443
Agbl4.2	ASC3	Agbl4	2.06271e-06	0.814382	0.343	0.221	0.0457902
Rabep1	ASC3	Rabep1	2.29868e-06	-0.407385	0.217	0.428	0.0510285
Cdh2	ASC3	Cdh2	3.03747e-06	-0.338967	0.283	0.519	0.0674287
Nr3c2.1	ASC3	Nr3c2	3.25223e-06	-0.364914	0.289	0.499	0.0721963
Rab30	ASC3	Rab30	3.39702e-06	-0.446194	0.139	0.328	0.0754105
Tom1l1.1	ASC3	Tom1l1	3.51612e-06	-0.480203	0.09	0.255	0.0780542
Slco1c1.3	ASC3	Slco1c1	3.54929e-06	-0.426493	0.235	0.442	0.0787908
Macrod2.1	ASC3	Macrod2	3.63344e-06	-0.29577	0.331	0.552	0.0806587
Enah	ASC3	Enah	3.727e-06	-0.254562	0.355	0.618	0.0827357
Grina.1	ASC3	Grina	3.85612e-06	-0.268701	0.108	0.294	0.085602
Clmn.3	ASC3	Clmn	3.90781e-06	-0.30123	0.145	0.339	0.0867495
Hivep2.1	ASC3	Hivep2	3.98688e-06	-0.293196	0.199	0.411	0.0885046
Lpp.1	ASC3	Lpp	4.05036e-06	-0.336987	0.211	0.422	0.0899139
Aak1	ASC3	Aak1	4.13176e-06	-0.386491	0.133	0.317	0.091721
Auts2.1	ASC3	Auts2	4.3752e-06	0.404758	0.783	0.816	0.097125
Slc25a12	ASC3	Slc25a12	6.07326e-06	-0.278507	0.108	0.277	0.13482
Atp5o	ASC3	Atp5o	6.36752e-06	-0.281683	0.289	0.538	0.141353
Slc9a9	ASC3	Slc9a9	6.43867e-06	-0.386581	0.108	0.282	0.142932
Tspan5.2	ASC3	Tspan5	6.62201e-06	-0.363728	0.145	0.329	0.147002
Gria1.3	ASC3	Gria1	6.64116e-06	-0.507847	0.229	0.419	0.147427
Efr3b	ASC3	Efr3b	7.64739e-06	-0.278211	0.12	0.305	0.169764
Atp2b2	ASC3	Atp2b2	7.85842e-06	-0.283399	0.139	0.321	0.174449
Rims2.2	ASC3	Rims2	7.96307e-06	-0.332246	0.211	0.416	0.176772
Cdh11	ASC3	Cdh11	9.23144e-06	-0.316956	0.102	0.268	0.204929
Grik2.2	ASC3	Grik2	9.72347e-06	-0.381255	0.313	0.515	0.215851
Fgd6.2	ASC3	Fgd6	1.02432e-05	-0.335524	0.096	0.263	0.227389
Nxn.1	ASC3	Nxn	1.1029e-05	0.752776	0.355	0.248	0.244834
Ptk2	ASC3	Ptk2	1.13382e-05	-0.276321	0.241	0.455	0.251696
Gabbr1.1	ASC3	Gabbr1	1.14649e-05	-0.288622	0.187	0.39	0.254508
Strn3	ASC3	Strn3	1.22171e-05	-0.305676	0.205	0.414	0.271208
Ccdc191	ASC3	Ccdc191	1.36528e-05	0.593221	0.295	0.181	0.303078
Meis2.3	ASC3	Meis2	1.38209e-05	0.480187	0.578	0.498	0.30681
Chchd3	ASC3	Chchd3	1.38957e-05	-0.288947	0.175	0.374	0.308472
Clasp2	ASC3	Clasp2	1.42641e-05	-0.264302	0.289	0.524	0.316649
Sgcd.1	ASC3	Sgcd	1.48736e-05	0.526441	0.265	0.153	0.33018
Apba2	ASC3	Apba2	1.49952e-05	-0.295981	0.205	0.409	0.332879
Rrbp1	ASC3	Rrbp1	1.61673e-05	-0.356227	0.127	0.298	0.358897
Tulp4	ASC3	Tulp4	1.70753e-05	-0.390436	0.169	0.34	0.379054
Ankrd6.2	ASC3	Ankrd6	1.81142e-05	0.646666	0.313	0.205	0.402117
Itsn1	ASC3	Itsn1	1.8438e-05	-0.333673	0.199	0.389	0.409306
Epc1	ASC3	Epc1	2.23397e-05	-0.284633	0.199	0.383	0.495919
Gm26843.3	ASC3	Gm26843	2.30027e-05	-0.534482	0.12	0.274	0.510636
Znrf3.2	ASC3	Znrf3	2.48233e-05	-0.266503	0.223	0.414	0.551053
Fbxl17	ASC3	Fbxl17	2.63628e-05	-0.420804	0.271	0.444	0.585227
Ptgds.2	ASC3	Ptgds	2.64293e-05	-0.267125	0.319	0.518	0.586704
Zkscan3	ASC3	Zkscan3	3.06317e-05	-0.262008	0.127	0.291	0.679993
Plpp3.2	ASC3	Plpp3	3.19249e-05	-0.252262	0.518	0.754	0.708701
Pax6	ASC3	Pax6	3.4863e-05	0.611174	0.253	0.151	0.773923
Eif4g3.2	ASC3	Eif4g3	3.52793e-05	-0.337126	0.217	0.404	0.783165
Vcl.2	ASC3	Vcl	3.76905e-05	-0.281609	0.157	0.333	0.83669
Pitpnc1.2	ASC3	Pitpnc1	3.84921e-05	-0.301348	0.681	0.844	0.854487
Sox5.1	ASC3	Sox5	5.54595e-05	-0.260086	0.398	0.598	1
Soat1.1	ASC3	Soat1	5.63534e-05	-0.2952	0.127	0.284	1
Ccdc88a	ASC3	Ccdc88a	5.86768e-05	-0.305404	0.325	0.541	1
Slc27a1.2	ASC3	Slc27a1	5.91547e-05	-0.35725	0.229	0.411	1
Srsf7	ASC3	Srsf7	6.05727e-05	0.397159	0.494	0.411	1
Megf10.1	ASC3	Megf10	6.47933e-05	-0.406565	0.127	0.271	1
Zswim6.1	ASC3	Zswim6	6.6444e-05	-0.400999	0.151	0.302	1
Irak2.3	ASC3	Irak2	6.71428e-05	-0.303457	0.12	0.278	1
Gpld1.2	ASC3	Gpld1	7.10537e-05	-0.275502	0.108	0.257	1
Ntrk3.3	ASC3	Ntrk3	7.33571e-05	-0.338511	0.108	0.259	1
Ptprd.2	ASC3	Ptprd	7.53577e-05	-0.476017	0.404	0.592	1
Usp32	ASC3	Usp32	8.47556e-05	-0.26302	0.102	0.252	1
Mcc.2	ASC3	Mcc	8.61887e-05	-0.334733	0.253	0.439	1
Magi1	ASC3	Magi1	8.7038e-05	0.47712	0.5	0.433	1
P4ha1	ASC3	P4ha1	8.74393e-05	-0.338719	0.12	0.268	1
Hnrnpa2b1.1	ASC3	Hnrnpa2b1	8.87845e-05	0.3207	0.747	0.78	1
Aldoc	ASC3	Aldoc	9.04067e-05	-0.318498	0.157	0.312	1
Ctnna2.2	ASC3	Ctnna2	9.76407e-05	0.478862	0.602	0.565	1
Adrbk2.1	ASC3	Adrbk2	9.98111e-05	-0.250981	0.247	0.445	1
Mgat5.2	ASC3	Mgat5	0.000100526	0.641447	0.416	0.336	1
Gpcpd1	ASC3	Gpcpd1	0.00010451	-0.33806	0.127	0.274	1
Lix1.3	ASC3	Lix1	0.000110136	-0.346444	0.187	0.341	1
Bcl2.2	ASC3	Bcl2	0.00011478	-0.306961	0.247	0.427	1
Mapk4.2	ASC3	Mapk4	0.000120646	-0.275284	0.217	0.399	1
Acap2	ASC3	Acap2	0.00012138	-0.334542	0.133	0.278	1
Igsf8	ASC3	Igsf8	0.000121857	-0.313066	0.127	0.272	1
Nf1	ASC3	Nf1	0.000128167	-0.2767	0.241	0.425	1
Ntrk2.1	ASC3	Ntrk2	0.000140339	0.494426	0.657	0.676	1
Cdh19.1	ASC3	Cdh19	0.000153853	-0.321935	0.175	0.331	1
Kcnk2.3	ASC3	Kcnk2	0.000182574	0.695156	0.331	0.233	1
Fam49b.2	ASC3	Fam49b	0.000191918	-0.272546	0.133	0.277	1
Ttc28	ASC3	Ttc28	0.000194021	0.603484	0.38	0.307	1
Rev3l.2	ASC3	Rev3l	0.000203164	-0.282373	0.217	0.386	1
Cmss1	ASC3	Cmss1	0.000215202	0.407204	0.572	0.53	1
Gnao1.3	ASC3	Gnao1	0.000223632	-0.290341	0.44	0.607	1
Vwa8	ASC3	Vwa8	0.000309781	-0.262932	0.151	0.303	1
Caskin1	ASC3	Caskin1	0.000327168	-0.300186	0.12	0.257	1
Msi2.3	ASC3	Msi2	0.000338054	0.324057	0.807	0.863	1
Zfp521	ASC3	Zfp521	0.000352458	-0.275198	0.205	0.368	1
Galnt1	ASC3	Galnt1	0.000488707	-0.257745	0.12	0.251	1
Cask	ASC3	Cask	0.000552517	-0.255232	0.133	0.264	1
Plce1.3	ASC3	Plce1	0.000562573	-0.320918	0.193	0.337	1
Nbea.2	ASC3	Nbea	0.000573374	-0.251969	0.247	0.404	1
Rreb1	ASC3	Rreb1	0.00062488	-0.252393	0.12	0.251	1
Snhg20	ASC3	Snhg20	0.000673816	0.499524	0.307	0.221	1
9330159F19Rik.2	ASC3	9330159F19Rik	0.000808464	-0.285182	0.169	0.306	1
Ube3a.3	ASC3	Ube3a	0.00103952	-0.469625	0.229	0.36	1
Ate1	ASC3	Ate1	0.0010582	0.4941	0.319	0.243	1
Eps15.1	ASC3	Eps15	0.0011554	-0.26396	0.301	0.45	1
Gm26835.1	ASC3	Gm26835	0.00130709	-0.283132	0.211	0.348	1
E130114P18Rik.1	ASC3	E130114P18Rik	0.0013342	0.477629	0.398	0.333	1
Ednrb.1	ASC3	Ednrb	0.00158768	0.536372	0.307	0.235	1
Sox6.1	ASC3	Sox6	0.00166089	0.397011	0.627	0.627	1
Rgs20.3	ASC3	Rgs20	0.00171525	0.318938	0.741	0.749	1
Adam23.2	ASC3	Adam23	0.00207028	0.478877	0.343	0.262	1
Setbp1.2	ASC3	Setbp1	0.00247466	0.52447	0.392	0.363	1
Pard3b.1	ASC3	Pard3b	0.00287169	0.388871	0.482	0.441	1
Immp2l.1	ASC3	Immp2l	0.00309148	0.545892	0.253	0.179	1
Pacrg	ASC3	Pacrg	0.00319063	0.529934	0.422	0.373	1
Pcdh11x	ASC3	Pcdh11x	0.00366578	-0.254952	0.241	0.373	1
Epha5.2	ASC3	Epha5	0.00540912	0.469772	0.373	0.319	1
Pcm1	ASC3	Pcm1	0.00620034	0.374278	0.398	0.354	1
Zfp644	ASC3	Zfp644	0.00777991	0.487184	0.307	0.247	1
Srsf10	ASC3	Srsf10	0.0087488	0.48664	0.253	0.195	1
Dok6.1	ASC3	Dok6	0.00958859	0.532736	0.253	0.195	1
Arglu1	ASC3	Arglu1	0.00980426	0.328091	0.59	0.586	1
Dennd1a.2	ASC3	Dennd1a	0.00988821	0.325148	0.548	0.55	1
